# Supplementary material for: QSAR with experimental and predictive distributions: an information theoretic approach for assessing model quality
Source: J Comput Aided Mol Des. 2013 Mar 16;27(3):203–19. doi: 10.1007/s10822-013-9639-5 (PMC3639359; doi:10.1007/s10822-013-9639-5)
Supplement: Supplementary file 1 — Supplementary material 1 (XLSX 75 kb) [file 10822_2013_9639_MOESM1_ESM.xlsx]

## Sheet: Results by Method
Endpoint	Algorithm	ErrorMethod	MeanKL	N	RMSE
Caco2	KNN	bagVarC	1.125	1137	0.575564
Caco2	KNN	bagVar	2.627	1137	0.575564
Caco2	KNN	D2M-EUC	1.055	1137	0.561779
Caco2	KNN	D2M-MD	1.049	1137	0.561779
Caco2	KNN	LEC-EUC	1.068	1137	0.561779
Caco2	KNN	LEC-MD	1.085	1137	0.561779
Caco2	KNN	LE-EUC	1.173	1137	0.561779
Caco2	KNN	LE-MD	1.334	1137	0.561779
Caco2	KNN	OOB	1.142	1137	0.561779
Caco2	KNN	plsEM	1.125	1137	0.561779
Caco2	KNN	testset	1.09	1137	0.561779
Caco2	PLS	bagVarC	1.145	1137	0.584468
Caco2	PLS	bagVar	4.059	1137	0.584468
Caco2	PLS	D2M-EUC	1.123	1137	0.585019
Caco2	PLS	D2M-MD	1.116	1137	0.585019
Caco2	PLS	LEC-EUC	1.121	1137	0.585019
Caco2	PLS	LEC-MD	1.145	1137	0.585019
Caco2	PLS	LE-EUC	1.117	1137	0.585019
Caco2	PLS	LE-MD	1.124	1137	0.585019
Caco2	PLS	OOB	1.128	1137	0.585019
Caco2	PLS	plsEM	1.181	1137	0.585019
Caco2	PLS	testset	1.128	1137	0.585019
Caco2	RF	bagVarC	0.953	1137	0.507041
Caco2	RF	bagVar	0.956	1137	0.507041
Caco2	RF	D2M-EUC	0.975	1137	0.507041
Caco2	RF	D2M-MD	0.984	1137	0.507041
Caco2	RF	LEC-EUC	0.99	1137	0.507041
Caco2	RF	LEC-MD	1.028	1137	0.507041
Caco2	RF	LE-EUC	1.02	1137	0.507041
Caco2	RF	LE-MD	1.132	1137	0.507041
Caco2	RF	OOB	1.03	1137	0.507041
Caco2	RF	plsEM	3.057	1137	0.507041
Caco2	RF	testset	1.021	1137	0.507041
Caco2	SVM	D2M-EUC	0.88	1137	0.473858
Caco2	SVM	D2M-MD	0.887	1137	0.473858
Caco2	SVM	LEC-EUC	0.935	1137	0.473858
Caco2	SVM	LEC-MD	0.953	1137	0.473858
Caco2	SVM	LE-EUC	0.984	1137	0.473858
Caco2	SVM	LE-MD	0.97	1137	0.473858
Caco2	SVM	OOB	0.976	1137	0.473858
Caco2	SVM	plsEM	1.066	1137	0.473858
Caco2	SVM	testset	0.941	1137	0.473858
LogD	KNN	bagVarC	2.044	7694	0.743174
LogD	KNN	bagVar	6.427	7694	0.743174
LogD	KNN	D2M-EUC	1.968	7694	0.734216
LogD	KNN	D2M-MD	1.969	7694	0.734216
LogD	KNN	LEC-EUC	1.993	7694	0.734216
LogD	KNN	LEC-MD	2.006	7694	0.734216
LogD	KNN	LE-EUC	2.059	7694	0.734216
LogD	KNN	LE-MD	2.123	7694	0.734216
LogD	KNN	OOB	2.043	7694	0.734216
LogD	KNN	plsEM	2.019	7694	0.734216
LogD	KNN	testset	2.007	7694	0.734216
LogD	PLS	bagVarC	2.002	7694	0.734145
LogD	PLS	bagVar	25.504	7694	0.734145
LogD	PLS	D2M-EUC	2	7694	0.734229
LogD	PLS	D2M-MD	1.994	7694	0.734229
LogD	PLS	LEC-EUC	2.024	7694	0.734229
LogD	PLS	LEC-MD	2.016	7694	0.734229
LogD	PLS	LE-EUC	2.015	7694	0.734229
LogD	PLS	LE-MD	2.016	7694	0.734229
LogD	PLS	OOB	2.007	7694	0.734229
LogD	PLS	plsEM	2.026	7694	0.734229
LogD	PLS	testset	2.007	7694	0.734229
LogD	RF	bagVarC	1.834	7694	0.638705
LogD	RF	bagVar	1.824	7694	0.638705
LogD	RF	D2M-EUC	1.854	7694	0.638705
LogD	RF	D2M-MD	1.848	7694	0.638705
LogD	RF	LEC-EUC	1.866	7694	0.638705
LogD	RF	LEC-MD	1.873	7694	0.638705
LogD	RF	LE-EUC	1.916	7694	0.638705
LogD	RF	LE-MD	2.015	7694	0.638705
LogD	RF	OOB	1.899	7694	0.638705
LogD	RF	plsEM	19.377	7694	0.638705
LogD	RF	testset	1.87	7694	0.638705
LogD	SVM	D2M-EUC	1.791	7694	0.612901
LogD	SVM	D2M-MD	1.787	7694	0.612901
LogD	SVM	LEC-EUC	1.861	7694	0.612901
LogD	SVM	LEC-MD	1.844	7694	0.612901
LogD	SVM	LE-EUC	1.866	7694	0.612901
LogD	SVM	LE-MD	1.858	7694	0.612901
LogD	SVM	OOB	1.885	7694	0.612901
LogD	SVM	plsEM	1.894	7694	0.612901
LogD	SVM	testset	1.83	7694	0.612901
hPPB	KNN	bagVarC	1.246	5569	0.540643
hPPB	KNN	bagVar	3.267	5569	0.540643
hPPB	KNN	D2M-EUC	1.166	5569	0.53405
hPPB	KNN	D2M-MD	1.165	5569	0.53405
hPPB	KNN	LEC-EUC	1.525	5569	0.53405
hPPB	KNN	LEC-MD	1.493	5569	0.53405
hPPB	KNN	LE-EUC	1.423	5569	0.53405
hPPB	KNN	LE-MD	1.364	5569	0.53405
hPPB	KNN	OOB	1.271	5569	0.53405
hPPB	KNN	plsEM	1.242	5569	0.53405
hPPB	KNN	testset	1.214	5569	0.53405
hPPB	PLS	bagVarC	1.226	5569	0.558811
hPPB	PLS	bagVar	5.361	5569	0.558811
hPPB	PLS	D2M-EUC	1.221	5569	0.558786
hPPB	PLS	D2M-MD	1.222	5569	0.558786
hPPB	PLS	LEC-EUC	1.26	5569	0.558786
hPPB	PLS	LEC-MD	1.251	5569	0.558786
hPPB	PLS	LE-EUC	1.246	5569	0.558786
hPPB	PLS	LE-MD	1.253	5569	0.558786
hPPB	PLS	OOB	1.253	5569	0.558786
hPPB	PLS	plsEM	1.279	5569	0.558786
hPPB	PLS	testset	1.243	5569	0.558786
hPPB	RF	bagVarC	1.094	5569	0.493659
hPPB	RF	bagVar	1.095	5569	0.493659
hPPB	RF	D2M-EUC	1.103	5569	0.493659
hPPB	RF	D2M-MD	1.098	5569	0.493659
hPPB	RF	LEC-EUC	1.105	5569	0.493659
hPPB	RF	LEC-MD	1.111	5569	0.493659
hPPB	RF	LE-EUC	1.209	5569	0.493659
hPPB	RF	LE-MD	1.271	5569	0.493659
hPPB	RF	OOB	1.2	5569	0.493659
hPPB	RF	plsEM	4.184	5569	0.493659
hPPB	RF	testset	1.142	5569	0.493659
hPPB	SVM	D2M-EUC	1.075	5569	0.488574
hPPB	SVM	D2M-MD	1.083	5569	0.488574
hPPB	SVM	LEC-EUC	1.208	5569	0.488574
hPPB	SVM	LEC-MD	1.204	5569	0.488574
hPPB	SVM	LE-EUC	1.106	5569	0.488574
hPPB	SVM	LE-MD	1.131	5569	0.488574
hPPB	SVM	OOB	1.263	5569	0.488574
hPPB	SVM	plsEM	1.156	5569	0.488574
hPPB	SVM	testset	1.141	5569	0.488574

## Sheet: Results by Month
Endpoint	Month	Algorithm	Method	Algorithm-Method	MeanKL	N	RMSE
Caco2	1104	KNN	BVC	Caco2-KNN-BVC	1.013	56	0.577124
Caco2	1104	KNN	BV	Caco2-KNN-BV	2.299	56	0.577124
Caco2	1104	KNN	D2M-EUC	Caco2-KNN-D2M-EUC	1.01	56	0.525614
Caco2	1104	KNN	D2M-MD	Caco2-KNN-D2M-MD	0.974	56	0.525614
Caco2	1104	KNN	LEC-EUC	Caco2-KNN-LEC-EUC	1.014	56	0.525614
Caco2	1104	KNN	LEC-MD	Caco2-KNN-LEC-MD	1.036	56	0.525614
Caco2	1104	KNN	LE-EUC	Caco2-KNN-LE-EUC	1.081	56	0.525614
Caco2	1104	KNN	LE-MD	Caco2-KNN-LE-MD	1.241	56	0.525614
Caco2	1104	KNN	CV	Caco2-KNN-CV	1.074	56	0.525614
Caco2	1104	KNN	plsEM	Caco2-KNN-plsEM	0.959	56	0.525614
Caco2	1104	KNN	TS	Caco2-KNN-TS	1.046	56	0.525614
Caco2	1104	PLS	BVC	Caco2-PLS-BVC	1.103	56	0.544006
Caco2	1104	PLS	BV	Caco2-PLS-BV	3.524	56	0.544006
Caco2	1104	PLS	D2M-EUC	Caco2-PLS-D2M-EUC	1.096	56	0.547769
Caco2	1104	PLS	D2M-MD	Caco2-PLS-D2M-MD	1.076	56	0.547769
Caco2	1104	PLS	LEC-EUC	Caco2-PLS-LEC-EUC	1.093	56	0.547769
Caco2	1104	PLS	LEC-MD	Caco2-PLS-LEC-MD	1.122	56	0.547769
Caco2	1104	PLS	LE-EUC	Caco2-PLS-LE-EUC	1.099	56	0.547769
Caco2	1104	PLS	LE-MD	Caco2-PLS-LE-MD	1.08	56	0.547769
Caco2	1104	PLS	CV	Caco2-PLS-CV	1.1	56	0.547769
Caco2	1104	PLS	plsEM	Caco2-PLS-plsEM	1.132	56	0.547769
Caco2	1104	PLS	TS	Caco2-PLS-TS	1.082	56	0.547769
Caco2	1104	RF	BVC	Caco2-RF-BVC	1.017	56	0.540553
Caco2	1104	RF	BV	Caco2-RF-BV	0.999	56	0.540553
Caco2	1104	RF	D2M-EUC	Caco2-RF-D2M-EUC	1.077	56	0.540553
Caco2	1104	RF	D2M-MD	Caco2-RF-D2M-MD	1.045	56	0.540553
Caco2	1104	RF	LEC-EUC	Caco2-RF-LEC-EUC	1.137	56	0.540553
Caco2	1104	RF	LEC-MD	Caco2-RF-LEC-MD	1.185	56	0.540553
Caco2	1104	RF	LE-EUC	Caco2-RF-LE-EUC	1.149	56	0.540553
Caco2	1104	RF	LE-MD	Caco2-RF-LE-MD	1.27	56	0.540553
Caco2	1104	RF	CV	Caco2-RF-CV	1.13	56	0.540553
Caco2	1104	RF	plsEM	Caco2-RF-plsEM	3.48	56	0.540553
Caco2	1104	RF	TS	Caco2-RF-TS	1.117	56	0.540553
Caco2	1104	SVM	D2M-EUC	Caco2-SVM-D2M-EUC	0.909	56	0.466381
Caco2	1104	SVM	D2M-MD	Caco2-SVM-D2M-MD	0.888	56	0.466381
Caco2	1104	SVM	LEC-EUC	Caco2-SVM-LEC-EUC	1.027	56	0.466381
Caco2	1104	SVM	LEC-MD	Caco2-SVM-LEC-MD	1.176	56	0.466381
Caco2	1104	SVM	LE-EUC	Caco2-SVM-LE-EUC	0.982	56	0.466381
Caco2	1104	SVM	LE-MD	Caco2-SVM-LE-MD	1.246	56	0.466381
Caco2	1104	SVM	CV	Caco2-SVM-CV	0.974	56	0.466381
Caco2	1104	SVM	plsEM	Caco2-SVM-plsEM	0.885	56	0.466381
Caco2	1104	SVM	TS	Caco2-SVM-TS	0.944	56	0.466381
Caco2	1105	KNN	BVC	Caco2-KNN-BVC	0.98	112	0.480854
Caco2	1105	KNN	BV	Caco2-KNN-BV	2.079	112	0.480854
Caco2	1105	KNN	D2M-EUC	Caco2-KNN-D2M-EUC	0.871	112	0.462376
Caco2	1105	KNN	D2M-MD	Caco2-KNN-D2M-MD	0.908	112	0.462376
Caco2	1105	KNN	LEC-EUC	Caco2-KNN-LEC-EUC	0.912	112	0.462376
Caco2	1105	KNN	LEC-MD	Caco2-KNN-LEC-MD	0.948	112	0.462376
Caco2	1105	KNN	LE-EUC	Caco2-KNN-LE-EUC	0.938	112	0.462376
Caco2	1105	KNN	LE-MD	Caco2-KNN-LE-MD	1.039	112	0.462376
Caco2	1105	KNN	CV	Caco2-KNN-CV	0.92	112	0.462376
Caco2	1105	KNN	plsEM	Caco2-KNN-plsEM	0.908	112	0.462376
Caco2	1105	KNN	TS	Caco2-KNN-TS	0.929	112	0.462376
Caco2	1105	PLS	BVC	Caco2-PLS-BVC	1.038	112	0.502198
Caco2	1105	PLS	BV	Caco2-PLS-BV	2.998	112	0.502198
Caco2	1105	PLS	D2M-EUC	Caco2-PLS-D2M-EUC	1.006	112	0.502784
Caco2	1105	PLS	D2M-MD	Caco2-PLS-D2M-MD	1.01	112	0.502784
Caco2	1105	PLS	LEC-EUC	Caco2-PLS-LEC-EUC	1.029	112	0.502784
Caco2	1105	PLS	LEC-MD	Caco2-PLS-LEC-MD	1.062	112	0.502784
Caco2	1105	PLS	LE-EUC	Caco2-PLS-LE-EUC	1.013	112	0.502784
Caco2	1105	PLS	LE-MD	Caco2-PLS-LE-MD	1	112	0.502784
Caco2	1105	PLS	CV	Caco2-PLS-CV	1.028	112	0.502784
Caco2	1105	PLS	plsEM	Caco2-PLS-plsEM	1.05	112	0.502784
Caco2	1105	PLS	TS	Caco2-PLS-TS	0.992	112	0.502784
Caco2	1105	RF	BVC	Caco2-RF-BVC	0.776	112	0.392094
Caco2	1105	RF	BV	Caco2-RF-BV	0.82	112	0.392094
Caco2	1105	RF	D2M-EUC	Caco2-RF-D2M-EUC	0.756	112	0.392094
Caco2	1105	RF	D2M-MD	Caco2-RF-D2M-MD	0.782	112	0.392094
Caco2	1105	RF	LEC-EUC	Caco2-RF-LEC-EUC	0.788	112	0.392094
Caco2	1105	RF	LEC-MD	Caco2-RF-LEC-MD	0.849	112	0.392094
Caco2	1105	RF	LE-EUC	Caco2-RF-LE-EUC	0.773	112	0.392094
Caco2	1105	RF	LE-MD	Caco2-RF-LE-MD	0.819	112	0.392094
Caco2	1105	RF	CV	Caco2-RF-CV	0.785	112	0.392094
Caco2	1105	RF	plsEM	Caco2-RF-plsEM	1.83	112	0.392094
Caco2	1105	RF	TS	Caco2-RF-TS	0.787	112	0.392094
Caco2	1105	SVM	D2M-EUC	Caco2-SVM-D2M-EUC	0.708	112	0.354205
Caco2	1105	SVM	D2M-MD	Caco2-SVM-D2M-MD	0.741	112	0.354205
Caco2	1105	SVM	LEC-EUC	Caco2-SVM-LEC-EUC	0.786	112	0.354205
Caco2	1105	SVM	LEC-MD	Caco2-SVM-LEC-MD	0.814	112	0.354205
Caco2	1105	SVM	LE-EUC	Caco2-SVM-LE-EUC	0.889	112	0.354205
Caco2	1105	SVM	LE-MD	Caco2-SVM-LE-MD	0.836	112	0.354205
Caco2	1105	SVM	CV	Caco2-SVM-CV	0.707	112	0.354205
Caco2	1105	SVM	plsEM	Caco2-SVM-plsEM	0.996	112	0.354205
Caco2	1105	SVM	TS	Caco2-SVM-TS	0.736	112	0.354205
Caco2	1106	KNN	BVC	Caco2-KNN-BVC	1.006	130	0.482421
Caco2	1106	KNN	BV	Caco2-KNN-BV	2.283	130	0.482421
Caco2	1106	KNN	D2M-EUC	Caco2-KNN-D2M-EUC	0.986	130	0.476459
Caco2	1106	KNN	D2M-MD	Caco2-KNN-D2M-MD	0.914	130	0.476459
Caco2	1106	KNN	LEC-EUC	Caco2-KNN-LEC-EUC	0.948	130	0.476459
Caco2	1106	KNN	LEC-MD	Caco2-KNN-LEC-MD	0.94	130	0.476459
Caco2	1106	KNN	LE-EUC	Caco2-KNN-LE-EUC	0.988	130	0.476459
Caco2	1106	KNN	LE-MD	Caco2-KNN-LE-MD	1.071	130	0.476459
Caco2	1106	KNN	CV	Caco2-KNN-CV	0.942	130	0.476459
Caco2	1106	KNN	plsEM	Caco2-KNN-plsEM	0.996	130	0.476459
Caco2	1106	KNN	TS	Caco2-KNN-TS	0.943	130	0.476459
Caco2	1106	PLS	BVC	Caco2-PLS-BVC	1.103	130	0.560687
Caco2	1106	PLS	BV	Caco2-PLS-BV	3.733	130	0.560687
Caco2	1106	PLS	D2M-EUC	Caco2-PLS-D2M-EUC	1.1	130	0.558205
Caco2	1106	PLS	D2M-MD	Caco2-PLS-D2M-MD	1.086	130	0.558205
Caco2	1106	PLS	LEC-EUC	Caco2-PLS-LEC-EUC	1.09	130	0.558205
Caco2	1106	PLS	LEC-MD	Caco2-PLS-LEC-MD	1.109	130	0.558205
Caco2	1106	PLS	LE-EUC	Caco2-PLS-LE-EUC	1.089	130	0.558205
Caco2	1106	PLS	LE-MD	Caco2-PLS-LE-MD	1.08	130	0.558205
Caco2	1106	PLS	CV	Caco2-PLS-CV	1.086	130	0.558205
Caco2	1106	PLS	plsEM	Caco2-PLS-plsEM	1.183	130	0.558205
Caco2	1106	PLS	TS	Caco2-PLS-TS	1.074	130	0.558205
Caco2	1106	RF	BVC	Caco2-RF-BVC	0.861	130	0.446971
Caco2	1106	RF	BV	Caco2-RF-BV	0.928	130	0.446971
Caco2	1106	RF	D2M-EUC	Caco2-RF-D2M-EUC	0.884	130	0.446971
Caco2	1106	RF	D2M-MD	Caco2-RF-D2M-MD	0.887	130	0.446971
Caco2	1106	RF	LEC-EUC	Caco2-RF-LEC-EUC	0.898	130	0.446971
Caco2	1106	RF	LEC-MD	Caco2-RF-LEC-MD	0.907	130	0.446971
Caco2	1106	RF	LE-EUC	Caco2-RF-LE-EUC	0.903	130	0.446971
Caco2	1106	RF	LE-MD	Caco2-RF-LE-MD	0.962	130	0.446971
Caco2	1106	RF	CV	Caco2-RF-CV	0.887	130	0.446971
Caco2	1106	RF	plsEM	Caco2-RF-plsEM	2.374	130	0.446971
Caco2	1106	RF	TS	Caco2-RF-TS	0.884	130	0.446971
Caco2	1106	SVM	D2M-EUC	Caco2-SVM-D2M-EUC	0.836	130	0.458993
Caco2	1106	SVM	D2M-MD	Caco2-SVM-D2M-MD	0.824	130	0.458993
Caco2	1106	SVM	LEC-EUC	Caco2-SVM-LEC-EUC	0.892	130	0.458993
Caco2	1106	SVM	LEC-MD	Caco2-SVM-LEC-MD	0.891	130	0.458993
Caco2	1106	SVM	LE-EUC	Caco2-SVM-LE-EUC	0.97	130	0.458993
Caco2	1106	SVM	LE-MD	Caco2-SVM-LE-MD	0.917	130	0.458993
Caco2	1106	SVM	CV	Caco2-SVM-CV	0.931	130	0.458993
Caco2	1106	SVM	plsEM	Caco2-SVM-plsEM	1.074	130	0.458993
Caco2	1106	SVM	TS	Caco2-SVM-TS	0.905	130	0.458993
Caco2	1107	KNN	BVC	Caco2-KNN-BVC	1.518	61	0.673594
Caco2	1107	KNN	BV	Caco2-KNN-BV	4.639	61	0.673594
Caco2	1107	KNN	D2M-EUC	Caco2-KNN-D2M-EUC	1.172	61	0.602294
Caco2	1107	KNN	D2M-MD	Caco2-KNN-D2M-MD	1.164	61	0.602294
Caco2	1107	KNN	LEC-EUC	Caco2-KNN-LEC-EUC	1.152	61	0.602294
Caco2	1107	KNN	LEC-MD	Caco2-KNN-LEC-MD	1.174	61	0.602294
Caco2	1107	KNN	LE-EUC	Caco2-KNN-LE-EUC	1.397	61	0.602294
Caco2	1107	KNN	LE-MD	Caco2-KNN-LE-MD	1.573	61	0.602294
Caco2	1107	KNN	CV	Caco2-KNN-CV	1.251	61	0.602294
Caco2	1107	KNN	plsEM	Caco2-KNN-plsEM	1.409	61	0.602294
Caco2	1107	KNN	TS	Caco2-KNN-TS	1.17	61	0.602294
Caco2	1107	PLS	BVC	Caco2-PLS-BVC	1.216	61	0.639699
Caco2	1107	PLS	BV	Caco2-PLS-BV	4.864	61	0.639699
Caco2	1107	PLS	D2M-EUC	Caco2-PLS-D2M-EUC	1.21	61	0.642442
Caco2	1107	PLS	D2M-MD	Caco2-PLS-D2M-MD	1.226	61	0.642442
Caco2	1107	PLS	LEC-EUC	Caco2-PLS-LEC-EUC	1.182	61	0.642442
Caco2	1107	PLS	LEC-MD	Caco2-PLS-LEC-MD	1.197	61	0.642442
Caco2	1107	PLS	LE-EUC	Caco2-PLS-LE-EUC	1.176	61	0.642442
Caco2	1107	PLS	LE-MD	Caco2-PLS-LE-MD	1.203	61	0.642442
Caco2	1107	PLS	CV	Caco2-PLS-CV	1.214	61	0.642442
Caco2	1107	PLS	plsEM	Caco2-PLS-plsEM	1.212	61	0.642442
Caco2	1107	PLS	TS	Caco2-PLS-TS	1.241	61	0.642442
Caco2	1107	RF	BVC	Caco2-RF-BVC	1.088	61	0.570121
Caco2	1107	RF	BV	Caco2-RF-BV	1.039	61	0.570121
Caco2	1107	RF	D2M-EUC	Caco2-RF-D2M-EUC	1.152	61	0.570121
Caco2	1107	RF	D2M-MD	Caco2-RF-D2M-MD	1.148	61	0.570121
Caco2	1107	RF	LEC-EUC	Caco2-RF-LEC-EUC	1.146	61	0.570121
Caco2	1107	RF	LEC-MD	Caco2-RF-LEC-MD	1.194	61	0.570121
Caco2	1107	RF	LE-EUC	Caco2-RF-LE-EUC	1.234	61	0.570121
Caco2	1107	RF	LE-MD	Caco2-RF-LE-MD	1.377	61	0.570121
Caco2	1107	RF	CV	Caco2-RF-CV	1.197	61	0.570121
Caco2	1107	RF	plsEM	Caco2-RF-plsEM	3.865	61	0.570121
Caco2	1107	RF	TS	Caco2-RF-TS	1.18	61	0.570121
Caco2	1107	SVM	D2M-EUC	Caco2-SVM-D2M-EUC	0.786	61	0.39635
Caco2	1107	SVM	D2M-MD	Caco2-SVM-D2M-MD	0.798	61	0.39635
Caco2	1107	SVM	LEC-EUC	Caco2-SVM-LEC-EUC	0.796	61	0.39635
Caco2	1107	SVM	LEC-MD	Caco2-SVM-LEC-MD	0.796	61	0.39635
Caco2	1107	SVM	LE-EUC	Caco2-SVM-LE-EUC	0.859	61	0.39635
Caco2	1107	SVM	LE-MD	Caco2-SVM-LE-MD	0.822	61	0.39635
Caco2	1107	SVM	CV	Caco2-SVM-CV	0.8	61	0.39635
Caco2	1107	SVM	plsEM	Caco2-SVM-plsEM	0.988	61	0.39635
Caco2	1107	SVM	TS	Caco2-SVM-TS	0.809	61	0.39635
Caco2	1108	KNN	BVC	Caco2-KNN-BVC	1.538	43	0.600505
Caco2	1108	KNN	BV	Caco2-KNN-BV	3.867	43	0.600505
Caco2	1108	KNN	D2M-EUC	Caco2-KNN-D2M-EUC	1.33	43	0.604201
Caco2	1108	KNN	D2M-MD	Caco2-KNN-D2M-MD	1.193	43	0.604201
Caco2	1108	KNN	LEC-EUC	Caco2-KNN-LEC-EUC	1.372	43	0.604201
Caco2	1108	KNN	LEC-MD	Caco2-KNN-LEC-MD	1.362	43	0.604201
Caco2	1108	KNN	LE-EUC	Caco2-KNN-LE-EUC	1.585	43	0.604201
Caco2	1108	KNN	LE-MD	Caco2-KNN-LE-MD	1.585	43	0.604201
Caco2	1108	KNN	CV	Caco2-KNN-CV	1.268	43	0.604201
Caco2	1108	KNN	plsEM	Caco2-KNN-plsEM	1.941	43	0.604201
Caco2	1108	KNN	TS	Caco2-KNN-TS	1.187	43	0.604201
Caco2	1108	PLS	BVC	Caco2-PLS-BVC	1.233	43	0.610591
Caco2	1108	PLS	BV	Caco2-PLS-BV	4.435	43	0.610591
Caco2	1108	PLS	D2M-EUC	Caco2-PLS-D2M-EUC	1.272	43	0.611425
Caco2	1108	PLS	D2M-MD	Caco2-PLS-D2M-MD	1.201	43	0.611425
Caco2	1108	PLS	LEC-EUC	Caco2-PLS-LEC-EUC	1.278	43	0.611425
Caco2	1108	PLS	LEC-MD	Caco2-PLS-LEC-MD	1.297	43	0.611425
Caco2	1108	PLS	LE-EUC	Caco2-PLS-LE-EUC	1.338	43	0.611425
Caco2	1108	PLS	LE-MD	Caco2-PLS-LE-MD	1.337	43	0.611425
Caco2	1108	PLS	CV	Caco2-PLS-CV	1.184	43	0.611425
Caco2	1108	PLS	plsEM	Caco2-PLS-plsEM	1.246	43	0.611425
Caco2	1108	PLS	TS	Caco2-PLS-TS	1.195	43	0.611425
Caco2	1108	RF	BVC	Caco2-RF-BVC	1.01	43	0.501709
Caco2	1108	RF	BV	Caco2-RF-BV	1.021	43	0.501709
Caco2	1108	RF	D2M-EUC	Caco2-RF-D2M-EUC	1.106	43	0.501709
Caco2	1108	RF	D2M-MD	Caco2-RF-D2M-MD	1.014	43	0.501709
Caco2	1108	RF	LEC-EUC	Caco2-RF-LEC-EUC	1.198	43	0.501709
Caco2	1108	RF	LEC-MD	Caco2-RF-LEC-MD	1.18	43	0.501709
Caco2	1108	RF	LE-EUC	Caco2-RF-LE-EUC	1.129	43	0.501709
Caco2	1108	RF	LE-MD	Caco2-RF-LE-MD	1.184	43	0.501709
Caco2	1108	RF	CV	Caco2-RF-CV	1.036	43	0.501709
Caco2	1108	RF	plsEM	Caco2-RF-plsEM	2.998	43	0.501709
Caco2	1108	RF	TS	Caco2-RF-TS	1.027	43	0.501709
Caco2	1108	SVM	D2M-EUC	Caco2-SVM-D2M-EUC	0.955	43	0.469271
Caco2	1108	SVM	D2M-MD	Caco2-SVM-D2M-MD	0.914	43	0.469271
Caco2	1108	SVM	LEC-EUC	Caco2-SVM-LEC-EUC	0.958	43	0.469271
Caco2	1108	SVM	LEC-MD	Caco2-SVM-LEC-MD	0.986	43	0.469271
Caco2	1108	SVM	LE-EUC	Caco2-SVM-LE-EUC	0.972	43	0.469271
Caco2	1108	SVM	LE-MD	Caco2-SVM-LE-MD	0.988	43	0.469271
Caco2	1108	SVM	CV	Caco2-SVM-CV	0.983	43	0.469271
Caco2	1108	SVM	plsEM	Caco2-SVM-plsEM	0.983	43	0.469271
Caco2	1108	SVM	TS	Caco2-SVM-TS	0.951	43	0.469271
Caco2	1109	KNN	BVC	Caco2-KNN-BVC	1.428	62	0.686774
Caco2	1109	KNN	BV	Caco2-KNN-BV	4.491	62	0.686774
Caco2	1109	KNN	D2M-EUC	Caco2-KNN-D2M-EUC	1.352	62	0.693088
Caco2	1109	KNN	D2M-MD	Caco2-KNN-D2M-MD	1.371	62	0.693088
Caco2	1109	KNN	LEC-EUC	Caco2-KNN-LEC-EUC	1.29	62	0.693088
Caco2	1109	KNN	LEC-MD	Caco2-KNN-LEC-MD	1.335	62	0.693088
Caco2	1109	KNN	LE-EUC	Caco2-KNN-LE-EUC	1.601	62	0.693088
Caco2	1109	KNN	LE-MD	Caco2-KNN-LE-MD	1.905	62	0.693088
Caco2	1109	KNN	CV	Caco2-KNN-CV	1.483	62	0.693088
Caco2	1109	KNN	plsEM	Caco2-KNN-plsEM	1.565	62	0.693088
Caco2	1109	KNN	TS	Caco2-KNN-TS	1.331	62	0.693088
Caco2	1109	PLS	BVC	Caco2-PLS-BVC	1.364	62	0.758459
Caco2	1109	PLS	BV	Caco2-PLS-BV	6.826	62	0.758459
Caco2	1109	PLS	D2M-EUC	Caco2-PLS-D2M-EUC	1.413	62	0.760697
Caco2	1109	PLS	D2M-MD	Caco2-PLS-D2M-MD	1.438	62	0.760697
Caco2	1109	PLS	LEC-EUC	Caco2-PLS-LEC-EUC	1.406	62	0.760697
Caco2	1109	PLS	LEC-MD	Caco2-PLS-LEC-MD	1.411	62	0.760697
Caco2	1109	PLS	LE-EUC	Caco2-PLS-LE-EUC	1.372	62	0.760697
Caco2	1109	PLS	LE-MD	Caco2-PLS-LE-MD	1.474	62	0.760697
Caco2	1109	PLS	CV	Caco2-PLS-CV	1.374	62	0.760697
Caco2	1109	PLS	plsEM	Caco2-PLS-plsEM	1.306	62	0.760697
Caco2	1109	PLS	TS	Caco2-PLS-TS	1.467	62	0.760697
Caco2	1109	RF	BVC	Caco2-RF-BVC	1.25	62	0.648548
Caco2	1109	RF	BV	Caco2-RF-BV	1.161	62	0.648548
Caco2	1109	RF	D2M-EUC	Caco2-RF-D2M-EUC	1.399	62	0.648548
Caco2	1109	RF	D2M-MD	Caco2-RF-D2M-MD	1.415	62	0.648548
Caco2	1109	RF	LEC-EUC	Caco2-RF-LEC-EUC	1.324	62	0.648548
Caco2	1109	RF	LEC-MD	Caco2-RF-LEC-MD	1.428	62	0.648548
Caco2	1109	RF	LE-EUC	Caco2-RF-LE-EUC	1.432	62	0.648548
Caco2	1109	RF	LE-MD	Caco2-RF-LE-MD	1.722	62	0.648548
Caco2	1109	RF	CV	Caco2-RF-CV	1.4	62	0.648548
Caco2	1109	RF	plsEM	Caco2-RF-plsEM	4.991	62	0.648548
Caco2	1109	RF	TS	Caco2-RF-TS	1.372	62	0.648548
Caco2	1109	SVM	D2M-EUC	Caco2-SVM-D2M-EUC	1.089	62	0.549533
Caco2	1109	SVM	D2M-MD	Caco2-SVM-D2M-MD	1.103	62	0.549533
Caco2	1109	SVM	LEC-EUC	Caco2-SVM-LEC-EUC	1.045	62	0.549533
Caco2	1109	SVM	LEC-MD	Caco2-SVM-LEC-MD	1.084	62	0.549533
Caco2	1109	SVM	LE-EUC	Caco2-SVM-LE-EUC	1.034	62	0.549533
Caco2	1109	SVM	LE-MD	Caco2-SVM-LE-MD	1.058	62	0.549533
Caco2	1109	SVM	CV	Caco2-SVM-CV	1.17	62	0.549533
Caco2	1109	SVM	plsEM	Caco2-SVM-plsEM	1.065	62	0.549533
Caco2	1109	SVM	TS	Caco2-SVM-TS	1.084	62	0.549533
Caco2	1110	KNN	BVC	Caco2-KNN-BVC	1.274	133	0.675047
Caco2	1110	KNN	BV	Caco2-KNN-BV	2.89	133	0.675047
Caco2	1110	KNN	D2M-EUC	Caco2-KNN-D2M-EUC	1.15	133	0.664477
Caco2	1110	KNN	D2M-MD	Caco2-KNN-D2M-MD	1.178	133	0.664477
Caco2	1110	KNN	LEC-EUC	Caco2-KNN-LEC-EUC	1.216	133	0.664477
Caco2	1110	KNN	LEC-MD	Caco2-KNN-LEC-MD	1.227	133	0.664477
Caco2	1110	KNN	LE-EUC	Caco2-KNN-LE-EUC	1.415	133	0.664477
Caco2	1110	KNN	LE-MD	Caco2-KNN-LE-MD	1.659	133	0.664477
Caco2	1110	KNN	CV	Caco2-KNN-CV	1.425	133	0.664477
Caco2	1110	KNN	plsEM	Caco2-KNN-plsEM	1.25	133	0.664477
Caco2	1110	KNN	TS	Caco2-KNN-TS	1.297	133	0.664477
Caco2	1110	PLS	BVC	Caco2-PLS-BVC	1.127	133	0.590888
Caco2	1110	PLS	BV	Caco2-PLS-BV	4.153	133	0.590888
Caco2	1110	PLS	D2M-EUC	Caco2-PLS-D2M-EUC	1.098	133	0.589722
Caco2	1110	PLS	D2M-MD	Caco2-PLS-D2M-MD	1.099	133	0.589722
Caco2	1110	PLS	LEC-EUC	Caco2-PLS-LEC-EUC	1.096	133	0.589722
Caco2	1110	PLS	LEC-MD	Caco2-PLS-LEC-MD	1.124	133	0.589722
Caco2	1110	PLS	LE-EUC	Caco2-PLS-LE-EUC	1.085	133	0.589722
Caco2	1110	PLS	LE-MD	Caco2-PLS-LE-MD	1.125	133	0.589722
Caco2	1110	PLS	CV	Caco2-PLS-CV	1.145	133	0.589722
Caco2	1110	PLS	plsEM	Caco2-PLS-plsEM	1.19	133	0.589722
Caco2	1110	PLS	TS	Caco2-PLS-TS	1.146	133	0.589722
Caco2	1110	RF	BVC	Caco2-RF-BVC	1.066	133	0.572505
Caco2	1110	RF	BV	Caco2-RF-BV	1.039	133	0.572505
Caco2	1110	RF	D2M-EUC	Caco2-RF-D2M-EUC	1.057	133	0.572505
Caco2	1110	RF	D2M-MD	Caco2-RF-D2M-MD	1.091	133	0.572505
Caco2	1110	RF	LEC-EUC	Caco2-RF-LEC-EUC	1.091	133	0.572505
Caco2	1110	RF	LEC-MD	Caco2-RF-LEC-MD	1.121	133	0.572505
Caco2	1110	RF	LE-EUC	Caco2-RF-LE-EUC	1.147	133	0.572505
Caco2	1110	RF	LE-MD	Caco2-RF-LE-MD	1.316	133	0.572505
Caco2	1110	RF	CV	Caco2-RF-CV	1.207	133	0.572505
Caco2	1110	RF	plsEM	Caco2-RF-plsEM	3.899	133	0.572505
Caco2	1110	RF	TS	Caco2-RF-TS	1.189	133	0.572505
Caco2	1110	SVM	D2M-EUC	Caco2-SVM-D2M-EUC	1.025	133	0.56928
Caco2	1110	SVM	D2M-MD	Caco2-SVM-D2M-MD	1.044	133	0.56928
Caco2	1110	SVM	LEC-EUC	Caco2-SVM-LEC-EUC	1.081	133	0.56928
Caco2	1110	SVM	LEC-MD	Caco2-SVM-LEC-MD	1.098	133	0.56928
Caco2	1110	SVM	LE-EUC	Caco2-SVM-LE-EUC	1.082	133	0.56928
Caco2	1110	SVM	LE-MD	Caco2-SVM-LE-MD	1.099	133	0.56928
Caco2	1110	SVM	CV	Caco2-SVM-CV	1.255	133	0.56928
Caco2	1110	SVM	plsEM	Caco2-SVM-plsEM	1.174	133	0.56928
Caco2	1110	SVM	TS	Caco2-SVM-TS	1.156	133	0.56928
Caco2	1111	KNN	BVC	Caco2-KNN-BVC	1.008	175	0.520694
Caco2	1111	KNN	BV	Caco2-KNN-BV	2.026	175	0.520694
Caco2	1111	KNN	D2M-EUC	Caco2-KNN-D2M-EUC	0.99	175	0.521865
Caco2	1111	KNN	D2M-MD	Caco2-KNN-D2M-MD	0.989	175	0.521865
Caco2	1111	KNN	LEC-EUC	Caco2-KNN-LEC-EUC	0.975	175	0.521865
Caco2	1111	KNN	LEC-MD	Caco2-KNN-LEC-MD	1.02	175	0.521865
Caco2	1111	KNN	LE-EUC	Caco2-KNN-LE-EUC	1.015	175	0.521865
Caco2	1111	KNN	LE-MD	Caco2-KNN-LE-MD	1.198	175	0.521865
Caco2	1111	KNN	CV	Caco2-KNN-CV	1.057	175	0.521865
Caco2	1111	KNN	plsEM	Caco2-KNN-plsEM	0.98	175	0.521865
Caco2	1111	KNN	TS	Caco2-KNN-TS	1.032	175	0.521865
Caco2	1111	PLS	BVC	Caco2-PLS-BVC	1.143	175	0.526546
Caco2	1111	PLS	BV	Caco2-PLS-BV	3.299	175	0.526546
Caco2	1111	PLS	D2M-EUC	Caco2-PLS-D2M-EUC	1.055	175	0.525822
Caco2	1111	PLS	D2M-MD	Caco2-PLS-D2M-MD	1.047	175	0.525822
Caco2	1111	PLS	LEC-EUC	Caco2-PLS-LEC-EUC	1.006	175	0.525822
Caco2	1111	PLS	LEC-MD	Caco2-PLS-LEC-MD	1.049	175	0.525822
Caco2	1111	PLS	LE-EUC	Caco2-PLS-LE-EUC	1.014	175	0.525822
Caco2	1111	PLS	LE-MD	Caco2-PLS-LE-MD	1.014	175	0.525822
Caco2	1111	PLS	CV	Caco2-PLS-CV	1.065	175	0.525822
Caco2	1111	PLS	plsEM	Caco2-PLS-plsEM	1.145	175	0.525822
Caco2	1111	PLS	TS	Caco2-PLS-TS	1.039	175	0.525822
Caco2	1111	RF	BVC	Caco2-RF-BVC	0.855	175	0.459903
Caco2	1111	RF	BV	Caco2-RF-BV	0.852	175	0.459903
Caco2	1111	RF	D2M-EUC	Caco2-RF-D2M-EUC	0.829	175	0.459903
Caco2	1111	RF	D2M-MD	Caco2-RF-D2M-MD	0.842	175	0.459903
Caco2	1111	RF	LEC-EUC	Caco2-RF-LEC-EUC	0.833	175	0.459903
Caco2	1111	RF	LEC-MD	Caco2-RF-LEC-MD	0.919	175	0.459903
Caco2	1111	RF	LE-EUC	Caco2-RF-LE-EUC	0.882	175	0.459903
Caco2	1111	RF	LE-MD	Caco2-RF-LE-MD	0.971	175	0.459903
Caco2	1111	RF	CV	Caco2-RF-CV	0.931	175	0.459903
Caco2	1111	RF	plsEM	Caco2-RF-plsEM	2.519	175	0.459903
Caco2	1111	RF	TS	Caco2-RF-TS	0.927	175	0.459903
Caco2	1111	SVM	D2M-EUC	Caco2-SVM-D2M-EUC	0.785	175	0.429776
Caco2	1111	SVM	D2M-MD	Caco2-SVM-D2M-MD	0.789	175	0.429776
Caco2	1111	SVM	LEC-EUC	Caco2-SVM-LEC-EUC	0.849	175	0.429776
Caco2	1111	SVM	LEC-MD	Caco2-SVM-LEC-MD	0.846	175	0.429776
Caco2	1111	SVM	LE-EUC	Caco2-SVM-LE-EUC	0.901	175	0.429776
Caco2	1111	SVM	LE-MD	Caco2-SVM-LE-MD	0.856	175	0.429776
Caco2	1111	SVM	CV	Caco2-SVM-CV	0.878	175	0.429776
Caco2	1111	SVM	plsEM	Caco2-SVM-plsEM	0.995	175	0.429776
Caco2	1111	SVM	TS	Caco2-SVM-TS	0.869	175	0.429776
Caco2	1112	KNN	BVC	Caco2-KNN-BVC	0.958	129	0.50764
Caco2	1112	KNN	BV	Caco2-KNN-BV	2.053	129	0.50764
Caco2	1112	KNN	D2M-EUC	Caco2-KNN-D2M-EUC	0.9	129	0.492082
Caco2	1112	KNN	D2M-MD	Caco2-KNN-D2M-MD	0.918	129	0.492082
Caco2	1112	KNN	LEC-EUC	Caco2-KNN-LEC-EUC	0.952	129	0.492082
Caco2	1112	KNN	LEC-MD	Caco2-KNN-LEC-MD	0.944	129	0.492082
Caco2	1112	KNN	LE-EUC	Caco2-KNN-LE-EUC	0.989	129	0.492082
Caco2	1112	KNN	LE-MD	Caco2-KNN-LE-MD	1.052	129	0.492082
Caco2	1112	KNN	CV	Caco2-KNN-CV	0.969	129	0.492082
Caco2	1112	KNN	plsEM	Caco2-KNN-plsEM	0.951	129	0.492082
Caco2	1112	KNN	TS	Caco2-KNN-TS	0.96	129	0.492082
Caco2	1112	PLS	BVC	Caco2-PLS-BVC	1.086	129	0.565956
Caco2	1112	PLS	BV	Caco2-PLS-BV	3.801	129	0.565956
Caco2	1112	PLS	D2M-EUC	Caco2-PLS-D2M-EUC	1.074	129	0.566125
Caco2	1112	PLS	D2M-MD	Caco2-PLS-D2M-MD	1.064	129	0.566125
Caco2	1112	PLS	LEC-EUC	Caco2-PLS-LEC-EUC	1.078	129	0.566125
Caco2	1112	PLS	LEC-MD	Caco2-PLS-LEC-MD	1.106	129	0.566125
Caco2	1112	PLS	LE-EUC	Caco2-PLS-LE-EUC	1.087	129	0.566125
Caco2	1112	PLS	LE-MD	Caco2-PLS-LE-MD	1.064	129	0.566125
Caco2	1112	PLS	CV	Caco2-PLS-CV	1.089	129	0.566125
Caco2	1112	PLS	plsEM	Caco2-PLS-plsEM	1.148	129	0.566125
Caco2	1112	PLS	TS	Caco2-PLS-TS	1.081	129	0.566125
Caco2	1112	RF	BVC	Caco2-RF-BVC	0.882	129	0.477889
Caco2	1112	RF	BV	Caco2-RF-BV	0.882	129	0.477889
Caco2	1112	RF	D2M-EUC	Caco2-RF-D2M-EUC	0.894	129	0.477889
Caco2	1112	RF	D2M-MD	Caco2-RF-D2M-MD	0.911	129	0.477889
Caco2	1112	RF	LEC-EUC	Caco2-RF-LEC-EUC	0.925	129	0.477889
Caco2	1112	RF	LEC-MD	Caco2-RF-LEC-MD	0.94	129	0.477889
Caco2	1112	RF	LE-EUC	Caco2-RF-LE-EUC	0.949	129	0.477889
Caco2	1112	RF	LE-MD	Caco2-RF-LE-MD	1.027	129	0.477889
Caco2	1112	RF	CV	Caco2-RF-CV	0.948	129	0.477889
Caco2	1112	RF	plsEM	Caco2-RF-plsEM	2.711	129	0.477889
Caco2	1112	RF	TS	Caco2-RF-TS	0.942	129	0.477889
Caco2	1112	SVM	D2M-EUC	Caco2-SVM-D2M-EUC	0.792	129	0.441148
Caco2	1112	SVM	D2M-MD	Caco2-SVM-D2M-MD	0.806	129	0.441148
Caco2	1112	SVM	LEC-EUC	Caco2-SVM-LEC-EUC	0.905	129	0.441148
Caco2	1112	SVM	LEC-MD	Caco2-SVM-LEC-MD	0.915	129	0.441148
Caco2	1112	SVM	LE-EUC	Caco2-SVM-LE-EUC	0.985	129	0.441148
Caco2	1112	SVM	LE-MD	Caco2-SVM-LE-MD	0.938	129	0.441148
Caco2	1112	SVM	CV	Caco2-SVM-CV	0.882	129	0.441148
Caco2	1112	SVM	plsEM	Caco2-SVM-plsEM	1.073	129	0.441148
Caco2	1112	SVM	TS	Caco2-SVM-TS	0.866	129	0.441148
Caco2	1201	KNN	BVC	Caco2-KNN-BVC	1.123	236	0.611101
Caco2	1201	KNN	BV	Caco2-KNN-BV	2.531	236	0.611101
Caco2	1201	KNN	D2M-EUC	Caco2-KNN-D2M-EUC	1.11	236	0.598996
Caco2	1201	KNN	D2M-MD	Caco2-KNN-D2M-MD	1.111	236	0.598996
Caco2	1201	KNN	LEC-EUC	Caco2-KNN-LEC-EUC	1.133	236	0.598996
Caco2	1201	KNN	LEC-MD	Caco2-KNN-LEC-MD	1.149	236	0.598996
Caco2	1201	KNN	LE-EUC	Caco2-KNN-LE-EUC	1.245	236	0.598996
Caco2	1201	KNN	LE-MD	Caco2-KNN-LE-MD	1.456	236	0.598996
Caco2	1201	KNN	CV	Caco2-KNN-CV	1.231	236	0.598996
Caco2	1201	KNN	plsEM	Caco2-KNN-plsEM	1.134	236	0.598996
Caco2	1201	KNN	TS	Caco2-KNN-TS	1.152	236	0.598996
Caco2	1201	PLS	BVC	Caco2-PLS-BVC	1.181	236	0.616783
Caco2	1201	PLS	BV	Caco2-PLS-BV	4.518	236	0.616783
Caco2	1201	PLS	D2M-EUC	Caco2-PLS-D2M-EUC	1.163	236	0.618914
Caco2	1201	PLS	D2M-MD	Caco2-PLS-D2M-MD	1.155	236	0.618914
Caco2	1201	PLS	LEC-EUC	Caco2-PLS-LEC-EUC	1.191	236	0.618914
Caco2	1201	PLS	LEC-MD	Caco2-PLS-LEC-MD	1.202	236	0.618914
Caco2	1201	PLS	LE-EUC	Caco2-PLS-LE-EUC	1.174	236	0.618914
Caco2	1201	PLS	LE-MD	Caco2-PLS-LE-MD	1.178	236	0.618914
Caco2	1201	PLS	CV	Caco2-PLS-CV	1.169	236	0.618914
Caco2	1201	PLS	plsEM	Caco2-PLS-plsEM	1.239	236	0.618914
Caco2	1201	PLS	TS	Caco2-PLS-TS	1.184	236	0.618914
Caco2	1201	RF	BVC	Caco2-RF-BVC	0.996	236	0.528679
Caco2	1201	RF	BV	Caco2-RF-BV	1.007	236	0.528679
Caco2	1201	RF	D2M-EUC	Caco2-RF-D2M-EUC	1.032	236	0.528679
Caco2	1201	RF	D2M-MD	Caco2-RF-D2M-MD	1.041	236	0.528679
Caco2	1201	RF	LEC-EUC	Caco2-RF-LEC-EUC	1.032	236	0.528679
Caco2	1201	RF	LEC-MD	Caco2-RF-LEC-MD	1.045	236	0.528679
Caco2	1201	RF	LE-EUC	Caco2-RF-LE-EUC	1.059	236	0.528679
Caco2	1201	RF	LE-MD	Caco2-RF-LE-MD	1.188	236	0.528679
Caco2	1201	RF	CV	Caco2-RF-CV	1.078	236	0.528679
Caco2	1201	RF	plsEM	Caco2-RF-plsEM	3.321	236	0.528679
Caco2	1201	RF	TS	Caco2-RF-TS	1.066	236	0.528679
Caco2	1201	SVM	D2M-EUC	Caco2-SVM-D2M-EUC	0.972	236	0.518215
Caco2	1201	SVM	D2M-MD	Caco2-SVM-D2M-MD	0.979	236	0.518215
Caco2	1201	SVM	LEC-EUC	Caco2-SVM-LEC-EUC	1.008	236	0.518215
Caco2	1201	SVM	LEC-MD	Caco2-SVM-LEC-MD	1.018	236	0.518215
Caco2	1201	SVM	LE-EUC	Caco2-SVM-LE-EUC	1.066	236	0.518215
Caco2	1201	SVM	LE-MD	Caco2-SVM-LE-MD	1.037	236	0.518215
Caco2	1201	SVM	CV	Caco2-SVM-CV	1.091	236	0.518215
Caco2	1201	SVM	plsEM	Caco2-SVM-plsEM	1.161	236	0.518215
Caco2	1201	SVM	TS	Caco2-SVM-TS	1.027	236	0.518215
LogD	1104	KNN	BVC	LogD-KNN-BVC	1.901	870	0.668716
LogD	1104	KNN	BV	LogD-KNN-BV	5.684	870	0.668716
LogD	1104	KNN	D2M-EUC	LogD-KNN-D2M-EUC	1.862	870	0.659513
LogD	1104	KNN	D2M-MD	LogD-KNN-D2M-MD	1.865	870	0.659513
LogD	1104	KNN	LEC-EUC	LogD-KNN-LEC-EUC	1.867	870	0.659513
LogD	1104	KNN	LEC-MD	LogD-KNN-LEC-MD	1.876	870	0.659513
LogD	1104	KNN	LE-EUC	LogD-KNN-LE-EUC	1.927	870	0.659513
LogD	1104	KNN	LE-MD	LogD-KNN-LE-MD	1.97	870	0.659513
LogD	1104	KNN	CV	LogD-KNN-CV	1.903	870	0.659513
LogD	1104	KNN	plsEM	LogD-KNN-plsEM	1.889	870	0.659513
LogD	1104	KNN	TS	LogD-KNN-TS	1.908	870	0.659513
LogD	1104	PLS	BVC	LogD-PLS-BVC	1.962	870	0.7058
LogD	1104	PLS	BV	LogD-PLS-BV	23.62	870	0.7058
LogD	1104	PLS	D2M-EUC	LogD-PLS-D2M-EUC	1.963	870	0.705529
LogD	1104	PLS	D2M-MD	LogD-PLS-D2M-MD	1.959	870	0.705529
LogD	1104	PLS	LEC-EUC	LogD-PLS-LEC-EUC	2.016	870	0.705529
LogD	1104	PLS	LEC-MD	LogD-PLS-LEC-MD	2.011	870	0.705529
LogD	1104	PLS	LE-EUC	LogD-PLS-LE-EUC	1.989	870	0.705529
LogD	1104	PLS	LE-MD	LogD-PLS-LE-MD	1.998	870	0.705529
LogD	1104	PLS	CV	LogD-PLS-CV	1.964	870	0.705529
LogD	1104	PLS	plsEM	LogD-PLS-plsEM	2.013	870	0.705529
LogD	1104	PLS	TS	LogD-PLS-TS	1.964	870	0.705529
LogD	1104	RF	BVC	LogD-RF-BVC	1.747	870	0.57508
LogD	1104	RF	BV	LogD-RF-BV	1.74	870	0.57508
LogD	1104	RF	D2M-EUC	LogD-RF-D2M-EUC	1.736	870	0.57508
LogD	1104	RF	D2M-MD	LogD-RF-D2M-MD	1.738	870	0.57508
LogD	1104	RF	LEC-EUC	LogD-RF-LEC-EUC	1.758	870	0.57508
LogD	1104	RF	LEC-MD	LogD-RF-LEC-MD	1.748	870	0.57508
LogD	1104	RF	LE-EUC	LogD-RF-LE-EUC	1.783	870	0.57508
LogD	1104	RF	LE-MD	LogD-RF-LE-MD	1.835	870	0.57508
LogD	1104	RF	CV	LogD-RF-CV	1.768	870	0.57508
LogD	1104	RF	plsEM	LogD-RF-plsEM	15.709	870	0.57508
LogD	1104	RF	TS	LogD-RF-TS	1.776	870	0.57508
LogD	1104	SVM	D2M-EUC	LogD-SVM-D2M-EUC	1.656	870	0.508122
LogD	1104	SVM	D2M-MD	LogD-SVM-D2M-MD	1.65	870	0.508122
LogD	1104	SVM	LEC-EUC	LogD-SVM-LEC-EUC	1.803	870	0.508122
LogD	1104	SVM	LEC-MD	LogD-SVM-LEC-MD	1.754	870	0.508122
LogD	1104	SVM	LE-EUC	LogD-SVM-LE-EUC	1.814	870	0.508122
LogD	1104	SVM	LE-MD	LogD-SVM-LE-MD	1.792	870	0.508122
LogD	1104	SVM	CV	LogD-SVM-CV	1.646	870	0.508122
LogD	1104	SVM	plsEM	LogD-SVM-plsEM	1.84	870	0.508122
LogD	1104	SVM	TS	LogD-SVM-TS	1.679	870	0.508122
LogD	1105	KNN	BVC	LogD-KNN-BVC	2.015	748	0.718463
LogD	1105	KNN	BV	LogD-KNN-BV	6.523	748	0.718463
LogD	1105	KNN	D2M-EUC	LogD-KNN-D2M-EUC	1.922	748	0.715907
LogD	1105	KNN	D2M-MD	LogD-KNN-D2M-MD	1.929	748	0.715907
LogD	1105	KNN	LEC-EUC	LogD-KNN-LEC-EUC	1.935	748	0.715907
LogD	1105	KNN	LEC-MD	LogD-KNN-LEC-MD	1.945	748	0.715907
LogD	1105	KNN	LE-EUC	LogD-KNN-LE-EUC	2.029	748	0.715907
LogD	1105	KNN	LE-MD	LogD-KNN-LE-MD	2.075	748	0.715907
LogD	1105	KNN	CV	LogD-KNN-CV	2.003	748	0.715907
LogD	1105	KNN	plsEM	LogD-KNN-plsEM	1.964	748	0.715907
LogD	1105	KNN	TS	LogD-KNN-TS	1.978	748	0.715907
LogD	1105	PLS	BVC	LogD-PLS-BVC	2.014	748	0.746337
LogD	1105	PLS	BV	LogD-PLS-BV	26.453	748	0.746337
LogD	1105	PLS	D2M-EUC	LogD-PLS-D2M-EUC	2.009	748	0.74655
LogD	1105	PLS	D2M-MD	LogD-PLS-D2M-MD	2.01	748	0.74655
LogD	1105	PLS	LEC-EUC	LogD-PLS-LEC-EUC	2.062	748	0.74655
LogD	1105	PLS	LEC-MD	LogD-PLS-LEC-MD	2.064	748	0.74655
LogD	1105	PLS	LE-EUC	LogD-PLS-LE-EUC	2.044	748	0.74655
LogD	1105	PLS	LE-MD	LogD-PLS-LE-MD	2.061	748	0.74655
LogD	1105	PLS	CV	LogD-PLS-CV	2.019	748	0.74655
LogD	1105	PLS	plsEM	LogD-PLS-plsEM	2.055	748	0.74655
LogD	1105	PLS	TS	LogD-PLS-TS	2.02	748	0.74655
LogD	1105	RF	BVC	LogD-RF-BVC	1.841	748	0.659809
LogD	1105	RF	BV	LogD-RF-BV	1.816	748	0.659809
LogD	1105	RF	D2M-EUC	LogD-RF-D2M-EUC	1.861	748	0.659809
LogD	1105	RF	D2M-MD	LogD-RF-D2M-MD	1.863	748	0.659809
LogD	1105	RF	LEC-EUC	LogD-RF-LEC-EUC	1.871	748	0.659809
LogD	1105	RF	LEC-MD	LogD-RF-LEC-MD	1.868	748	0.659809
LogD	1105	RF	LE-EUC	LogD-RF-LE-EUC	1.964	748	0.659809
LogD	1105	RF	LE-MD	LogD-RF-LE-MD	2.036	748	0.659809
LogD	1105	RF	CV	LogD-RF-CV	1.94	748	0.659809
LogD	1105	RF	plsEM	LogD-RF-plsEM	20.676	748	0.659809
LogD	1105	RF	TS	LogD-RF-TS	1.898	748	0.659809
LogD	1105	SVM	D2M-EUC	LogD-SVM-D2M-EUC	1.804	748	0.652191
LogD	1105	SVM	D2M-MD	LogD-SVM-D2M-MD	1.808	748	0.652191
LogD	1105	SVM	LEC-EUC	LogD-SVM-LEC-EUC	1.904	748	0.652191
LogD	1105	SVM	LEC-MD	LogD-SVM-LEC-MD	1.898	748	0.652191
LogD	1105	SVM	LE-EUC	LogD-SVM-LE-EUC	1.911	748	0.652191
LogD	1105	SVM	LE-MD	LogD-SVM-LE-MD	1.92	748	0.652191
LogD	1105	SVM	CV	LogD-SVM-CV	1.979	748	0.652191
LogD	1105	SVM	plsEM	LogD-SVM-plsEM	1.928	748	0.652191
LogD	1105	SVM	TS	LogD-SVM-TS	1.888	748	0.652191
LogD	1106	KNN	BVC	LogD-KNN-BVC	1.873	908	0.676456
LogD	1106	KNN	BV	LogD-KNN-BV	4.653	908	0.676456
LogD	1106	KNN	D2M-EUC	LogD-KNN-D2M-EUC	1.848	908	0.662019
LogD	1106	KNN	D2M-MD	LogD-KNN-D2M-MD	1.856	908	0.662019
LogD	1106	KNN	LEC-EUC	LogD-KNN-LEC-EUC	1.842	908	0.662019
LogD	1106	KNN	LEC-MD	LogD-KNN-LEC-MD	1.848	908	0.662019
LogD	1106	KNN	LE-EUC	LogD-KNN-LE-EUC	1.903	908	0.662019
LogD	1106	KNN	LE-MD	LogD-KNN-LE-MD	1.914	908	0.662019
LogD	1106	KNN	CV	LogD-KNN-CV	1.898	908	0.662019
LogD	1106	KNN	plsEM	LogD-KNN-plsEM	1.895	908	0.662019
LogD	1106	KNN	TS	LogD-KNN-TS	1.901	908	0.662019
LogD	1106	PLS	BVC	LogD-PLS-BVC	1.9	908	0.681941
LogD	1106	PLS	BV	LogD-PLS-BV	21.999	908	0.681941
LogD	1106	PLS	D2M-EUC	LogD-PLS-D2M-EUC	1.892	908	0.681758
LogD	1106	PLS	D2M-MD	LogD-PLS-D2M-MD	1.896	908	0.681758
LogD	1106	PLS	LEC-EUC	LogD-PLS-LEC-EUC	2.003	908	0.681758
LogD	1106	PLS	LEC-MD	LogD-PLS-LEC-MD	1.997	908	0.681758
LogD	1106	PLS	LE-EUC	LogD-PLS-LE-EUC	1.97	908	0.681758
LogD	1106	PLS	LE-MD	LogD-PLS-LE-MD	1.959	908	0.681758
LogD	1106	PLS	CV	LogD-PLS-CV	1.923	908	0.681758
LogD	1106	PLS	plsEM	LogD-PLS-plsEM	2.002	908	0.681758
LogD	1106	PLS	TS	LogD-PLS-TS	1.922	908	0.681758
LogD	1106	RF	BVC	LogD-RF-BVC	1.719	908	0.566212
LogD	1106	RF	BV	LogD-RF-BV	1.689	908	0.566212
LogD	1106	RF	D2M-EUC	LogD-RF-D2M-EUC	1.717	908	0.566212
LogD	1106	RF	D2M-MD	LogD-RF-D2M-MD	1.722	908	0.566212
LogD	1106	RF	LEC-EUC	LogD-RF-LEC-EUC	1.713	908	0.566212
LogD	1106	RF	LEC-MD	LogD-RF-LEC-MD	1.7	908	0.566212
LogD	1106	RF	LE-EUC	LogD-RF-LE-EUC	1.736	908	0.566212
LogD	1106	RF	LE-MD	LogD-RF-LE-MD	1.765	908	0.566212
LogD	1106	RF	CV	LogD-RF-CV	1.741	908	0.566212
LogD	1106	RF	plsEM	LogD-RF-plsEM	15.225	908	0.566212
LogD	1106	RF	TS	LogD-RF-TS	1.754	908	0.566212
LogD	1106	SVM	D2M-EUC	LogD-SVM-D2M-EUC	1.662	908	0.532431
LogD	1106	SVM	D2M-MD	LogD-SVM-D2M-MD	1.663	908	0.532431
LogD	1106	SVM	LEC-EUC	LogD-SVM-LEC-EUC	1.831	908	0.532431
LogD	1106	SVM	LEC-MD	LogD-SVM-LEC-MD	1.796	908	0.532431
LogD	1106	SVM	LE-EUC	LogD-SVM-LE-EUC	1.842	908	0.532431
LogD	1106	SVM	LE-MD	LogD-SVM-LE-MD	1.835	908	0.532431
LogD	1106	SVM	CV	LogD-SVM-CV	1.687	908	0.532431
LogD	1106	SVM	plsEM	LogD-SVM-plsEM	1.872	908	0.532431
LogD	1106	SVM	TS	LogD-SVM-TS	1.701	908	0.532431
LogD	1107	KNN	BVC	LogD-KNN-BVC	2.058	818	0.746449
LogD	1107	KNN	BV	LogD-KNN-BV	6.647	818	0.746449
LogD	1107	KNN	D2M-EUC	LogD-KNN-D2M-EUC	1.968	818	0.739925
LogD	1107	KNN	D2M-MD	LogD-KNN-D2M-MD	1.976	818	0.739925
LogD	1107	KNN	LEC-EUC	LogD-KNN-LEC-EUC	2.017	818	0.739925
LogD	1107	KNN	LEC-MD	LogD-KNN-LEC-MD	2.015	818	0.739925
LogD	1107	KNN	LE-EUC	LogD-KNN-LE-EUC	2.012	818	0.739925
LogD	1107	KNN	LE-MD	LogD-KNN-LE-MD	2.03	818	0.739925
LogD	1107	KNN	CV	LogD-KNN-CV	2.038	818	0.739925
LogD	1107	KNN	plsEM	LogD-KNN-plsEM	2.015	818	0.739925
LogD	1107	KNN	TS	LogD-KNN-TS	1.999	818	0.739925
LogD	1107	PLS	BVC	LogD-PLS-BVC	1.965	818	0.718875
LogD	1107	PLS	BV	LogD-PLS-BV	24.48	818	0.718875
LogD	1107	PLS	D2M-EUC	LogD-PLS-D2M-EUC	1.959	818	0.718779
LogD	1107	PLS	D2M-MD	LogD-PLS-D2M-MD	1.958	818	0.718779
LogD	1107	PLS	LEC-EUC	LogD-PLS-LEC-EUC	1.965	818	0.718779
LogD	1107	PLS	LEC-MD	LogD-PLS-LEC-MD	1.959	818	0.718779
LogD	1107	PLS	LE-EUC	LogD-PLS-LE-EUC	1.976	818	0.718779
LogD	1107	PLS	LE-MD	LogD-PLS-LE-MD	1.976	818	0.718779
LogD	1107	PLS	CV	LogD-PLS-CV	1.97	818	0.718779
LogD	1107	PLS	plsEM	LogD-PLS-plsEM	1.978	818	0.718779
LogD	1107	PLS	TS	LogD-PLS-TS	1.97	818	0.718779
LogD	1107	RF	BVC	LogD-RF-BVC	1.812	818	0.614949
LogD	1107	RF	BV	LogD-RF-BV	1.82	818	0.614949
LogD	1107	RF	D2M-EUC	LogD-RF-D2M-EUC	1.811	818	0.614949
LogD	1107	RF	D2M-MD	LogD-RF-D2M-MD	1.81	818	0.614949
LogD	1107	RF	LEC-EUC	LogD-RF-LEC-EUC	1.842	818	0.614949
LogD	1107	RF	LEC-MD	LogD-RF-LEC-MD	1.83	818	0.614949
LogD	1107	RF	LE-EUC	LogD-RF-LE-EUC	1.861	818	0.614949
LogD	1107	RF	LE-MD	LogD-RF-LE-MD	1.891	818	0.614949
LogD	1107	RF	CV	LogD-RF-CV	1.835	818	0.614949
LogD	1107	RF	plsEM	LogD-RF-plsEM	17.958	818	0.614949
LogD	1107	RF	TS	LogD-RF-TS	1.82	818	0.614949
LogD	1107	SVM	D2M-EUC	LogD-SVM-D2M-EUC	1.739	818	0.568481
LogD	1107	SVM	D2M-MD	LogD-SVM-D2M-MD	1.74	818	0.568481
LogD	1107	SVM	LEC-EUC	LogD-SVM-LEC-EUC	1.758	818	0.568481
LogD	1107	SVM	LEC-MD	LogD-SVM-LEC-MD	1.745	818	0.568481
LogD	1107	SVM	LE-EUC	LogD-SVM-LE-EUC	1.761	818	0.568481
LogD	1107	SVM	LE-MD	LogD-SVM-LE-MD	1.75	818	0.568481
LogD	1107	SVM	CV	LogD-SVM-CV	1.764	818	0.568481
LogD	1107	SVM	plsEM	LogD-SVM-plsEM	1.79	818	0.568481
LogD	1107	SVM	TS	LogD-SVM-TS	1.749	818	0.568481
LogD	1108	KNN	BVC	LogD-KNN-BVC	2.044	876	0.743741
LogD	1108	KNN	BV	LogD-KNN-BV	6.623	876	0.743741
LogD	1108	KNN	D2M-EUC	LogD-KNN-D2M-EUC	1.977	876	0.730625
LogD	1108	KNN	D2M-MD	LogD-KNN-D2M-MD	1.975	876	0.730625
LogD	1108	KNN	LEC-EUC	LogD-KNN-LEC-EUC	2.008	876	0.730625
LogD	1108	KNN	LEC-MD	LogD-KNN-LEC-MD	2.009	876	0.730625
LogD	1108	KNN	LE-EUC	LogD-KNN-LE-EUC	1.988	876	0.730625
LogD	1108	KNN	LE-MD	LogD-KNN-LE-MD	2.02	876	0.730625
LogD	1108	KNN	CV	LogD-KNN-CV	2.02	876	0.730625
LogD	1108	KNN	plsEM	LogD-KNN-plsEM	1.985	876	0.730625
LogD	1108	KNN	TS	LogD-KNN-TS	1.987	876	0.730625
LogD	1108	PLS	BVC	LogD-PLS-BVC	1.93	876	0.715838
LogD	1108	PLS	BV	LogD-PLS-BV	24.313	876	0.715838
LogD	1108	PLS	D2M-EUC	LogD-PLS-D2M-EUC	1.943	876	0.715951
LogD	1108	PLS	D2M-MD	LogD-PLS-D2M-MD	1.939	876	0.715951
LogD	1108	PLS	LEC-EUC	LogD-PLS-LEC-EUC	1.93	876	0.715951
LogD	1108	PLS	LEC-MD	LogD-PLS-LEC-MD	1.92	876	0.715951
LogD	1108	PLS	LE-EUC	LogD-PLS-LE-EUC	1.937	876	0.715951
LogD	1108	PLS	LE-MD	LogD-PLS-LE-MD	1.935	876	0.715951
LogD	1108	PLS	CV	LogD-PLS-CV	1.967	876	0.715951
LogD	1108	PLS	plsEM	LogD-PLS-plsEM	1.939	876	0.715951
LogD	1108	PLS	TS	LogD-PLS-TS	1.967	876	0.715951
LogD	1108	RF	BVC	LogD-RF-BVC	1.775	876	0.589356
LogD	1108	RF	BV	LogD-RF-BV	1.775	876	0.589356
LogD	1108	RF	D2M-EUC	LogD-RF-D2M-EUC	1.795	876	0.589356
LogD	1108	RF	D2M-MD	LogD-RF-D2M-MD	1.792	876	0.589356
LogD	1108	RF	LEC-EUC	LogD-RF-LEC-EUC	1.771	876	0.589356
LogD	1108	RF	LEC-MD	LogD-RF-LEC-MD	1.786	876	0.589356
LogD	1108	RF	LE-EUC	LogD-RF-LE-EUC	1.783	876	0.589356
LogD	1108	RF	LE-MD	LogD-RF-LE-MD	1.823	876	0.589356
LogD	1108	RF	CV	LogD-RF-CV	1.784	876	0.589356
LogD	1108	RF	plsEM	LogD-RF-plsEM	16.494	876	0.589356
LogD	1108	RF	TS	LogD-RF-TS	1.784	876	0.589356
LogD	1108	SVM	D2M-EUC	LogD-SVM-D2M-EUC	1.765	876	0.575428
LogD	1108	SVM	D2M-MD	LogD-SVM-D2M-MD	1.755	876	0.575428
LogD	1108	SVM	LEC-EUC	LogD-SVM-LEC-EUC	1.735	876	0.575428
LogD	1108	SVM	LEC-MD	LogD-SVM-LEC-MD	1.738	876	0.575428
LogD	1108	SVM	LE-EUC	LogD-SVM-LE-EUC	1.738	876	0.575428
LogD	1108	SVM	LE-MD	LogD-SVM-LE-MD	1.744	876	0.575428
LogD	1108	SVM	CV	LogD-SVM-CV	1.78	876	0.575428
LogD	1108	SVM	plsEM	LogD-SVM-plsEM	1.762	876	0.575428
LogD	1108	SVM	TS	LogD-SVM-TS	1.759	876	0.575428
LogD	1109	KNN	BVC	LogD-KNN-BVC	2.186	678	0.790829
LogD	1109	KNN	BV	LogD-KNN-BV	7.493	678	0.790829
LogD	1109	KNN	D2M-EUC	LogD-KNN-D2M-EUC	2.058	678	0.788126
LogD	1109	KNN	D2M-MD	LogD-KNN-D2M-MD	2.049	678	0.788126
LogD	1109	KNN	LEC-EUC	LogD-KNN-LEC-EUC	2.084	678	0.788126
LogD	1109	KNN	LEC-MD	LogD-KNN-LEC-MD	2.06	678	0.788126
LogD	1109	KNN	LE-EUC	LogD-KNN-LE-EUC	2.087	678	0.788126
LogD	1109	KNN	LE-MD	LogD-KNN-LE-MD	2.114	678	0.788126
LogD	1109	KNN	CV	LogD-KNN-CV	2.135	678	0.788126
LogD	1109	KNN	plsEM	LogD-KNN-plsEM	2.065	678	0.788126
LogD	1109	KNN	TS	LogD-KNN-TS	2.067	678	0.788126
LogD	1109	PLS	BVC	LogD-PLS-BVC	2.008	678	0.739135
LogD	1109	PLS	BV	LogD-PLS-BV	25.885	678	0.739135
LogD	1109	PLS	D2M-EUC	LogD-PLS-D2M-EUC	2.008	678	0.739008
LogD	1109	PLS	D2M-MD	LogD-PLS-D2M-MD	1.998	678	0.739008
LogD	1109	PLS	LEC-EUC	LogD-PLS-LEC-EUC	2.003	678	0.739008
LogD	1109	PLS	LEC-MD	LogD-PLS-LEC-MD	1.993	678	0.739008
LogD	1109	PLS	LE-EUC	LogD-PLS-LE-EUC	2.021	678	0.739008
LogD	1109	PLS	LE-MD	LogD-PLS-LE-MD	2.037	678	0.739008
LogD	1109	PLS	CV	LogD-PLS-CV	1.999	678	0.739008
LogD	1109	PLS	plsEM	LogD-PLS-plsEM	2.012	678	0.739008
LogD	1109	PLS	TS	LogD-PLS-TS	1.999	678	0.739008
LogD	1109	RF	BVC	LogD-RF-BVC	1.859	678	0.644914
LogD	1109	RF	BV	LogD-RF-BV	1.869	678	0.644914
LogD	1109	RF	D2M-EUC	LogD-RF-D2M-EUC	1.884	678	0.644914
LogD	1109	RF	D2M-MD	LogD-RF-D2M-MD	1.868	678	0.644914
LogD	1109	RF	LEC-EUC	LogD-RF-LEC-EUC	1.905	678	0.644914
LogD	1109	RF	LEC-MD	LogD-RF-LEC-MD	1.888	678	0.644914
LogD	1109	RF	LE-EUC	LogD-RF-LE-EUC	1.927	678	0.644914
LogD	1109	RF	LE-MD	LogD-RF-LE-MD	2.026	678	0.644914
LogD	1109	RF	CV	LogD-RF-CV	1.898	678	0.644914
LogD	1109	RF	plsEM	LogD-RF-plsEM	19.751	678	0.644914
LogD	1109	RF	TS	LogD-RF-TS	1.865	678	0.644914
LogD	1109	SVM	D2M-EUC	LogD-SVM-D2M-EUC	1.848	678	0.626183
LogD	1109	SVM	D2M-MD	LogD-SVM-D2M-MD	1.834	678	0.626183
LogD	1109	SVM	LEC-EUC	LogD-SVM-LEC-EUC	1.839	678	0.626183
LogD	1109	SVM	LEC-MD	LogD-SVM-LEC-MD	1.858	678	0.626183
LogD	1109	SVM	LE-EUC	LogD-SVM-LE-EUC	1.84	678	0.626183
LogD	1109	SVM	LE-MD	LogD-SVM-LE-MD	1.849	678	0.626183
LogD	1109	SVM	CV	LogD-SVM-CV	1.903	678	0.626183
LogD	1109	SVM	plsEM	LogD-SVM-plsEM	1.826	678	0.626183
LogD	1109	SVM	TS	LogD-SVM-TS	1.836	678	0.626183
LogD	1110	KNN	BVC	LogD-KNN-BVC	2.043	766	0.766432
LogD	1110	KNN	BV	LogD-KNN-BV	6.057	766	0.766432
LogD	1110	KNN	D2M-EUC	LogD-KNN-D2M-EUC	1.976	766	0.751354
LogD	1110	KNN	D2M-MD	LogD-KNN-D2M-MD	1.983	766	0.751354
LogD	1110	KNN	LEC-EUC	LogD-KNN-LEC-EUC	2.023	766	0.751354
LogD	1110	KNN	LEC-MD	LogD-KNN-LEC-MD	2.032	766	0.751354
LogD	1110	KNN	LE-EUC	LogD-KNN-LE-EUC	2.133	766	0.751354
LogD	1110	KNN	LE-MD	LogD-KNN-LE-MD	2.237	766	0.751354
LogD	1110	KNN	CV	LogD-KNN-CV	2.078	766	0.751354
LogD	1110	KNN	plsEM	LogD-KNN-plsEM	2.066	766	0.751354
LogD	1110	KNN	TS	LogD-KNN-TS	2.033	766	0.751354
LogD	1110	PLS	BVC	LogD-PLS-BVC	2.042	766	0.74463
LogD	1110	PLS	BV	LogD-PLS-BV	26.322	766	0.74463
LogD	1110	PLS	D2M-EUC	LogD-PLS-D2M-EUC	2.037	766	0.744284
LogD	1110	PLS	D2M-MD	LogD-PLS-D2M-MD	2.028	766	0.744284
LogD	1110	PLS	LEC-EUC	LogD-PLS-LEC-EUC	2.003	766	0.744284
LogD	1110	PLS	LEC-MD	LogD-PLS-LEC-MD	2.021	766	0.744284
LogD	1110	PLS	LE-EUC	LogD-PLS-LE-EUC	2.012	766	0.744284
LogD	1110	PLS	LE-MD	LogD-PLS-LE-MD	2.048	766	0.744284
LogD	1110	PLS	CV	LogD-PLS-CV	2.024	766	0.744284
LogD	1110	PLS	plsEM	LogD-PLS-plsEM	2.028	766	0.744284
LogD	1110	PLS	TS	LogD-PLS-TS	2.024	766	0.744284
LogD	1110	RF	BVC	LogD-RF-BVC	1.859	766	0.672793
LogD	1110	RF	BV	LogD-RF-BV	1.836	766	0.672793
LogD	1110	RF	D2M-EUC	LogD-RF-D2M-EUC	1.901	766	0.672793
LogD	1110	RF	D2M-MD	LogD-RF-D2M-MD	1.894	766	0.672793
LogD	1110	RF	LEC-EUC	LogD-RF-LEC-EUC	1.902	766	0.672793
LogD	1110	RF	LEC-MD	LogD-RF-LEC-MD	1.92	766	0.672793
LogD	1110	RF	LE-EUC	LogD-RF-LE-EUC	1.981	766	0.672793
LogD	1110	RF	LE-MD	LogD-RF-LE-MD	2.129	766	0.672793
LogD	1110	RF	CV	LogD-RF-CV	1.976	766	0.672793
LogD	1110	RF	plsEM	LogD-RF-plsEM	21.499	766	0.672793
LogD	1110	RF	TS	LogD-RF-TS	1.925	766	0.672793
LogD	1110	SVM	D2M-EUC	LogD-SVM-D2M-EUC	1.815	766	0.642483
LogD	1110	SVM	D2M-MD	LogD-SVM-D2M-MD	1.825	766	0.642483
LogD	1110	SVM	LEC-EUC	LogD-SVM-LEC-EUC	1.857	766	0.642483
LogD	1110	SVM	LEC-MD	LogD-SVM-LEC-MD	1.884	766	0.642483
LogD	1110	SVM	LE-EUC	LogD-SVM-LE-EUC	1.858	766	0.642483
LogD	1110	SVM	LE-MD	LogD-SVM-LE-MD	1.873	766	0.642483
LogD	1110	SVM	CV	LogD-SVM-CV	1.962	766	0.642483
LogD	1110	SVM	plsEM	LogD-SVM-plsEM	1.915	766	0.642483
LogD	1110	SVM	TS	LogD-SVM-TS	1.88	766	0.642483
LogD	1111	KNN	BVC	LogD-KNN-BVC	2.029	382	0.720062
LogD	1111	KNN	BV	LogD-KNN-BV	6.8	382	0.720062
LogD	1111	KNN	D2M-EUC	LogD-KNN-D2M-EUC	1.929	382	0.709367
LogD	1111	KNN	D2M-MD	LogD-KNN-D2M-MD	1.928	382	0.709367
LogD	1111	KNN	LEC-EUC	LogD-KNN-LEC-EUC	1.953	382	0.709367
LogD	1111	KNN	LEC-MD	LogD-KNN-LEC-MD	1.99	382	0.709367
LogD	1111	KNN	LE-EUC	LogD-KNN-LE-EUC	2.033	382	0.709367
LogD	1111	KNN	LE-MD	LogD-KNN-LE-MD	2.127	382	0.709367
LogD	1111	KNN	CV	LogD-KNN-CV	2.016	382	0.709367
LogD	1111	KNN	plsEM	LogD-KNN-plsEM	2.007	382	0.709367
LogD	1111	KNN	TS	LogD-KNN-TS	1.995	382	0.709367
LogD	1111	PLS	BVC	LogD-PLS-BVC	1.988	382	0.710789
LogD	1111	PLS	BV	LogD-PLS-BV	24.004	382	0.710789
LogD	1111	PLS	D2M-EUC	LogD-PLS-D2M-EUC	1.984	382	0.711301
LogD	1111	PLS	D2M-MD	LogD-PLS-D2M-MD	1.975	382	0.711301
LogD	1111	PLS	LEC-EUC	LogD-PLS-LEC-EUC	1.99	382	0.711301
LogD	1111	PLS	LEC-MD	LogD-PLS-LEC-MD	1.982	382	0.711301
LogD	1111	PLS	LE-EUC	LogD-PLS-LE-EUC	2	382	0.711301
LogD	1111	PLS	LE-MD	LogD-PLS-LE-MD	2.018	382	0.711301
LogD	1111	PLS	CV	LogD-PLS-CV	1.996	382	0.711301
LogD	1111	PLS	plsEM	LogD-PLS-plsEM	1.999	382	0.711301
LogD	1111	PLS	TS	LogD-PLS-TS	1.996	382	0.711301
LogD	1111	RF	BVC	LogD-RF-BVC	1.864	382	0.654649
LogD	1111	RF	BV	LogD-RF-BV	1.844	382	0.654649
LogD	1111	RF	D2M-EUC	LogD-RF-D2M-EUC	1.847	382	0.654649
LogD	1111	RF	D2M-MD	LogD-RF-D2M-MD	1.833	382	0.654649
LogD	1111	RF	LEC-EUC	LogD-RF-LEC-EUC	1.914	382	0.654649
LogD	1111	RF	LEC-MD	LogD-RF-LEC-MD	1.905	382	0.654649
LogD	1111	RF	LE-EUC	LogD-RF-LE-EUC	1.959	382	0.654649
LogD	1111	RF	LE-MD	LogD-RF-LE-MD	2.071	382	0.654649
LogD	1111	RF	CV	LogD-RF-CV	1.954	382	0.654649
LogD	1111	RF	plsEM	LogD-RF-plsEM	20.365	382	0.654649
LogD	1111	RF	TS	LogD-RF-TS	1.915	382	0.654649
LogD	1111	SVM	D2M-EUC	LogD-SVM-D2M-EUC	1.768	382	0.621835
LogD	1111	SVM	D2M-MD	LogD-SVM-D2M-MD	1.759	382	0.621835
LogD	1111	SVM	LEC-EUC	LogD-SVM-LEC-EUC	1.832	382	0.621835
LogD	1111	SVM	LEC-MD	LogD-SVM-LEC-MD	1.853	382	0.621835
LogD	1111	SVM	LE-EUC	LogD-SVM-LE-EUC	1.833	382	0.621835
LogD	1111	SVM	LE-MD	LogD-SVM-LE-MD	1.848	382	0.621835
LogD	1111	SVM	CV	LogD-SVM-CV	1.927	382	0.621835
LogD	1111	SVM	plsEM	LogD-SVM-plsEM	1.859	382	0.621835
LogD	1111	SVM	TS	LogD-SVM-TS	1.865	382	0.621835
LogD	1112	KNN	BVC	LogD-KNN-BVC	2.174	716	0.803559
LogD	1112	KNN	BV	LogD-KNN-BV	7.369	716	0.803559
LogD	1112	KNN	D2M-EUC	LogD-KNN-D2M-EUC	2.115	716	0.797626
LogD	1112	KNN	D2M-MD	LogD-KNN-D2M-MD	2.105	716	0.797626
LogD	1112	KNN	LEC-EUC	LogD-KNN-LEC-EUC	2.137	716	0.797626
LogD	1112	KNN	LEC-MD	LogD-KNN-LEC-MD	2.205	716	0.797626
LogD	1112	KNN	LE-EUC	LogD-KNN-LE-EUC	2.268	716	0.797626
LogD	1112	KNN	LE-MD	LogD-KNN-LE-MD	2.472	716	0.797626
LogD	1112	KNN	CV	LogD-KNN-CV	2.204	716	0.797626
LogD	1112	KNN	plsEM	LogD-KNN-plsEM	2.187	716	0.797626
LogD	1112	KNN	TS	LogD-KNN-TS	2.13	716	0.797626
LogD	1112	PLS	BVC	LogD-PLS-BVC	2.194	716	0.820855
LogD	1112	PLS	BV	LogD-PLS-BV	32.009	716	0.820855
LogD	1112	PLS	D2M-EUC	LogD-PLS-D2M-EUC	2.181	716	0.821626
LogD	1112	PLS	D2M-MD	LogD-PLS-D2M-MD	2.166	716	0.821626
LogD	1112	PLS	LEC-EUC	LogD-PLS-LEC-EUC	2.17	716	0.821626
LogD	1112	PLS	LEC-MD	LogD-PLS-LEC-MD	2.153	716	0.821626
LogD	1112	PLS	LE-EUC	LogD-PLS-LE-EUC	2.15	716	0.821626
LogD	1112	PLS	LE-MD	LogD-PLS-LE-MD	2.136	716	0.821626
LogD	1112	PLS	CV	LogD-PLS-CV	2.169	716	0.821626
LogD	1112	PLS	plsEM	LogD-PLS-plsEM	2.161	716	0.821626
LogD	1112	PLS	TS	LogD-PLS-TS	2.172	716	0.821626
LogD	1112	RF	BVC	LogD-RF-BVC	2.007	716	0.735051
LogD	1112	RF	BV	LogD-RF-BV	2.013	716	0.735051
LogD	1112	RF	D2M-EUC	LogD-RF-D2M-EUC	2.107	716	0.735051
LogD	1112	RF	D2M-MD	LogD-RF-D2M-MD	2.084	716	0.735051
LogD	1112	RF	LEC-EUC	LogD-RF-LEC-EUC	2.091	716	0.735051
LogD	1112	RF	LEC-MD	LogD-RF-LEC-MD	2.176	716	0.735051
LogD	1112	RF	LE-EUC	LogD-RF-LE-EUC	2.211	716	0.735051
LogD	1112	RF	LE-MD	LogD-RF-LE-MD	2.496	716	0.735051
LogD	1112	RF	CV	LogD-RF-CV	2.153	716	0.735051
LogD	1112	RF	plsEM	LogD-RF-plsEM	25.67	716	0.735051
LogD	1112	RF	TS	LogD-RF-TS	2.06	716	0.735051
LogD	1112	SVM	D2M-EUC	LogD-SVM-D2M-EUC	2.017	716	0.70699
LogD	1112	SVM	D2M-MD	LogD-SVM-D2M-MD	1.996	716	0.70699
LogD	1112	SVM	LEC-EUC	LogD-SVM-LEC-EUC	2.051	716	0.70699
LogD	1112	SVM	LEC-MD	LogD-SVM-LEC-MD	2.024	716	0.70699
LogD	1112	SVM	LE-EUC	LogD-SVM-LE-EUC	2.058	716	0.70699
LogD	1112	SVM	LE-MD	LogD-SVM-LE-MD	2.036	716	0.70699
LogD	1112	SVM	CV	LogD-SVM-CV	2.167	716	0.70699
LogD	1112	SVM	plsEM	LogD-SVM-plsEM	2.093	716	0.70699
LogD	1112	SVM	TS	LogD-SVM-TS	2.021	716	0.70699
LogD	1201	KNN	BVC	LogD-KNN-BVC	2.157	932	0.791641
LogD	1201	KNN	BV	LogD-KNN-BV	7.049	932	0.791641
LogD	1201	KNN	D2M-EUC	LogD-KNN-D2M-EUC	2.044	932	0.782807
LogD	1201	KNN	D2M-MD	LogD-KNN-D2M-MD	2.039	932	0.782807
LogD	1201	KNN	LEC-EUC	LogD-KNN-LEC-EUC	2.088	932	0.782807
LogD	1201	KNN	LEC-MD	LogD-KNN-LEC-MD	2.112	932	0.782807
LogD	1201	KNN	LE-EUC	LogD-KNN-LE-EUC	2.232	932	0.782807
LogD	1201	KNN	LE-MD	LogD-KNN-LE-MD	2.329	932	0.782807
LogD	1201	KNN	CV	LogD-KNN-CV	2.161	932	0.782807
LogD	1201	KNN	plsEM	LogD-KNN-plsEM	2.146	932	0.782807
LogD	1201	KNN	TS	LogD-KNN-TS	2.096	932	0.782807
LogD	1201	PLS	BVC	LogD-PLS-BVC	2.047	932	0.755767
LogD	1201	PLS	BV	LogD-PLS-BV	26.6	932	0.755767
LogD	1201	PLS	D2M-EUC	LogD-PLS-D2M-EUC	2.05	932	0.756177
LogD	1201	PLS	D2M-MD	LogD-PLS-D2M-MD	2.04	932	0.756177
LogD	1201	PLS	LEC-EUC	LogD-PLS-LEC-EUC	2.099	932	0.756177
LogD	1201	PLS	LEC-MD	LogD-PLS-LEC-MD	2.062	932	0.756177
LogD	1201	PLS	LE-EUC	LogD-PLS-LE-EUC	2.072	932	0.756177
LogD	1201	PLS	LE-MD	LogD-PLS-LE-MD	2.031	932	0.756177
LogD	1201	PLS	CV	LogD-PLS-CV	2.06	932	0.756177
LogD	1201	PLS	plsEM	LogD-PLS-plsEM	2.08	932	0.756177
LogD	1201	PLS	TS	LogD-PLS-TS	2.061	932	0.756177
LogD	1201	RF	BVC	LogD-RF-BVC	1.915	932	0.688163
LogD	1201	RF	BV	LogD-RF-BV	1.891	932	0.688163
LogD	1201	RF	D2M-EUC	LogD-RF-D2M-EUC	1.933	932	0.688163
LogD	1201	RF	D2M-MD	LogD-RF-D2M-MD	1.918	932	0.688163
LogD	1201	RF	LEC-EUC	LogD-RF-LEC-EUC	1.969	932	0.688163
LogD	1201	RF	LEC-MD	LogD-RF-LEC-MD	1.983	932	0.688163
LogD	1201	RF	LE-EUC	LogD-RF-LE-EUC	2.044	932	0.688163
LogD	1201	RF	LE-MD	LogD-RF-LE-MD	2.206	932	0.688163
LogD	1201	RF	CV	LogD-RF-CV	2.03	932	0.688163
LogD	1201	RF	plsEM	LogD-RF-plsEM	22.504	932	0.688163
LogD	1201	RF	TS	LogD-RF-TS	1.97	932	0.688163
LogD	1201	SVM	D2M-EUC	LogD-SVM-D2M-EUC	1.879	932	0.693315
LogD	1201	SVM	D2M-MD	LogD-SVM-D2M-MD	1.875	932	0.693315
LogD	1201	SVM	LEC-EUC	LogD-SVM-LEC-EUC	2	932	0.693315
LogD	1201	SVM	LEC-MD	LogD-SVM-LEC-MD	1.936	932	0.693315
LogD	1201	SVM	LE-EUC	LogD-SVM-LE-EUC	2.007	932	0.693315
LogD	1201	SVM	LE-MD	LogD-SVM-LE-MD	1.955	932	0.693315
LogD	1201	SVM	CV	LogD-SVM-CV	2.117	932	0.693315
LogD	1201	SVM	plsEM	LogD-SVM-plsEM	2.053	932	0.693315
LogD	1201	SVM	TS	LogD-SVM-TS	1.985	932	0.693315
hPPB	1104	KNN	BVC	hPPB-KNN-BVC	1.326	615	0.591969
hPPB	1104	KNN	BV	hPPB-KNN-BV	3.63	615	0.591969
hPPB	1104	KNN	D2M-EUC	hPPB-KNN-D2M-EUC	1.239	615	0.579653
hPPB	1104	KNN	D2M-MD	hPPB-KNN-D2M-MD	1.238	615	0.579653
hPPB	1104	KNN	LEC-EUC	hPPB-KNN-LEC-EUC	1.713	615	0.579653
hPPB	1104	KNN	LEC-MD	hPPB-KNN-LEC-MD	1.681	615	0.579653
hPPB	1104	KNN	LE-EUC	hPPB-KNN-LE-EUC	1.514	615	0.579653
hPPB	1104	KNN	LE-MD	hPPB-KNN-LE-MD	1.505	615	0.579653
hPPB	1104	KNN	CV	hPPB-KNN-CV	1.403	615	0.579653
hPPB	1104	KNN	plsEM	hPPB-KNN-plsEM	1.326	615	0.579653
hPPB	1104	KNN	TS	hPPB-KNN-TS	1.316	615	0.579653
hPPB	1104	PLS	BVC	hPPB-PLS-BVC	1.197	615	0.545051
hPPB	1104	PLS	BV	hPPB-PLS-BV	5.101	615	0.545051
hPPB	1104	PLS	D2M-EUC	hPPB-PLS-D2M-EUC	1.182	615	0.544839
hPPB	1104	PLS	D2M-MD	hPPB-PLS-D2M-MD	1.187	615	0.544839
hPPB	1104	PLS	LEC-EUC	hPPB-PLS-LEC-EUC	1.211	615	0.544839
hPPB	1104	PLS	LEC-MD	hPPB-PLS-LEC-MD	1.204	615	0.544839
hPPB	1104	PLS	LE-EUC	hPPB-PLS-LE-EUC	1.213	615	0.544839
hPPB	1104	PLS	LE-MD	hPPB-PLS-LE-MD	1.205	615	0.544839
hPPB	1104	PLS	CV	hPPB-PLS-CV	1.227	615	0.544839
hPPB	1104	PLS	plsEM	hPPB-PLS-plsEM	1.219	615	0.544839
hPPB	1104	PLS	TS	hPPB-PLS-TS	1.222	615	0.544839
hPPB	1104	RF	BVC	hPPB-RF-BVC	1.044	615	0.473374
hPPB	1104	RF	BV	hPPB-RF-BV	1.036	615	0.473374
hPPB	1104	RF	D2M-EUC	hPPB-RF-D2M-EUC	1.063	615	0.473374
hPPB	1104	RF	D2M-MD	hPPB-RF-D2M-MD	1.063	615	0.473374
hPPB	1104	RF	LEC-EUC	hPPB-RF-LEC-EUC	1.048	615	0.473374
hPPB	1104	RF	LEC-MD	hPPB-RF-LEC-MD	1.079	615	0.473374
hPPB	1104	RF	LE-EUC	hPPB-RF-LE-EUC	1.157	615	0.473374
hPPB	1104	RF	LE-MD	hPPB-RF-LE-MD	1.2	615	0.473374
hPPB	1104	RF	CV	hPPB-RF-CV	1.143	615	0.473374
hPPB	1104	RF	plsEM	hPPB-RF-plsEM	3.849	615	0.473374
hPPB	1104	RF	TS	hPPB-RF-TS	1.099	615	0.473374
hPPB	1104	SVM	D2M-EUC	hPPB-SVM-D2M-EUC	1.082	615	0.491793
hPPB	1104	SVM	D2M-MD	hPPB-SVM-D2M-MD	1.096	615	0.491793
hPPB	1104	SVM	LEC-EUC	hPPB-SVM-LEC-EUC	1.116	615	0.491793
hPPB	1104	SVM	LEC-MD	hPPB-SVM-LEC-MD	1.125	615	0.491793
hPPB	1104	SVM	LE-EUC	hPPB-SVM-LE-EUC	1.059	615	0.491793
hPPB	1104	SVM	LE-MD	hPPB-SVM-LE-MD	1.116	615	0.491793
hPPB	1104	SVM	CV	hPPB-SVM-CV	1.276	615	0.491793
hPPB	1104	SVM	plsEM	hPPB-SVM-plsEM	1.155	615	0.491793
hPPB	1104	SVM	TS	hPPB-SVM-TS	1.15	615	0.491793
hPPB	1105	KNN	BVC	hPPB-KNN-BVC	1.27	531	0.522824
hPPB	1105	KNN	BV	hPPB-KNN-BV	3.306	531	0.522824
hPPB	1105	KNN	D2M-EUC	hPPB-KNN-D2M-EUC	1.177	531	0.519599
hPPB	1105	KNN	D2M-MD	hPPB-KNN-D2M-MD	1.171	531	0.519599
hPPB	1105	KNN	LEC-EUC	hPPB-KNN-LEC-EUC	1.489	531	0.519599
hPPB	1105	KNN	LEC-MD	hPPB-KNN-LEC-MD	1.443	531	0.519599
hPPB	1105	KNN	LE-EUC	hPPB-KNN-LE-EUC	1.448	531	0.519599
hPPB	1105	KNN	LE-MD	hPPB-KNN-LE-MD	1.319	531	0.519599
hPPB	1105	KNN	CV	hPPB-KNN-CV	1.242	531	0.519599
hPPB	1105	KNN	plsEM	hPPB-KNN-plsEM	1.231	531	0.519599
hPPB	1105	KNN	TS	hPPB-KNN-TS	1.195	531	0.519599
hPPB	1105	PLS	BVC	hPPB-PLS-BVC	1.13	531	0.49638
hPPB	1105	PLS	BV	hPPB-PLS-BV	4.235	531	0.49638
hPPB	1105	PLS	D2M-EUC	hPPB-PLS-D2M-EUC	1.139	531	0.496187
hPPB	1105	PLS	D2M-MD	hPPB-PLS-D2M-MD	1.151	531	0.496187
hPPB	1105	PLS	LEC-EUC	hPPB-PLS-LEC-EUC	1.139	531	0.496187
hPPB	1105	PLS	LEC-MD	hPPB-PLS-LEC-MD	1.144	531	0.496187
hPPB	1105	PLS	LE-EUC	hPPB-PLS-LE-EUC	1.16	531	0.496187
hPPB	1105	PLS	LE-MD	hPPB-PLS-LE-MD	1.152	531	0.496187
hPPB	1105	PLS	CV	hPPB-PLS-CV	1.147	531	0.496187
hPPB	1105	PLS	plsEM	hPPB-PLS-plsEM	1.181	531	0.496187
hPPB	1105	PLS	TS	hPPB-PLS-TS	1.158	531	0.496187
hPPB	1105	RF	BVC	hPPB-RF-BVC	1.068	531	0.468108
hPPB	1105	RF	BV	hPPB-RF-BV	1.074	531	0.468108
hPPB	1105	RF	D2M-EUC	hPPB-RF-D2M-EUC	1.101	531	0.468108
hPPB	1105	RF	D2M-MD	hPPB-RF-D2M-MD	1.094	531	0.468108
hPPB	1105	RF	LEC-EUC	hPPB-RF-LEC-EUC	1.091	531	0.468108
hPPB	1105	RF	LEC-MD	hPPB-RF-LEC-MD	1.096	531	0.468108
hPPB	1105	RF	LE-EUC	hPPB-RF-LE-EUC	1.15	531	0.468108
hPPB	1105	RF	LE-MD	hPPB-RF-LE-MD	1.203	531	0.468108
hPPB	1105	RF	CV	hPPB-RF-CV	1.137	531	0.468108
hPPB	1105	RF	plsEM	hPPB-RF-plsEM	3.767	531	0.468108
hPPB	1105	RF	TS	hPPB-RF-TS	1.098	531	0.468108
hPPB	1105	SVM	D2M-EUC	hPPB-SVM-D2M-EUC	1.08	531	0.469389
hPPB	1105	SVM	D2M-MD	hPPB-SVM-D2M-MD	1.079	531	0.469389
hPPB	1105	SVM	LEC-EUC	hPPB-SVM-LEC-EUC	1.094	531	0.469389
hPPB	1105	SVM	LEC-MD	hPPB-SVM-LEC-MD	1.092	531	0.469389
hPPB	1105	SVM	LE-EUC	hPPB-SVM-LE-EUC	1.103	531	0.469389
hPPB	1105	SVM	LE-MD	hPPB-SVM-LE-MD	1.106	531	0.469389
hPPB	1105	SVM	CV	hPPB-SVM-CV	1.206	531	0.469389
hPPB	1105	SVM	plsEM	hPPB-SVM-plsEM	1.14	531	0.469389
hPPB	1105	SVM	TS	hPPB-SVM-TS	1.107	531	0.469389
hPPB	1106	KNN	BVC	hPPB-KNN-BVC	1.264	381	0.562729
hPPB	1106	KNN	BV	hPPB-KNN-BV	3.235	381	0.562729
hPPB	1106	KNN	D2M-EUC	hPPB-KNN-D2M-EUC	1.16	381	0.54938
hPPB	1106	KNN	D2M-MD	hPPB-KNN-D2M-MD	1.16	381	0.54938
hPPB	1106	KNN	LEC-EUC	hPPB-KNN-LEC-EUC	1.539	381	0.54938
hPPB	1106	KNN	LEC-MD	hPPB-KNN-LEC-MD	1.537	381	0.54938
hPPB	1106	KNN	LE-EUC	hPPB-KNN-LE-EUC	1.33	381	0.54938
hPPB	1106	KNN	LE-MD	hPPB-KNN-LE-MD	1.393	381	0.54938
hPPB	1106	KNN	CV	hPPB-KNN-CV	1.314	381	0.54938
hPPB	1106	KNN	plsEM	hPPB-KNN-plsEM	1.264	381	0.54938
hPPB	1106	KNN	TS	hPPB-KNN-TS	1.248	381	0.54938
hPPB	1106	PLS	BVC	hPPB-PLS-BVC	1.179	381	0.533433
hPPB	1106	PLS	BV	hPPB-PLS-BV	4.885	381	0.533433
hPPB	1106	PLS	D2M-EUC	hPPB-PLS-D2M-EUC	1.191	381	0.533727
hPPB	1106	PLS	D2M-MD	hPPB-PLS-D2M-MD	1.185	381	0.533727
hPPB	1106	PLS	LEC-EUC	hPPB-PLS-LEC-EUC	1.192	381	0.533727
hPPB	1106	PLS	LEC-MD	hPPB-PLS-LEC-MD	1.196	381	0.533727
hPPB	1106	PLS	LE-EUC	hPPB-PLS-LE-EUC	1.2	381	0.533727
hPPB	1106	PLS	LE-MD	hPPB-PLS-LE-MD	1.201	381	0.533727
hPPB	1106	PLS	CV	hPPB-PLS-CV	1.205	381	0.533727
hPPB	1106	PLS	plsEM	hPPB-PLS-plsEM	1.23	381	0.533727
hPPB	1106	PLS	TS	hPPB-PLS-TS	1.204	381	0.533727
hPPB	1106	RF	BVC	hPPB-RF-BVC	1.05	381	0.477515
hPPB	1106	RF	BV	hPPB-RF-BV	1.037	381	0.477515
hPPB	1106	RF	D2M-EUC	hPPB-RF-D2M-EUC	1.05	381	0.477515
hPPB	1106	RF	D2M-MD	hPPB-RF-D2M-MD	1.044	381	0.477515
hPPB	1106	RF	LEC-EUC	hPPB-RF-LEC-EUC	1.054	381	0.477515
hPPB	1106	RF	LEC-MD	hPPB-RF-LEC-MD	1.071	381	0.477515
hPPB	1106	RF	LE-EUC	hPPB-RF-LE-EUC	1.15	381	0.477515
hPPB	1106	RF	LE-MD	hPPB-RF-LE-MD	1.239	381	0.477515
hPPB	1106	RF	CV	hPPB-RF-CV	1.153	381	0.477515
hPPB	1106	RF	plsEM	hPPB-RF-plsEM	3.915	381	0.477515
hPPB	1106	RF	TS	hPPB-RF-TS	1.107	381	0.477515
hPPB	1106	SVM	D2M-EUC	hPPB-SVM-D2M-EUC	1.07	381	0.500556
hPPB	1106	SVM	D2M-MD	hPPB-SVM-D2M-MD	1.068	381	0.500556
hPPB	1106	SVM	LEC-EUC	hPPB-SVM-LEC-EUC	1.541	381	0.500556
hPPB	1106	SVM	LEC-MD	hPPB-SVM-LEC-MD	1.55	381	0.500556
hPPB	1106	SVM	LE-EUC	hPPB-SVM-LE-EUC	1.158	381	0.500556
hPPB	1106	SVM	LE-MD	hPPB-SVM-LE-MD	1.277	381	0.500556
hPPB	1106	SVM	CV	hPPB-SVM-CV	1.307	381	0.500556
hPPB	1106	SVM	plsEM	hPPB-SVM-plsEM	1.157	381	0.500556
hPPB	1106	SVM	TS	hPPB-SVM-TS	1.171	381	0.500556
hPPB	1107	KNN	BVC	hPPB-KNN-BVC	1.203	612	0.525898
hPPB	1107	KNN	BV	hPPB-KNN-BV	3.161	612	0.525898
hPPB	1107	KNN	D2M-EUC	hPPB-KNN-D2M-EUC	1.123	612	0.520746
hPPB	1107	KNN	D2M-MD	hPPB-KNN-D2M-MD	1.127	612	0.520746
hPPB	1107	KNN	LEC-EUC	hPPB-KNN-LEC-EUC	1.475	612	0.520746
hPPB	1107	KNN	LEC-MD	hPPB-KNN-LEC-MD	1.439	612	0.520746
hPPB	1107	KNN	LE-EUC	hPPB-KNN-LE-EUC	1.386	612	0.520746
hPPB	1107	KNN	LE-MD	hPPB-KNN-LE-MD	1.328	612	0.520746
hPPB	1107	KNN	CV	hPPB-KNN-CV	1.227	612	0.520746
hPPB	1107	KNN	plsEM	hPPB-KNN-plsEM	1.196	612	0.520746
hPPB	1107	KNN	TS	hPPB-KNN-TS	1.179	612	0.520746
hPPB	1107	PLS	BVC	hPPB-PLS-BVC	1.2	612	0.560893
hPPB	1107	PLS	BV	hPPB-PLS-BV	5.398	612	0.560893
hPPB	1107	PLS	D2M-EUC	hPPB-PLS-D2M-EUC	1.194	612	0.561398
hPPB	1107	PLS	D2M-MD	hPPB-PLS-D2M-MD	1.196	612	0.561398
hPPB	1107	PLS	LEC-EUC	hPPB-PLS-LEC-EUC	1.19	612	0.561398
hPPB	1107	PLS	LEC-MD	hPPB-PLS-LEC-MD	1.206	612	0.561398
hPPB	1107	PLS	LE-EUC	hPPB-PLS-LE-EUC	1.188	612	0.561398
hPPB	1107	PLS	LE-MD	hPPB-PLS-LE-MD	1.195	612	0.561398
hPPB	1107	PLS	CV	hPPB-PLS-CV	1.251	612	0.561398
hPPB	1107	PLS	plsEM	hPPB-PLS-plsEM	1.215	612	0.561398
hPPB	1107	PLS	TS	hPPB-PLS-TS	1.24	612	0.561398
hPPB	1107	RF	BVC	hPPB-RF-BVC	1.064	612	0.49382
hPPB	1107	RF	BV	hPPB-RF-BV	1.035	612	0.49382
hPPB	1107	RF	D2M-EUC	hPPB-RF-D2M-EUC	1.069	612	0.49382
hPPB	1107	RF	D2M-MD	hPPB-RF-D2M-MD	1.066	612	0.49382
hPPB	1107	RF	LEC-EUC	hPPB-RF-LEC-EUC	1.07	612	0.49382
hPPB	1107	RF	LEC-MD	hPPB-RF-LEC-MD	1.08	612	0.49382
hPPB	1107	RF	LE-EUC	hPPB-RF-LE-EUC	1.195	612	0.49382
hPPB	1107	RF	LE-MD	hPPB-RF-LE-MD	1.261	612	0.49382
hPPB	1107	RF	CV	hPPB-RF-CV	1.193	612	0.49382
hPPB	1107	RF	plsEM	hPPB-RF-plsEM	4.184	612	0.49382
hPPB	1107	RF	TS	hPPB-RF-TS	1.135	612	0.49382
hPPB	1107	SVM	D2M-EUC	hPPB-SVM-D2M-EUC	1.093	612	0.526552
hPPB	1107	SVM	D2M-MD	hPPB-SVM-D2M-MD	1.097	612	0.526552
hPPB	1107	SVM	LEC-EUC	hPPB-SVM-LEC-EUC	1.18	612	0.526552
hPPB	1107	SVM	LEC-MD	hPPB-SVM-LEC-MD	1.198	612	0.526552
hPPB	1107	SVM	LE-EUC	hPPB-SVM-LE-EUC	1.088	612	0.526552
hPPB	1107	SVM	LE-MD	hPPB-SVM-LE-MD	1.146	612	0.526552
hPPB	1107	SVM	CV	hPPB-SVM-CV	1.397	612	0.526552
hPPB	1107	SVM	plsEM	hPPB-SVM-plsEM	1.161	612	0.526552
hPPB	1107	SVM	TS	hPPB-SVM-TS	1.228	612	0.526552
hPPB	1108	KNN	BVC	hPPB-KNN-BVC	1.214	495	0.543756
hPPB	1108	KNN	BV	hPPB-KNN-BV	3.066	495	0.543756
hPPB	1108	KNN	D2M-EUC	hPPB-KNN-D2M-EUC	1.184	495	0.53714
hPPB	1108	KNN	D2M-MD	hPPB-KNN-D2M-MD	1.182	495	0.53714
hPPB	1108	KNN	LEC-EUC	hPPB-KNN-LEC-EUC	1.541	495	0.53714
hPPB	1108	KNN	LEC-MD	hPPB-KNN-LEC-MD	1.508	495	0.53714
hPPB	1108	KNN	LE-EUC	hPPB-KNN-LE-EUC	1.345	495	0.53714
hPPB	1108	KNN	LE-MD	hPPB-KNN-LE-MD	1.374	495	0.53714
hPPB	1108	KNN	CV	hPPB-KNN-CV	1.282	495	0.53714
hPPB	1108	KNN	plsEM	hPPB-KNN-plsEM	1.236	495	0.53714
hPPB	1108	KNN	TS	hPPB-KNN-TS	1.224	495	0.53714
hPPB	1108	PLS	BVC	hPPB-PLS-BVC	1.207	495	0.551766
hPPB	1108	PLS	BV	hPPB-PLS-BV	5.227	495	0.551766
hPPB	1108	PLS	D2M-EUC	hPPB-PLS-D2M-EUC	1.209	495	0.552164
hPPB	1108	PLS	D2M-MD	hPPB-PLS-D2M-MD	1.215	495	0.552164
hPPB	1108	PLS	LEC-EUC	hPPB-PLS-LEC-EUC	1.28	495	0.552164
hPPB	1108	PLS	LEC-MD	hPPB-PLS-LEC-MD	1.255	495	0.552164
hPPB	1108	PLS	LE-EUC	hPPB-PLS-LE-EUC	1.244	495	0.552164
hPPB	1108	PLS	LE-MD	hPPB-PLS-LE-MD	1.261	495	0.552164
hPPB	1108	PLS	CV	hPPB-PLS-CV	1.243	495	0.552164
hPPB	1108	PLS	plsEM	hPPB-PLS-plsEM	1.214	495	0.552164
hPPB	1108	PLS	TS	hPPB-PLS-TS	1.236	495	0.552164
hPPB	1108	RF	BVC	hPPB-RF-BVC	1.063	495	0.475204
hPPB	1108	RF	BV	hPPB-RF-BV	1.071	495	0.475204
hPPB	1108	RF	D2M-EUC	hPPB-RF-D2M-EUC	1.08	495	0.475204
hPPB	1108	RF	D2M-MD	hPPB-RF-D2M-MD	1.075	495	0.475204
hPPB	1108	RF	LEC-EUC	hPPB-RF-LEC-EUC	1.059	495	0.475204
hPPB	1108	RF	LEC-MD	hPPB-RF-LEC-MD	1.078	495	0.475204
hPPB	1108	RF	LE-EUC	hPPB-RF-LE-EUC	1.16	495	0.475204
hPPB	1108	RF	LE-MD	hPPB-RF-LE-MD	1.237	495	0.475204
hPPB	1108	RF	CV	hPPB-RF-CV	1.15	495	0.475204
hPPB	1108	RF	plsEM	hPPB-RF-plsEM	3.878	495	0.475204
hPPB	1108	RF	TS	hPPB-RF-TS	1.105	495	0.475204
hPPB	1108	SVM	D2M-EUC	hPPB-SVM-D2M-EUC	1.053	495	0.464689
hPPB	1108	SVM	D2M-MD	hPPB-SVM-D2M-MD	1.06	495	0.464689
hPPB	1108	SVM	LEC-EUC	hPPB-SVM-LEC-EUC	1.178	495	0.464689
hPPB	1108	SVM	LEC-MD	hPPB-SVM-LEC-MD	1.176	495	0.464689
hPPB	1108	SVM	LE-EUC	hPPB-SVM-LE-EUC	1.072	495	0.464689
hPPB	1108	SVM	LE-MD	hPPB-SVM-LE-MD	1.077	495	0.464689
hPPB	1108	SVM	CV	hPPB-SVM-CV	1.183	495	0.464689
hPPB	1108	SVM	plsEM	hPPB-SVM-plsEM	1.073	495	0.464689
hPPB	1108	SVM	TS	hPPB-SVM-TS	1.089	495	0.464689
hPPB	1109	KNN	BVC	hPPB-KNN-BVC	1.224	538	0.528556
hPPB	1109	KNN	BV	hPPB-KNN-BV	3.045	538	0.528556
hPPB	1109	KNN	D2M-EUC	hPPB-KNN-D2M-EUC	1.14	538	0.522745
hPPB	1109	KNN	D2M-MD	hPPB-KNN-D2M-MD	1.142	538	0.522745
hPPB	1109	KNN	LEC-EUC	hPPB-KNN-LEC-EUC	1.444	538	0.522745
hPPB	1109	KNN	LEC-MD	hPPB-KNN-LEC-MD	1.432	538	0.522745
hPPB	1109	KNN	LE-EUC	hPPB-KNN-LE-EUC	1.333	538	0.522745
hPPB	1109	KNN	LE-MD	hPPB-KNN-LE-MD	1.306	538	0.522745
hPPB	1109	KNN	CV	hPPB-KNN-CV	1.238	538	0.522745
hPPB	1109	KNN	plsEM	hPPB-KNN-plsEM	1.199	538	0.522745
hPPB	1109	KNN	TS	hPPB-KNN-TS	1.188	538	0.522745
hPPB	1109	PLS	BVC	hPPB-PLS-BVC	1.251	538	0.581477
hPPB	1109	PLS	BV	hPPB-PLS-BV	5.803	538	0.581477
hPPB	1109	PLS	D2M-EUC	hPPB-PLS-D2M-EUC	1.259	538	0.581165
hPPB	1109	PLS	D2M-MD	hPPB-PLS-D2M-MD	1.257	538	0.581165
hPPB	1109	PLS	LEC-EUC	hPPB-PLS-LEC-EUC	1.349	538	0.581165
hPPB	1109	PLS	LEC-MD	hPPB-PLS-LEC-MD	1.322	538	0.581165
hPPB	1109	PLS	LE-EUC	hPPB-PLS-LE-EUC	1.305	538	0.581165
hPPB	1109	PLS	LE-MD	hPPB-PLS-LE-MD	1.327	538	0.581165
hPPB	1109	PLS	CV	hPPB-PLS-CV	1.296	538	0.581165
hPPB	1109	PLS	plsEM	hPPB-PLS-plsEM	1.273	538	0.581165
hPPB	1109	PLS	TS	hPPB-PLS-TS	1.278	538	0.581165
hPPB	1109	RF	BVC	hPPB-RF-BVC	1.134	538	0.518439
hPPB	1109	RF	BV	hPPB-RF-BV	1.125	538	0.518439
hPPB	1109	RF	D2M-EUC	hPPB-RF-D2M-EUC	1.144	538	0.518439
hPPB	1109	RF	D2M-MD	hPPB-RF-D2M-MD	1.14	538	0.518439
hPPB	1109	RF	LEC-EUC	hPPB-RF-LEC-EUC	1.162	538	0.518439
hPPB	1109	RF	LEC-MD	hPPB-RF-LEC-MD	1.205	538	0.518439
hPPB	1109	RF	LE-EUC	hPPB-RF-LE-EUC	1.278	538	0.518439
hPPB	1109	RF	LE-MD	hPPB-RF-LE-MD	1.386	538	0.518439
hPPB	1109	RF	CV	hPPB-RF-CV	1.272	538	0.518439
hPPB	1109	RF	plsEM	hPPB-RF-plsEM	4.614	538	0.518439
hPPB	1109	RF	TS	hPPB-RF-TS	1.196	538	0.518439
hPPB	1109	SVM	D2M-EUC	hPPB-SVM-D2M-EUC	1.086	538	0.501233
hPPB	1109	SVM	D2M-MD	hPPB-SVM-D2M-MD	1.098	538	0.501233
hPPB	1109	SVM	LEC-EUC	hPPB-SVM-LEC-EUC	1.268	538	0.501233
hPPB	1109	SVM	LEC-MD	hPPB-SVM-LEC-MD	1.27	538	0.501233
hPPB	1109	SVM	LE-EUC	hPPB-SVM-LE-EUC	1.103	538	0.501233
hPPB	1109	SVM	LE-MD	hPPB-SVM-LE-MD	1.134	538	0.501233
hPPB	1109	SVM	CV	hPPB-SVM-CV	1.307	538	0.501233
hPPB	1109	SVM	plsEM	hPPB-SVM-plsEM	1.105	538	0.501233
hPPB	1109	SVM	TS	hPPB-SVM-TS	1.17	538	0.501233
hPPB	1110	KNN	BVC	hPPB-KNN-BVC	1.348	539	0.565634
hPPB	1110	KNN	BV	hPPB-KNN-BV	3.875	539	0.565634
hPPB	1110	KNN	D2M-EUC	hPPB-KNN-D2M-EUC	1.239	539	0.554432
hPPB	1110	KNN	D2M-MD	hPPB-KNN-D2M-MD	1.232	539	0.554432
hPPB	1110	KNN	LEC-EUC	hPPB-KNN-LEC-EUC	1.653	539	0.554432
hPPB	1110	KNN	LEC-MD	hPPB-KNN-LEC-MD	1.611	539	0.554432
hPPB	1110	KNN	LE-EUC	hPPB-KNN-LE-EUC	1.592	539	0.554432
hPPB	1110	KNN	LE-MD	hPPB-KNN-LE-MD	1.478	539	0.554432
hPPB	1110	KNN	CV	hPPB-KNN-CV	1.335	539	0.554432
hPPB	1110	KNN	plsEM	hPPB-KNN-plsEM	1.294	539	0.554432
hPPB	1110	KNN	TS	hPPB-KNN-TS	1.265	539	0.554432
hPPB	1110	PLS	BVC	hPPB-PLS-BVC	1.154	539	0.504913
hPPB	1110	PLS	BV	hPPB-PLS-BV	4.379	539	0.504913
hPPB	1110	PLS	D2M-EUC	hPPB-PLS-D2M-EUC	1.168	539	0.504802
hPPB	1110	PLS	D2M-MD	hPPB-PLS-D2M-MD	1.168	539	0.504802
hPPB	1110	PLS	LEC-EUC	hPPB-PLS-LEC-EUC	1.177	539	0.504802
hPPB	1110	PLS	LEC-MD	hPPB-PLS-LEC-MD	1.17	539	0.504802
hPPB	1110	PLS	LE-EUC	hPPB-PLS-LE-EUC	1.16	539	0.504802
hPPB	1110	PLS	LE-MD	hPPB-PLS-LE-MD	1.175	539	0.504802
hPPB	1110	PLS	CV	hPPB-PLS-CV	1.158	539	0.504802
hPPB	1110	PLS	plsEM	hPPB-PLS-plsEM	1.191	539	0.504802
hPPB	1110	PLS	TS	hPPB-PLS-TS	1.167	539	0.504802
hPPB	1110	RF	BVC	hPPB-RF-BVC	1.081	539	0.472013
hPPB	1110	RF	BV	hPPB-RF-BV	1.128	539	0.472013
hPPB	1110	RF	D2M-EUC	hPPB-RF-D2M-EUC	1.086	539	0.472013
hPPB	1110	RF	D2M-MD	hPPB-RF-D2M-MD	1.086	539	0.472013
hPPB	1110	RF	LEC-EUC	hPPB-RF-LEC-EUC	1.075	539	0.472013
hPPB	1110	RF	LEC-MD	hPPB-RF-LEC-MD	1.066	539	0.472013
hPPB	1110	RF	LE-EUC	hPPB-RF-LE-EUC	1.178	539	0.472013
hPPB	1110	RF	LE-MD	hPPB-RF-LE-MD	1.208	539	0.472013
hPPB	1110	RF	CV	hPPB-RF-CV	1.144	539	0.472013
hPPB	1110	RF	plsEM	hPPB-RF-plsEM	3.828	539	0.472013
hPPB	1110	RF	TS	hPPB-RF-TS	1.102	539	0.472013
hPPB	1110	SVM	D2M-EUC	hPPB-SVM-D2M-EUC	1.073	539	0.465284
hPPB	1110	SVM	D2M-MD	hPPB-SVM-D2M-MD	1.083	539	0.465284
hPPB	1110	SVM	LEC-EUC	hPPB-SVM-LEC-EUC	1.202	539	0.465284
hPPB	1110	SVM	LEC-MD	hPPB-SVM-LEC-MD	1.19	539	0.465284
hPPB	1110	SVM	LE-EUC	hPPB-SVM-LE-EUC	1.058	539	0.465284
hPPB	1110	SVM	LE-MD	hPPB-SVM-LE-MD	1.088	539	0.465284
hPPB	1110	SVM	CV	hPPB-SVM-CV	1.189	539	0.465284
hPPB	1110	SVM	plsEM	hPPB-SVM-plsEM	1.127	539	0.465284
hPPB	1110	SVM	TS	hPPB-SVM-TS	1.094	539	0.465284
hPPB	1111	KNN	BVC	hPPB-KNN-BVC	1.317	691	0.563578
hPPB	1111	KNN	BV	hPPB-KNN-BV	3.7	691	0.563578
hPPB	1111	KNN	D2M-EUC	hPPB-KNN-D2M-EUC	1.225	691	0.567763
hPPB	1111	KNN	D2M-MD	hPPB-KNN-D2M-MD	1.221	691	0.567763
hPPB	1111	KNN	LEC-EUC	hPPB-KNN-LEC-EUC	1.687	691	0.567763
hPPB	1111	KNN	LEC-MD	hPPB-KNN-LEC-MD	1.644	691	0.567763
hPPB	1111	KNN	LE-EUC	hPPB-KNN-LE-EUC	1.638	691	0.567763
hPPB	1111	KNN	LE-MD	hPPB-KNN-LE-MD	1.49	691	0.567763
hPPB	1111	KNN	CV	hPPB-KNN-CV	1.362	691	0.567763
hPPB	1111	KNN	plsEM	hPPB-KNN-plsEM	1.339	691	0.567763
hPPB	1111	KNN	TS	hPPB-KNN-TS	1.283	691	0.567763
hPPB	1111	PLS	BVC	hPPB-PLS-BVC	1.378	691	0.630258
hPPB	1111	PLS	BV	hPPB-PLS-BV	6.816	691	0.630258
hPPB	1111	PLS	D2M-EUC	hPPB-PLS-D2M-EUC	1.334	691	0.629758
hPPB	1111	PLS	D2M-MD	hPPB-PLS-D2M-MD	1.319	691	0.629758
hPPB	1111	PLS	LEC-EUC	hPPB-PLS-LEC-EUC	1.485	691	0.629758
hPPB	1111	PLS	LEC-MD	hPPB-PLS-LEC-MD	1.462	691	0.629758
hPPB	1111	PLS	LE-EUC	hPPB-PLS-LE-EUC	1.418	691	0.629758
hPPB	1111	PLS	LE-MD	hPPB-PLS-LE-MD	1.469	691	0.629758
hPPB	1111	PLS	CV	hPPB-PLS-CV	1.398	691	0.629758
hPPB	1111	PLS	plsEM	hPPB-PLS-plsEM	1.542	691	0.629758
hPPB	1111	PLS	TS	hPPB-PLS-TS	1.361	691	0.629758
hPPB	1111	RF	BVC	hPPB-RF-BVC	1.243	691	0.562124
hPPB	1111	RF	BV	hPPB-RF-BV	1.252	691	0.562124
hPPB	1111	RF	D2M-EUC	hPPB-RF-D2M-EUC	1.244	691	0.562124
hPPB	1111	RF	D2M-MD	hPPB-RF-D2M-MD	1.227	691	0.562124
hPPB	1111	RF	LEC-EUC	hPPB-RF-LEC-EUC	1.259	691	0.562124
hPPB	1111	RF	LEC-MD	hPPB-RF-LEC-MD	1.245	691	0.562124
hPPB	1111	RF	LE-EUC	hPPB-RF-LE-EUC	1.424	691	0.562124
hPPB	1111	RF	LE-MD	hPPB-RF-LE-MD	1.522	691	0.562124
hPPB	1111	RF	CV	hPPB-RF-CV	1.41	691	0.562124
hPPB	1111	RF	plsEM	hPPB-RF-plsEM	5.423	691	0.562124
hPPB	1111	RF	TS	hPPB-RF-TS	1.3	691	0.562124
hPPB	1111	SVM	D2M-EUC	hPPB-SVM-D2M-EUC	1.175	691	0.526926
hPPB	1111	SVM	D2M-MD	hPPB-SVM-D2M-MD	1.185	691	0.526926
hPPB	1111	SVM	LEC-EUC	hPPB-SVM-LEC-EUC	1.416	691	0.526926
hPPB	1111	SVM	LEC-MD	hPPB-SVM-LEC-MD	1.387	691	0.526926
hPPB	1111	SVM	LE-EUC	hPPB-SVM-LE-EUC	1.208	691	0.526926
hPPB	1111	SVM	LE-MD	hPPB-SVM-LE-MD	1.202	691	0.526926
hPPB	1111	SVM	CV	hPPB-SVM-CV	1.401	691	0.526926
hPPB	1111	SVM	plsEM	hPPB-SVM-plsEM	1.269	691	0.526926
hPPB	1111	SVM	TS	hPPB-SVM-TS	1.232	691	0.526926
hPPB	1112	KNN	BVC	hPPB-KNN-BVC	1.116	664	0.487438
hPPB	1112	KNN	BV	hPPB-KNN-BV	2.574	664	0.487438
hPPB	1112	KNN	D2M-EUC	hPPB-KNN-D2M-EUC	1.044	664	0.476498
hPPB	1112	KNN	D2M-MD	hPPB-KNN-D2M-MD	1.049	664	0.476498
hPPB	1112	KNN	LEC-EUC	hPPB-KNN-LEC-EUC	1.296	664	0.476498
hPPB	1112	KNN	LEC-MD	hPPB-KNN-LEC-MD	1.269	664	0.476498
hPPB	1112	KNN	LE-EUC	hPPB-KNN-LE-EUC	1.234	664	0.476498
hPPB	1112	KNN	LE-MD	hPPB-KNN-LE-MD	1.188	664	0.476498
hPPB	1112	KNN	CV	hPPB-KNN-CV	1.119	664	0.476498
hPPB	1112	KNN	plsEM	hPPB-KNN-plsEM	1.117	664	0.476498
hPPB	1112	KNN	TS	hPPB-KNN-TS	1.098	664	0.476498
hPPB	1112	PLS	BVC	hPPB-PLS-BVC	1.193	664	0.538373
hPPB	1112	PLS	BV	hPPB-PLS-BV	4.975	664	0.538373
hPPB	1112	PLS	D2M-EUC	hPPB-PLS-D2M-EUC	1.197	664	0.538114
hPPB	1112	PLS	D2M-MD	hPPB-PLS-D2M-MD	1.201	664	0.538114
hPPB	1112	PLS	LEC-EUC	hPPB-PLS-LEC-EUC	1.18	664	0.538114
hPPB	1112	PLS	LEC-MD	hPPB-PLS-LEC-MD	1.188	664	0.538114
hPPB	1112	PLS	LE-EUC	hPPB-PLS-LE-EUC	1.196	664	0.538114
hPPB	1112	PLS	LE-MD	hPPB-PLS-LE-MD	1.187	664	0.538114
hPPB	1112	PLS	CV	hPPB-PLS-CV	1.211	664	0.538114
hPPB	1112	PLS	plsEM	hPPB-PLS-plsEM	1.22	664	0.538114
hPPB	1112	PLS	TS	hPPB-PLS-TS	1.208	664	0.538114
hPPB	1112	RF	BVC	hPPB-RF-BVC	0.986	664	0.438787
hPPB	1112	RF	BV	hPPB-RF-BV	0.993	664	0.438787
hPPB	1112	RF	D2M-EUC	hPPB-RF-D2M-EUC	0.99	664	0.438787
hPPB	1112	RF	D2M-MD	hPPB-RF-D2M-MD	0.982	664	0.438787
hPPB	1112	RF	LEC-EUC	hPPB-RF-LEC-EUC	1.017	664	0.438787
hPPB	1112	RF	LEC-MD	hPPB-RF-LEC-MD	1.011	664	0.438787
hPPB	1112	RF	LE-EUC	hPPB-RF-LE-EUC	1.047	664	0.438787
hPPB	1112	RF	LE-MD	hPPB-RF-LE-MD	1.101	664	0.438787
hPPB	1112	RF	CV	hPPB-RF-CV	1.046	664	0.438787
hPPB	1112	RF	plsEM	hPPB-RF-plsEM	3.306	664	0.438787
hPPB	1112	RF	TS	hPPB-RF-TS	1.025	664	0.438787
hPPB	1112	SVM	D2M-EUC	hPPB-SVM-D2M-EUC	0.932	664	0.41962
hPPB	1112	SVM	D2M-MD	hPPB-SVM-D2M-MD	0.947	664	0.41962
hPPB	1112	SVM	LEC-EUC	hPPB-SVM-LEC-EUC	0.971	664	0.41962
hPPB	1112	SVM	LEC-MD	hPPB-SVM-LEC-MD	0.971	664	0.41962
hPPB	1112	SVM	LE-EUC	hPPB-SVM-LE-EUC	1.05	664	0.41962
hPPB	1112	SVM	LE-MD	hPPB-SVM-LE-MD	1.043	664	0.41962
hPPB	1112	SVM	CV	hPPB-SVM-CV	1.033	664	0.41962
hPPB	1112	SVM	plsEM	hPPB-SVM-plsEM	1.094	664	0.41962
hPPB	1112	SVM	TS	hPPB-SVM-TS	0.986	664	0.41962
hPPB	1201	KNN	BVC	hPPB-KNN-BVC	1.184	503	0.510088
hPPB	1201	KNN	BV	hPPB-KNN-BV	3.042	503	0.510088
hPPB	1201	KNN	D2M-EUC	hPPB-KNN-D2M-EUC	1.129	503	0.505144
hPPB	1201	KNN	D2M-MD	hPPB-KNN-D2M-MD	1.134	503	0.505144
hPPB	1201	KNN	LEC-EUC	hPPB-KNN-LEC-EUC	1.4	503	0.505144
hPPB	1201	KNN	LEC-MD	hPPB-KNN-LEC-MD	1.359	503	0.505144
hPPB	1201	KNN	LE-EUC	hPPB-KNN-LE-EUC	1.349	503	0.505144
hPPB	1201	KNN	LE-MD	hPPB-KNN-LE-MD	1.249	503	0.505144
hPPB	1201	KNN	CV	hPPB-KNN-CV	1.19	503	0.505144
hPPB	1201	KNN	plsEM	hPPB-KNN-plsEM	1.216	503	0.505144
hPPB	1201	KNN	TS	hPPB-KNN-TS	1.152	503	0.505144
hPPB	1201	PLS	BVC	hPPB-PLS-BVC	1.337	503	0.610678
hPPB	1201	PLS	BV	hPPB-PLS-BV	6.4	503	0.610678
hPPB	1201	PLS	D2M-EUC	hPPB-PLS-D2M-EUC	1.313	503	0.611138
hPPB	1201	PLS	D2M-MD	hPPB-PLS-D2M-MD	1.319	503	0.611138
hPPB	1201	PLS	LEC-EUC	hPPB-PLS-LEC-EUC	1.36	503	0.611138
hPPB	1201	PLS	LEC-MD	hPPB-PLS-LEC-MD	1.318	503	0.611138
hPPB	1201	PLS	LE-EUC	hPPB-PLS-LE-EUC	1.338	503	0.611138
hPPB	1201	PLS	LE-MD	hPPB-PLS-LE-MD	1.314	503	0.611138
hPPB	1201	PLS	CV	hPPB-PLS-CV	1.359	503	0.611138
hPPB	1201	PLS	plsEM	hPPB-PLS-plsEM	1.452	503	0.611138
hPPB	1201	PLS	TS	hPPB-PLS-TS	1.329	503	0.611138
hPPB	1201	RF	BVC	hPPB-RF-BVC	1.188	503	0.535463
hPPB	1201	RF	BV	hPPB-RF-BV	1.186	503	0.535463
hPPB	1201	RF	D2M-EUC	hPPB-RF-D2M-EUC	1.19	503	0.535463
hPPB	1201	RF	D2M-MD	hPPB-RF-D2M-MD	1.194	503	0.535463
hPPB	1201	RF	LEC-EUC	hPPB-RF-LEC-EUC	1.19	503	0.535463
hPPB	1201	RF	LEC-MD	hPPB-RF-LEC-MD	1.16	503	0.535463
hPPB	1201	RF	LE-EUC	hPPB-RF-LE-EUC	1.321	503	0.535463
hPPB	1201	RF	LE-MD	hPPB-RF-LE-MD	1.325	503	0.535463
hPPB	1201	RF	CV	hPPB-RF-CV	1.325	503	0.535463
hPPB	1201	RF	plsEM	hPPB-RF-plsEM	4.921	503	0.535463
hPPB	1201	RF	TS	hPPB-RF-TS	1.236	503	0.535463
hPPB	1201	SVM	D2M-EUC	hPPB-SVM-D2M-EUC	1.109	503	0.510235
hPPB	1201	SVM	D2M-MD	hPPB-SVM-D2M-MD	1.116	503	0.510235
hPPB	1201	SVM	LEC-EUC	hPPB-SVM-LEC-EUC	1.221	503	0.510235
hPPB	1201	SVM	LEC-MD	hPPB-SVM-LEC-MD	1.195	503	0.510235
hPPB	1201	SVM	LE-EUC	hPPB-SVM-LE-EUC	1.166	503	0.510235
hPPB	1201	SVM	LE-MD	hPPB-SVM-LE-MD	1.162	503	0.510235
hPPB	1201	SVM	CV	hPPB-SVM-CV	1.34	503	0.510235
hPPB	1201	SVM	plsEM	hPPB-SVM-plsEM	1.259	503	0.510235
hPPB	1201	SVM	TS	hPPB-SVM-TS	1.191	503	0.510235
