# Supplementary material for: QSAR with experimental and predictive distributions: an information theoretic approach for assessing model quality
Source: J Comput Aided Mol Des. 2013 Mar 16;27(3):203–19. doi: 10.1007/s10822-013-9639-5 (PMC3639359; doi:10.1007/s10822-013-9639-5)
Supplement: Supplementary file 2 — Supplementary material 2 (XLSX 14 kb) [file 10822_2013_9639_MOESM2_ESM.xlsx]

## Sheet: AZ Descriptors
Lipophilicity
ACDlogD65	ACDlogD65 is calculated as the octanol/water distribution coefficient at pH 6.5
ACDlogD74	ACDlogD74 is calculated as the octanol/water distribution coefficient at pH 7.4.
ACDlogP	ACDlogP is calculated as the octanol/water partition coefficient for the neutral species.
GClogP	Octanol/water partition coefficient based on Ghose/Crippen atom types
NNlogP	Octanol/water partition coefficient using a neural network approach based on Ghose/Crippen atom types
ClogP	ClogP is a predicted octanol/water partition coefficient from Daylight/Biobyte
H-Bonding
HBA_nonLipinski	Number of potential H-bond acceptor bonds, not Lipinski definitions.
HBD_nonLipinski	Number of potential H-bond donor bonds, not Lipinski definitions.
HBA	Lipinski number of HB acceptors = number of O+N.
HBD	Lipinski number of HB donors = number of OH+NH.
HB_sum	Total number of potential H-bonds using Lipinski definition: HBA+HBD
HBA_Selma	Number of hydrogen bond acceptors.
HBD_Selma	Number of hydrogen bond donors.
HBA_Raevsky	Number of hydrogen bond acceptors according to Raevsky (HYBOT).
HBD_Raevsky	Number of hydrogen bond donors according to Raevsky (HYBOT).
HBAmax	Highest free energy factor for H-bond acceptors according to Raevsky (HYBOT).
HBDmax	Highest free energy factor for H-bond donors according to Raevsky (HYBOT).
HBAsum	Sum of acceptor free energies according to Raevsky (HYBOT).
HBDsum	Sum of donor free energies according to Raevsky (HYBOT).
HBsumTotal	Sum of donor and acceptor free energies according to Raevsky (HYBOT).
PSA	Van der Waals radius surface, summed over all N, O and attached hydrogens, 1-3 overlap correction.
SAS_HB_A_AREA	Solvent accessible surface H-bond acceptor area.
SAS_HB_D_AREA	Solvent accessible surface H-bond donor area.
SAS_POL_AREA	Solvent accessible surface polar area.
SPEC_HB_TOT	HBsum/HeavyAtomCount.
SPEC_SAS_HB_A_AREA	SAS_HB_A_AREA / SAS_TOT_AREA.
SPEC_SAS_HB_D_AREA	SAS_HB_D_AREA / SAS_TOT_AREA.
SPEC_SAS_POL_AREA	SAS_POL_AREA / SAS_TOT_AREA.
SPEC_VDW_HB_A_AREA	VDW_HB_A_AREA / VDW_AREA.
SPEC_VDW_HB_D_AREA	VDW_HB_D_AREA / VDW_AREA.
SPEC_VDW_POL_AREA	VDW_POL_AREA / VDW_AREA
VDW_HB_A_AREA	Van der Waals H-bond acceptor area.
VDW_HB_D_AREA	Van der Waals H-bond donor area.
VDW_POL_AREA	Van der Waals polar surface area.
PSA_percentage	Percent polar surface area: PSA/AREA
Size / Shape
CMR	Calculated molar refractivity. Largely a volume descriptor, highly correlated with molecular weight.
RotBond	Number of non-terminal flexible bonds.
VOL	Gaussian volume. A measure of molecular volume.
GraphDiameter	Longest of the shortest topological paths between center of the molecule and other atoms.
GraphRadius	Longest of the shortest topological paths between atoms.
M1M	Moment of inertia along the first principal axis of the molecule.
M2M	Moment of inertia along the second principal axis of the molecule.
M3M	Moment of inertia along the third principal axis of the molecule.
MolVol2D	Van der Waals radius based volume, summed over all atoms with a 1-3 overlap correction.
MW	Molecular weight calculated by the OEChem toolkit
MolFlex	Molecular flexibility, calculated as 2.85 ^ (sp3-count + 0.5*sp2 count + 0.5* nb_rings count -1)
VDW_AREA	Van der Waals molecular surface area.
NPSA	Total surface area minus polar surface area: AREA-PSA
AREA	Van der Waals radius surface, summed over all atoms, with a 1-3 overlap correction.
NPSA_percentage	Percent non-polar surface area: NPSA/AREA
OVAL_NEW	TSA / the area of a sphere with the volume given by MolVol2D
SAS_NONPOL_AREA	Solvent accessible surface non-polar area.
SAS_TOT_AREA	Solvent accessible surface total area.
SPEC_FLEX_BND	Defined as ratio FLEX_BND/HEAVIES.
SPEC_SAS_NONPOL_AREA	SAS_NONPOL_AREA / SAS_TOT_AREA.
SPEC_VDW_NONPOL_AREA	VDW_NONPOL_AREA / VDW_AREA.
VDW_NONPOL_AREA	Van der Waals non-polar surface area.
Charge / Polarity
FractionNeutral	10 ^ (ACDlogD74 - ACDlogP)
FractionIonized	(1 - FractionNeutral)
Acid	Presence of an acid function.
Base	Presence of a basic function.
Neutral	Absence of neither basic nor acid functions.
Zwitterion	Presence of at least one acid and basic function.
IonClass	Acid, Base, Neutral or Zwitterion
AverNegCharge_GM	Average negative charge using the Gasteiger-Marsili partial charge equilibration.
AverNegCharge_GH	Average negative charge using the Gasteiger-Huckel partial charge equilibration.
AverPosCharge_GM	Average positive charge using the Gasteiger-Marsili partial charge equilibration.
AverPosCharge_GH	Average positive charge using the Gasteiger-Huckel partial charge equilibration.
ChargeRang_GM	Maximum minus minimum charge using Gasteiger-Marsili partial charge equilibration.
ChargeRange_GH	Maximum minus minimum charge using Gasteiger-Huckel partial charge equilibration.
CHARGED	= 1 if CHARGES > 0.
CHARGES	POS_charges + NEG_charges.
DipoleMomGH	Largest of all products of inter-atomic topological distances multiplied with the Gasteiger-Huckel charge range.
DipoleMomGM	Largest of all products of inter-atomic topological distances multiplied with the Gasteiger-Marsili partial charges
HOMO	Huckel molecular orbitals, Highest occupied molecular orbital energy.
LUMO	Huckel molecular orbitals, Lowest unoccupied molecular orbital energy.
HuckelPiEnergy	Huckel molecular orbitals, pi electrons energy.
HuckelResEnergy	Huckel molecular orbitals, resonance energy.
MaxNegChargeGM	Maximum negative charge using the Gasteiger-Marsili partial charge equilibration.
MaxPosChargeGM	Maximum positive charge using the Gasteiger-Marsili partial charge equilibration.
MaxNegChargeGH	Maximum negative charge using the Gasteiger-Huckel partial charge equilibration.
MaxPosChargeGH	Maximum positive charge using the Gasteiger-Huckel partial charge equilibration.
MM_FHADSA	A measure of the dispersion of the charge on hydrogen bond donor and acceptor atoms on the surface.
MM_FHASA	A measure of the dispersion of the charge on hydrogen bond acceptor atoms on the surface.
MM_FHDSA	A measure of the dispersion of the charge on hydrogen bond donor atoms on the surface.
MM_HACA	A measure of the dispersion of the charge on hydrogen bond acceptor atoms on the surface.
MM_HADCA	A measure of the dispersion of the charge on hydrogen bond donor and acceptor atoms on the surface.
MM_HADSA	A measure of the dispersion of the charge on hydrogen bond donor and acceptor atoms on the surface.
MM_HASA	A measure of the dispersion of the charge on hydrogen bond acceptor atoms on the surface.
MM_HDCA	A measure of the dispersion of the charge on hydrogen bond donor atoms on the surface.
MM_HDSA	A measure of the dispersion of the charge on hydrogen bond donor atoms on the surface.
MM_MAXNEG	Maximum negative atomic charge.
MM_MAXPOS	Maximum positive atomic charge.
MM_PCWT	Most negative partial charge weighted topological index.
MM_QMIN	Charge of the most negative atom
MM_QC	Sum of atomic charges on C.
MM_QH	Sum of atomic charges on H.
MM_QN	Sum of atomic charges on N.
MM_QnegMean	Mean of negative charges.
MM_QnegVar	Variance of negative charges .
MM_QO	Sum of atomic charges on O.
MM_QON	Sum of atomic charges on O+N.
MM_QposMean	Mean of positive charges.
MM_QposVar	Variance of positive charges.
MM_RNCS	Relative negative charge surface area.
MM_SAS_EP_N_AREA	Area of solvent accessible surface with negative electrostatic potential.
MM_SAS_EP_N_MEAN	Mean of negative electrostatic potentials on solvent accessible surface.
MM_SAS_EP_N_SUM	Sum of negative electrostatic potentials on solvent accessible surface.
MM_SAS_EP_N_VAR	Variance of negative electrostatic potentials on solvent accessible surface.
MM_SAS_EP_P_AREA	Area of solvent accessible surface with positive electrostatic potential.
MM_SAS_EP_P_MEAN	Mean of positive electrostatic potentials on solvent accessible surface.
MM_SAS_EP_P_SUM	Sum of positive electrostatic potentials on solvent accessible surface.
MM_SAS_EP_P_VAR	Variance of positive electrostatic potentials on solvent accessible surface.
MM_SPEC_SAS_EP_N_AREA	Proportion of negative electrostatic potential on the solvent accessible surface area.
MM_SPEC_SAS_EP_P_AREA	Proportion of positive electrostatic potential on the solvent accessible surface area.
MM_SPEC_VDW_EP_N_AREA	Proportion of negative electrostatic potential on the Van der Waals surface area.
MM_SPEC_VDW_EP_P_AREA	Proportion of positive electrostatic potential on the Van der Waals surface area.
MM_VDW_EP_N_AREA	Area of Van der Waals surface with negative electrostatic potential.
MM_VDW_EP_N_MEAN	Mean of negative electrostatic potentials on Van der Waals surface.
MM_VDW_EP_N_SUM	Sum of negative electrostatic potentials on Van der Waals surface.
MM_VDW_EP_N_VAR	Variance of negative electrostatic potentials on Van der Waals surface.
MM_VDW_EP_P_AREA	Area of Van der Waals surface with positive electrostatic potential.
MM_VDW_EP_P_MEAN	Mean of positive electrostatic potentials on Van der Waals surface.
MM_VDW_EP_P_SUM	Sum of positive electrostatic potentials on Van der Waals surface.
MM_VDW_EP_P_VAR	Variance of positive electrostatic potentials on Van der Waals surface.
NegIonCenters	Number of negative ionisation centers.
NEG_charges	Number of acidic groups likely to be ionised at pH 7.4.
NEL_CHNOS	Number of electrons for C, H, N, O, S atoms.
NEL_all	Number of eletrons including all atoms.
Polarizability	Bobby Glenn's polarizability scheme (modified from Pauling).
PosIonCenters	Number of positive ionisation centers.
POS_charges	Number of basic groups likely to be ionised at pH 7.4.
Atom Counts
Amine1	Number of primary amines.
Amine2	Number of secondary amines.
Amine3	Number of tertiary amines.
AromCount	Number of aromatic atoms.
AtomCount	Total number of atoms, including hydrogens.
BromineCount	Number of bromine atoms.
CarbonCount	Number of carbons.
ChlorineCount	Number of chlorine atoms.
FluorineCount	Number of fluorine atoms.
HAROM	Number of hydrogens linked to an aromatic atom.
HeavyAtomCount	Number of non-hydrogen atoms.
IodineCount	Number of iodine atoms.
MaxRing1	Size of the largest ring cycle.
MaxRing2	Size of 2nd largest ring cycle.
MaxRing3	Size of 3nd largest ring cycle.
MWNPat	MW * NPat/AT_TOT Proportion of MW accounted for by the excess of non-polar atoms (by number)
MWPat	MW *Pat/AT_TOT Proportion of MW accounted for by the polar atoms (by number).
MWSHDA	MW * HB_TOT/AT_TOT Proportion of MW accounted for by hydrogen bonding groups (by number)
OxygenCount	Number of oxygens.
NitrogenCount	Number of nitrogens.
NHCount	Number of NH groups
OHCount	Number of OH groups
PhosphorusCount	Number of phosphorous atoms.
SulfurCount	Number of sulphur atoms.
HalogenCount	Number of halogen atoms.
SiliconCount	Number of silicon atoms.
RingCount	Number of rings (smallest set of smallest rings).
NonpolarCount	Sum of (carbons, halogens) minus polar count.
NonpolarCountMW	Nonpolar count divided by molecular weight
NPAT	Number of excess of non-polar atoms (NBC + NBX - PAT).
BondCount	Number of bonds (all bonds).
RigidbondCount	Number of bonds - number of rotatable bonds - number of terminal bonds.
PAT	Number of polar atoms (O, N, S, P).
PolarCount	Sum of N, P, O, S atoms where P, S are in high oxidation state.
PolarCountMW	Polar count divided by molecular weight
PIAT	Number of pi atoms (number of atoms linked to double bonds + number of halogen atoms).
QUATER	Number of quaternary nitrogen.
Topology
Balaban	Topological distance matrix based index related to ring structures.
IC	Shannon entropy (zero for symmetrical molecules; higher in non-symmetrical molecules).
Kappa1	Topological index.
Kappa2	Topological index.
Kappa3	Topological index.
Chi0	Sum of reciprocal square roots of valences over all atoms.
Chi2	Sum of reciprocal square roots of valences over all triplet pairs.
Chi3c	Sum of reciprocal square roots of valences over all 4-count branched atom paths.
Chi3p	Sum of reciprocal square roots of valences over all 4-count linear atom paths.
Chi4c	Sum of reciprocal square roots of valences over all 5-count branched atom paths.
Chi4p	Sum of reciprocal square roots of valences over all 5-count linear atom paths.
Chi5c	Sum of reciprocal square roots of valences over all 6-count branched atom paths.
Chi5p	Sum of reciprocal square roots of valences over all 6-count linear atom paths.
Chi6p	Sum of reciprocal square roots of valences over all 7-count linear atom paths.
MaxEV1	Largest maximum eigenvalue from connectivity matrix, where diagonal has atomic weights.
MaxEV2	2nd largest maximum eigenvalue from connectivity matrix, where diagonal has atomic weights.
MaxEV3	3rd largest maximum eigenvalue from connectivity matrix, where diagonal has atomic weights.
MinEV1	Smallest minimum eigenvalue from connectivity matrix, where diagonal has atomic weights.
MinEV2	2nd smallest minimum eigenvalue from connectivity matrix, where diagonal has atomic weights.
MinEV3	3rd smallest minimum eigenvalue from connectivity matrix, where diagonal has atomic weights.
Motoc	Topological distance matrix based index related to ring structures.
Randic	Topological distance matrix based index related to ring structures.
Wiener	Half sum of the topological distance matrix of connectivity.
SIC	Structural information content of 0 order.
Drugability
Lipinski	Number of failures at Lipinski's rule of 5.
