# Supplementary material for: QSAR with experimental and predictive distributions: an information theoretic approach for assessing model quality
Source: J Comput Aided Mol Des. 2013 Mar 16;27(3):203–19. doi: 10.1007/s10822-013-9639-5 (PMC3639359; doi:10.1007/s10822-013-9639-5)
Supplement: Supplementary file 3 — Supplementary material 3 (XLSX 2637 kb) [file 10822_2013_9639_MOESM3_ESM.xlsx]

## Sheet: Caco2 RF-BV
MolID	Month	N	Measurement	MeasError	Prediction	PredError RF-BV	KL RF-BV	PredError RF-TS	KL RF-TS
Mol_534	1104	1	-5.94	0.205275	-5.06892	0.666109	1.57964	0.471616	2.13226
Mol_730	1104	1	-6.25	0.205275	-5.90123	0.745441	0.93699	0.471616	0.699982
Mol_770	1104	1	-5.18	0.205275	-5.30584	0.376286	0.310718	0.471616	0.462136
Mol_797	1104	1	-4.97	0.205275	-5.73428	0.748297	1.35266	0.471616	1.73962
Mol_861	1104	1	-5.28	0.205275	-5.3672	0.60265	0.645464	0.471616	0.443631
Mol_932	1104	3	-4.55	0.118516	-5.20129	0.777304	1.74343	0.471616	1.86624
Mol_933	1104	3	-5.15667	0.118516	-5.28119	0.733915	1.35078	0.471616	0.94755
Mol_1053	1104	1	-6.04	0.205275	-5.73307	0.245852	0.808243	0.471616	0.638312
Mol_1054	1104	1	-5.77	0.205275	-5.73307	0.245852	0.0402346	0.471616	0.429604
Mol_1126	1104	1	-4.11	0.205275	-4.23575	0.266371	0.168908	0.471616	0.462085
Mol_1184	1104	1	-5.38	0.205275	-5.33536	0.223583	0.0268296	0.471616	0.431018
Mol_1187	1104	1	-5.29	0.205275	-5.53962	0.41339	0.505634	0.471616	0.566608
Mol_1188	1104	1	-4.9	0.205275	-5.02121	0.205275	0.174326	0.471616	0.459565
Mol_1198	1104	1	-5.27	0.205275	-5.38315	0.205275	0.15193	0.471616	0.455322
Mol_1199	1104	1	-5.24	0.205275	-5.38315	0.205275	0.243169	0.471616	0.472607
Mol_1316	1104	1	-5.66	0.205275	-5.30879	0.547094	0.756709	0.471616	0.703818
Mol_1317	1104	1	-5.14	0.205275	-5.02118	0.347899	0.259963	0.471616	0.458278
Mol_1319	1104	1	-5.28	0.205275	-5.24286	0.661078	0.719308	0.471616	0.42964
Mol_1337	1104	1	-5.22	0.205275	-5.45081	0.789519	0.923603	0.471616	0.546294
Mol_1341	1104	1	-4.97	0.205275	-5.19474	0.46887	0.536688	0.471616	0.54008
Mol_1344	1104	1	-4.41	0.205275	-4.68411	0.485314	0.609406	0.471616	0.595448
Mol_1350	1104	1	-5.92	0.205275	-5.37729	0.725084	1.08212	0.471616	1.08865
Mol_1363	1104	1	-5.77	0.205275	-5.76572	0.701836	0.772139	0.471616	0.42658
Mol_1367	1104	1	-5.75	0.205275	-6.04502	0.663958	0.820377	0.471616	0.622197
Mol_1380	1104	1	-6.91	0.205275	-6.49367	0.32276	0.986727	0.471616	0.816179
Mol_1381	1104	1	-6.77	0.205275	-6.49367	0.32276	0.521294	0.471616	0.598188
Mol_1405	1104	2	-5.055	0.145152	-5.34043	0.364158	0.80642	0.471616	0.90889
Mol_1417	1104	1	-6.02	0.205275	-5.3617	0.342693	2.03692	0.471616	1.40071
Mol_1418	1104	1	-5.97	0.205275	-5.36785	0.406157	1.4091	0.471616	1.24163
Mol_1419	1104	1	-6.75	0.205275	-6.08711	0.607019	1.23766	0.471616	1.41435
Mol_1420	1104	1	-6.06	0.205275	-5.61265	0.276549	1.38186	0.471616	0.87641
Mol_1433	1104	1	-5.83	0.205275	-5.36785	0.406157	0.957479	0.471616	0.906675
Mol_1434	1104	1	-5.92	0.205275	-5.36785	0.406157	1.23417	0.471616	1.11189
Mol_1447	1104	1	-6.12	0.205275	-5.48611	0.406642	1.52599	0.471616	1.32981
Mol_1448	1104	1	-6.16	0.205275	-5.48611	0.406642	1.68416	0.471616	1.44741
Mol_1461	1104	1	-4.43	0.205275	-4.7997	0.409142	0.723825	0.471616	0.733794
Mol_1474	1104	1	-4.9	0.205275	-5.30777	0.725829	0.960762	0.471616	0.800321
Mol_1534	1104	1	-4.99	0.205275	-4.61218	0.500787	0.760434	0.471616	0.747428
Mol_1554	1104	1	-6.28	0.205275	-5.50289	0.7287	1.37523	0.471616	1.7841
Mol_1560	1104	1	-6.18	0.205275	-5.56362	0.461048	1.30194	0.471616	1.28061
Mol_1561	1104	1	-6.15	0.205275	-5.56362	0.461048	1.21707	0.471616	1.19949
Mol_1567	1104	1	-6.05	0.205275	-5.47726	0.317093	1.7756	0.471616	1.16395
Mol_1568	1104	1	-5.67	0.205275	-5.47726	0.317093	0.329116	0.471616	0.510048
Mol_1577	1104	1	-5.72	0.205275	-5.28231	0.745199	0.999726	0.471616	0.857187
Mol_1643	1104	1	-4.97	0.205275	-5.04972	0.305668	0.157659	0.471616	0.440826
Mol_1714	1104	1	-5.87	0.205275	-5.31849	0.775311	1.11697	0.471616	1.1103
Mol_1741	1104	2	-5.75	0.145152	-5.23565	0.700759	1.36521	0.471616	1.32047
Mol_1822	1104	1	-4.91	0.205275	-5.05292	0.758639	0.861528	0.471616	0.472457
Mol_1936	1104	1	-4.79	0.205275	-4.90277	0.351138	0.259273	0.471616	0.455124
Mol_2020	1104	1	-5.93	0.205275	-5.46088	0.613529	0.943176	0.471616	0.921263
Mol_2169	1104	2	-7.13	0.145152	-5.69733	0.776591	2.89629	0.471616	5.33985
Mol_2174	1104	1	-6.69	0.205275	-5.79028	0.765615	1.54277	0.471616	2.24627
Mol_2213	1104	1	-6.93	0.205275	-5.69733	0.776591	2.12524	0.471616	3.84231
Mol_2280	1104	1	-7.24	0.205275	-5.69733	0.776591	2.83853	0.471616	5.77638
Mol_2355	1104	1	-5.57	0.205275	-5.47851	0.752181	0.843261	0.471616	0.445355
Mol_2670	1104	1	-4.21	0.205275	-4.87569	0.611111	1.24064	0.471616	1.42272
Mol_1	1105	1	-4.32	0.205275	-4.48812	0.434637	0.436499	0.471616	0.490077
Mol_75	1105	1	-5.46	0.205275	-5.37444	0.731409	0.816846	0.471616	0.442994
Mol_415	1105	1	-6.42	0.205275	-6.23367	0.922692	1.04808	0.471616	0.504587
Mol_715	1105	1	-5.72	0.205275	-5.84414	0.714111	0.803112	0.471616	0.461183
Mol_720	1105	1	-6.92	0.205275	-5.93112	0.762153	1.68979	0.471616	2.62479
Mol_924	1105	1	-5.07	0.205275	-5.76404	0.775904	1.26473	0.471616	1.50936
Mol_1069	1105	1	-5.65	0.205275	-5.98665	0.693208	0.878747	0.471616	0.681312
Mol_1073	1105	1	-5.78	0.205275	-5.75086	0.722973	0.800141	0.471616	0.428448
Mol_1078	1105	1	-4.63	0.205275	-4.86663	0.558893	0.658685	0.471616	0.55241
Mol_1087	1105	1	-4.67	0.205275	-4.72924	0.456143	0.408149	0.471616	0.434429
Mol_1105	1105	1	-4.8	0.205275	-5.10675	0.599881	0.761663	0.471616	0.638057
Mol_1156	1105	1	-5.35	0.205275	-5.46064	0.711877	0.797205	0.471616	0.454055
Mol_1159	1105	1	-4.92	0.205275	-4.58684	0.530177	0.721258	0.471616	0.67606
Mol_1160	1105	1	-4.87	0.205275	-4.58684	0.530177	0.666442	0.471616	0.606786
Mol_1161	1105	1	-4.87	0.205275	-5.18827	0.643472	0.815731	0.471616	0.654249
Mol_1174	1105	1	-5.44	0.205275	-5.4532	0.49529	0.467033	0.471616	0.42693
Mol_1181	1105	1	-5.55	0.205275	-5.4285	0.291243	0.185207	0.471616	0.459721
Mol_1182	1105	1	-4.76	0.205275	-4.98658	0.205275	0.609145	0.471616	0.541941
Mol_1183	1105	1	-5.3	0.205275	-5.41113	0.328588	0.222781	0.471616	0.454301
Mol_1239	1105	1	-4.72	0.205275	-4.68407	0.341993	0.196096	0.471616	0.42944
Mol_1262	1105	1	-5.4	0.205275	-5.516	0.498036	0.498386	0.471616	0.456786
Mol_1263	1105	1	-5.41	0.205275	-5.516	0.498036	0.493911	0.471616	0.451796
Mol_1266	1105	1	-5.86	0.205275	-5.79173	0.619991	0.666226	0.471616	0.437015
Mol_1268	1105	1	-6.02	0.205275	-5.79173	0.619991	0.727942	0.471616	0.543673
Mol_1269	1105	1	-6.8	0.205275	-6.34889	0.70805	0.983151	0.471616	0.884013
Mol_1270	1105	1	-5.73	0.205275	-5.85764	0.598913	0.652213	0.471616	0.463165
Mol_1271	1105	1	-5.41	0.205275	-5.516	0.498036	0.493911	0.471616	0.451796
Mol_1272	1105	1	-5.82	0.205275	-5.79173	0.619991	0.661203	0.471616	0.428335
Mol_1289	1105	1	-5.5	0.205275	-5.38601	0.445211	0.413268	0.471616	0.455748
Mol_1296	1105	1	-6.25	0.205275	-5.87743	0.62228	0.842674	0.471616	0.738569
Mol_1298	1105	1	-5.67	0.205275	-5.251	0.579516	0.861956	0.471616	0.8212
Mol_1325	1105	1	-6.59	0.205275	-6.04061	0.599419	1.05027	0.471616	1.10505
Mol_1329	1105	2	-6.385	0.145152	-5.87743	0.62228	1.31546	0.471616	1.30488
Mol_1330	1105	1	-6.42	0.205275	-5.86105	0.611849	1.06569	0.471616	1.12885
Mol_1331	1105	1	-6.16	0.205275	-5.86105	0.611849	0.767775	0.471616	0.627437
Mol_1332	1105	1	-6.79	0.205275	-6.39694	0.643601	0.880075	0.471616	0.773834
Mol_1333	1105	1	-6.26	0.205275	-5.87743	0.62228	0.852424	0.471616	0.755544
Mol_1334	1105	1	-6.16	0.205275	-5.99939	0.632459	0.71018	0.471616	0.484528
Mol_1335	1105	1	-6.45	0.205275	-5.99939	0.632459	0.931746	0.471616	0.882994
Mol_1351	1105	1	-6.24	0.205275	-6.01629	0.656045	0.768969	0.471616	0.53904
Mol_1352	1105	1	-5.24	0.205275	-5.51644	0.470359	0.597089	0.471616	0.598332
Mol_1353	1105	1	-5.87	0.205275	-5.9055	0.621219	0.663559	0.471616	0.429372
Mol_1356	1105	1	-5.23	0.205275	-5.51644	0.470359	0.60981	0.471616	0.610986
Mol_1357	1105	1	-5.91	0.205275	-5.7924	0.451191	0.425003	0.471616	0.457629
Mol_1359	1105	1	-6.8	0.205275	-6.40199	0.668697	0.90523	0.471616	0.782646
Mol_1360	1105	1	-5.35	0.205275	-5.51644	0.470359	0.486986	0.471616	0.488816
Mol_1361	1105	1	-6.22	0.205275	-6.01629	0.656045	0.759038	0.471616	0.519824
Mol_1362	1105	1	-5.98	0.205275	-5.9055	0.621219	0.669117	0.471616	0.439015
Mol_1364	1105	1	-5.46	0.205275	-5.51644	0.470359	0.431576	0.471616	0.4337
Mol_1368	1105	1	-6.92	0.205275	-6.40199	0.668697	1.02814	0.471616	1.02975
Mol_1404	1105	1	-4.48	0.205275	-4.48484	0.534149	0.530208	0.471616	0.426591
Mol_1421	1105	1	-6.33	0.205275	-5.66566	0.350333	2.00421	0.471616	1.41869
Mol_1435	1105	1	-5.47	0.205275	-5.33924	0.422951	0.388472	0.471616	0.464975
Mol_1436	1105	1	-5.3	0.205275	-5.411	0.450618	0.420366	0.471616	0.454236
Mol_1458	1105	1	-7.24	0.205275	-6.15567	0.648376	2.09866	0.471616	3.06965
Mol_1459	1105	1	-6.28	0.205275	-5.91903	0.623996	0.83322	0.471616	0.719446
Mol_1460	1105	1	-6.31	0.205275	-5.91903	0.623996	0.862187	0.471616	0.770156
Mol_1480	1105	1	-4.95	0.205275	-4.98998	0.476556	0.438523	0.471616	0.430132
Mol_1533	1105	1	-4.94	0.205275	-5.03272	0.846233	0.951866	0.471616	0.445863
Mol_1607	1105	1	-5.47	0.205275	-5.45981	0.616501	0.655278	0.471616	0.426772
Mol_1640	1105	2	-4.705	0.145152	-5.41723	0.868957	1.63937	0.471616	1.86607
Mol_1642	1105	2	-5.28	0.145152	-5.30382	0.824408	1.2528	0.471616	0.727025
Mol_1651	1105	1	-5.57	0.205275	-5.42728	0.215851	0.221041	0.471616	0.472329
Mol_1652	1105	1	-5.54	0.205275	-5.42728	0.215851	0.138801	0.471616	0.455102
Mol_1693	1105	1	-5.07	0.205275	-5.34335	0.485712	0.60893	0.471616	0.594506
Mol_1737	1105	1	-5.31	0.205275	-5.16399	0.4718	0.47474	0.471616	0.474461
Mol_1747	1105	1	-4.77	0.205275	-4.96772	0.486515	0.534508	0.471616	0.514418
Mol_1748	1105	1	-4.73	0.205275	-4.96772	0.486515	0.571301	0.471616	0.553572
Mol_1879	1105	1	-6.17	0.205275	-5.58103	0.862268	1.19683	0.471616	1.20633
Mol_1894	1105	1	-5.79	0.205275	-5.72576	0.303998	0.14298	0.471616	0.435816
Mol_1895	1105	1	-6.05	0.205275	-5.66618	0.383609	0.768986	0.471616	0.757699
Mol_1925	1105	1	-5.09	0.205275	-5.31497	0.477016	0.547002	0.471616	0.540311
Mol_1930	1105	1	-4.59	0.205275	-4.69022	0.56471	0.593776	0.471616	0.449117
Mol_1995	1105	1	-6.14	0.205275	-5.71094	0.718509	0.971929	0.471616	0.840365
Mol_1999	1105	1	-4.92	0.205275	-5.16273	0.638283	0.758453	0.471616	0.558986
Mol_2034	1105	1	-4.9	0.205275	-5.27676	0.854514	1.05224	0.471616	0.745642
Mol_2038	1105	1	-4.79	0.205275	-5.33036	0.81549	1.13065	0.471616	1.08292
Mol_2044	1105	3	-4.61	0.118516	-5.47628	0.593967	2.19524	0.471616	2.59966
Mol_2066	1105	1	-7.2	0.205275	-6.68327	0.439071	1.06212	0.471616	1.02678
Mol_2258	1105	1	-6.04	0.205275	-5.92483	0.621668	0.679732	0.471616	0.456358
Mol_2259	1105	1	-5.96	0.205275	-5.92483	0.621668	0.664171	0.471616	0.42932
Mol_2269	1105	1	-5.6	0.205275	-5.32614	0.430734	0.55682	0.471616	0.595137
Mol_2270	1105	1	-5.69	0.205275	-5.32614	0.430734	0.711497	0.471616	0.724159
Mol_2272	1105	1	-5.54	0.205275	-5.58243	0.386486	0.27982	0.471616	0.430585
Mol_2273	1105	1	-5.65	0.205275	-5.58243	0.386486	0.289079	0.471616	0.436803
Mol_2275	1105	1	-5.85	0.205275	-5.76827	0.333473	0.204703	0.471616	0.441553
Mol_2279	1105	1	-7.14	0.205275	-6.68327	0.439071	0.910633	0.471616	0.895479
Mol_2308	1105	1	-6.35	0.205275	-5.94713	0.622376	0.873095	0.471616	0.791404
Mol_2318	1105	1	-4.1	0.205275	-4.57592	0.35974	1.09895	0.471616	0.935711
Mol_2408	1105	1	-5.02	0.205275	-4.83301	0.643771	0.736009	0.471616	0.505136
Mol_2448	1105	1	-5.41	0.205275	-5.5396	0.365343	0.29725	0.471616	0.464295
Mol_2453	1105	1	-5.46	0.205275	-5.5396	0.365343	0.258067	0.471616	0.440782
Mol_2487	1105	1	-4.31	0.205275	-4.96147	0.937899	1.28448	0.471616	1.3806
Mol_2498	1105	1	-5.77	0.205275	-5.45818	0.35129	0.601935	0.471616	0.645108
Mol_2508	1105	1	-5.3	0.205275	-5.45818	0.35129	0.309374	0.471616	0.482788
Mol_2545	1105	1	-6.21	0.205275	-5.60702	0.682248	1.13687	0.471616	1.24387
Mol_2604	1105	1	-5.7	0.205275	-4.92696	0.712486	1.37451	0.471616	1.76991
Mol_2605	1105	1	-5.49	0.205275	-4.98386	0.693219	1.02738	0.471616	1.00243
Mol_2625	1105	1	-6.29	0.205275	-5.73945	0.68022	1.07114	0.471616	1.10792
Mol_2714	1105	1	-4.58	0.205275	-5.0366	0.371216	1.00178	0.471616	0.895201
Mol_2725	1105	1	-5	0.205275	-5.29412	0.429266	0.586791	0.471616	0.621003
Mol_2942	1105	1	-5.19	0.205275	-5.0643	0.468908	0.457811	0.471616	0.46206
Mol_3004	1105	1	-4.83	0.205275	-5.62017	1.03204	1.42782	0.471616	1.83009
Mol_3102	1105	1	-5.94	0.205275	-5.20318	0.472089	1.64533	0.471616	1.64697
Mol_3103	1105	2	-5.48	0.145152	-5.00947	0.390783	1.28425	0.471616	1.22345
Mol_3114	1105	1	-6.35	0.205275	-5.98182	0.721175	0.927361	0.471616	0.731274
Mol_3116	1105	1	-6.29	0.205275	-5.38335	0.617236	1.73503	0.471616	2.27443
Mol_3127	1105	1	-6.23	0.205275	-5.32277	0.450381	2.41845	0.471616	2.27678
Mol_3128	1105	1	-5.81	0.205275	-5.08889	0.398961	1.93034	0.471616	1.59548
Mol_3194	1105	1	-6.61	0.205275	-6.34937	0.833244	0.980238	0.471616	0.579236
Mol_3195	1105	1	-6.89	0.205275	-6.46141	0.833506	1.06382	0.471616	0.839468
Mol_3311	1105	1	-5.18	0.205275	-5.34078	0.522734	0.559124	0.471616	0.484646
Mol_283	1106	1	-6.09	0.205275	-5.30326	0.64469	1.43972	0.471616	1.81794
Mol_562	1106	1	-5.18	0.205275	-5.17357	0.648242	0.700099	0.471616	0.426632
Mol_687	1106	1	-4.94	0.205275	-5.25675	0.586915	0.757324	0.471616	0.652082
Mol_688	1106	1	-4.88	0.205275	-5.25675	0.586915	0.817721	0.471616	0.745621
Mol_722	1106	1	-5.35	0.205275	-5.34931	0.316972	0.144165	0.471616	0.42654
Mol_729	1106	1	-6.6	0.205275	-6.01771	0.840975	1.1797	0.471616	1.18873
Mol_753	1106	1	-6.78	0.205275	-6.06359	0.84385	1.30359	0.471616	1.58029
Mol_757	1106	1	-6.74	0.205275	-5.50968	0.789961	2.09421	0.471616	3.82928
Mol_763	1106	1	-6.86	0.205275	-6.15023	0.846235	1.2976	0.471616	1.559
Mol_769	1106	1	-6.98	0.205275	-6.00688	0.843207	1.60843	0.471616	2.55529
Mol_780	1106	1	-5.48	0.205275	-5.42194	0.787237	0.880894	0.471616	0.434117
Mol_792	1106	1	-6.81	0.205275	-6.28885	0.864867	1.14794	0.471616	1.03709
Mol_802	1106	1	-5.87	0.205275	-5.2718	0.573457	1.13548	0.471616	1.23097
Mol_912	1106	1	-4.42	0.205275	-5.15444	0.721236	1.31559	0.471616	1.63911
Mol_928	1106	1	-5.51	0.205275	-5.40755	0.731137	0.81948	0.471616	0.450135
Mol_929	1106	1	-5.53	0.205275	-5.35768	0.776385	0.889881	0.471616	0.493293
Mol_937	1106	1	-5.06	0.205275	-5.40819	0.787445	0.976177	0.471616	0.699068
Mol_968	1106	1	-4.85	0.205275	-5.23451	0.639001	0.868195	0.471616	0.758896
Mol_1027	1106	1	-5.45	0.205275	-4.96407	0.578099	0.951716	0.471616	0.957357
Mol_1071	1106	1	-4.95	0.205275	-5.64054	0.658097	1.26416	0.471616	1.49848
Mol_1076	1106	1	-6.38	0.205275	-6.57036	0.735744	0.84892	0.471616	0.507994
Mol_1081	1106	1	-6.26	0.205275	-6.14363	0.864311	0.974848	0.471616	0.456981
Mol_1091	1106	1	-5.01	0.205275	-5.31501	0.753703	0.91962	0.471616	0.635675
Mol_1155	1106	1	-5.58	0.205275	-5.80836	0.66675	0.784108	0.471616	0.543768
Mol_1177	1106	1	-7.28	0.205275	-6.85786	0.653263	0.915791	0.471616	0.827142
Mol_1200	1106	1	-5	0.205275	-4.93645	0.337178	0.199341	0.471616	0.435617
Mol_1204	1106	1	-6.58	0.205275	-6.50351	0.784785	0.880016	0.471616	0.43969
Mol_1210	1106	1	-4.42	0.205275	-4.78798	0.451312	0.723647	0.471616	0.730934
Mol_1235	1106	1	-7.35	0.205275	-6.78808	0.742257	1.11014	0.471616	1.13634
Mol_1237	1106	1	-4.78	0.205275	-4.6968	0.355404	0.243106	0.471616	0.4421
Mol_1241	1106	1	-5.05	0.205275	-4.9246	0.52566	0.545006	0.471616	0.461888
Mol_1242	1106	1	-4.92	0.205275	-4.7413	0.311626	0.298831	0.471616	0.498326
Mol_1275	1106	1	-6.17	0.205275	-5.89836	0.205275	0.875572	0.471616	0.592416
Mol_1297	1106	1	-6.37	0.205275	-6.29786	0.205275	0.0617458	0.471616	0.438236
Mol_1410	1106	1	-8	0.205275	-6.84999	0.644961	2.28516	0.471616	3.39954
Mol_1422	1106	1	-5.22	0.205275	-5.23138	0.29465	0.104859	0.471616	0.426829
Mol_1449	1106	1	-5.02	0.205275	-5.05427	0.559034	0.571153	0.471616	0.429179
Mol_1466	1106	1	-5.52	0.205275	-5.50837	0.579012	0.600017	0.471616	0.426843
Mol_1470	1106	1	-5.77	0.205275	-5.59531	0.502773	0.539497	0.471616	0.49514
Mol_1473	1106	1	-4.99	0.205275	-5.19013	0.629641	0.724454	0.471616	0.516572
Mol_1515	1106	1	-6.09	0.205275	-5.43027	0.69383	1.2137	0.471616	1.40496
Mol_1517	1106	1	-7.03	0.205275	-5.18799	0.511257	6.98357	0.471616	8.05391
Mol_1670	1106	1	-7.28	0.205275	-6.81576	0.678022	0.975059	0.471616	0.911013
Mol_1695	1106	1	-5.46	0.205275	-5.48154	0.399938	0.300129	0.471616	0.427582
Mol_1738	1106	1	-5.17	0.205275	-4.78128	0.355164	0.814209	0.471616	0.766222
Mol_1746	1106	1	-5.1	0.205275	-5.37348	0.388565	0.525339	0.471616	0.59467
Mol_1762	1106	1	-4.66	0.205275	-4.71555	0.377383	0.267677	0.471616	0.433474
Mol_1764	1106	1	-5.06	0.205275	-5.02872	0.448316	0.388409	0.471616	0.428738
Mol_1831	1106	1	-4.85	0.205275	-4.79896	0.324178	0.169817	0.471616	0.432395
Mol_1852	1106	1	-5.84	0.205275	-5.25968	0.625964	1.09845	0.471616	1.1836
Mol_1896	1106	1	-5.88	0.205275	-5.79927	0.205275	0.0773382	0.471616	0.44119
Mol_1924	1106	1	-5.49	0.205275	-5.32167	0.359596	0.333127	0.471616	0.490235
Mol_1954	1106	1	-6.08	0.205275	-5.73957	0.371219	0.665838	0.471616	0.687068
Mol_1955	1106	1	-5.96	0.205275	-5.73957	0.371219	0.421636	0.471616	0.53577
Mol_1956	1106	1	-6.18	0.205275	-5.77699	0.410335	0.800068	0.471616	0.791654
Mol_1960	1106	1	-6.03	0.205275	-5.77699	0.410335	0.507852	0.471616	0.570444
Mol_1997	1106	1	-5.24	0.205275	-5.26212	0.399026	0.298537	0.471616	0.427639
Mol_1998	1106	1	-5.66	0.205275	-5.52855	0.371431	0.308351	0.471616	0.465382
Mol_2127	1106	1	-4.85	0.205275	-4.61656	0.345715	0.425521	0.471616	0.549043
Mol_2260	1106	1	-6.3	0.205275	-5.92156	0.461987	0.745412	0.471616	0.74849
Mol_2261	1106	1	-6.28	0.205275	-5.92156	0.461987	0.710886	0.471616	0.71536
Mol_2262	1106	1	-6.36	0.205275	-5.89502	0.500084	0.906946	0.471616	0.912574
Mol_2263	1106	1	-6.81	0.205275	-6.39676	0.573762	0.851222	0.471616	0.810412
Mol_2264	1106	1	-6.91	0.205275	-6.39676	0.573762	0.991936	0.471616	1.01868
Mol_2265	1106	1	-7	0.205275	-6.39936	0.598245	1.13252	0.471616	1.23753
Mol_2266	1106	1	-5.96	0.205275	-5.79072	0.318201	0.287923	0.471616	0.490956
Mol_2267	1106	1	-6.13	0.205275	-5.79072	0.318201	0.714856	0.471616	0.685306
Mol_2271	1106	1	-5.18	0.205275	-5.6031	0.205275	2.12412	0.471616	0.828955
Mol_2274	1106	1	-5.75	0.205275	-5.82103	0.205275	0.0598613	0.471616	0.437879
Mol_2283	1106	1	-6.31	0.205275	-5.89502	0.500084	0.818979	0.471616	0.813667
Mol_2284	1106	1	-6.88	0.205275	-6.39936	0.598245	0.95125	0.471616	0.945846
Mol_2306	1106	1	-5.99	0.205275	-6.01368	0.29378	0.105844	0.471616	0.427799
Mol_2307	1106	2	-6.515	0.145152	-6.01368	0.29378	1.7831	0.471616	1.29072
Mol_2319	1106	1	-5.64	0.205275	-5.29397	0.697103	0.889137	0.471616	0.695709
Mol_2377	1106	1	-6.02	0.205275	-5.66991	0.451005	0.691978	0.471616	0.702051
Mol_2378	1106	1	-6	0.205275	-5.66991	0.451005	0.658539	0.471616	0.671471
Mol_2407	1106	1	-5.03	0.205275	-5.23861	0.627594	0.726275	0.471616	0.524364
Mol_2415	1106	1	-4.87	0.205275	-5.12603	0.528897	0.638932	0.471616	0.573901
Mol_2420	1106	1	-5.17	0.205275	-5.00012	0.620363	0.698193	0.471616	0.491415
Mol_2449	1106	1	-5.96	0.205275	-5.45424	0.205275	3.03519	0.471616	1.00156
Mol_2450	1106	1	-5.98	0.205275	-5.64737	0.390391	0.644028	0.471616	0.675261
Mol_2452	1106	1	-6.04	0.205275	-5.45424	0.205275	4.07133	0.471616	1.19785
Mol_2516	1106	1	-5.07	0.205275	-5.02517	0.729712	0.809752	0.471616	0.431056
Mol_2560	1106	1	-5.83	0.205275	-5.87267	0.724948	0.803568	0.471616	0.430631
Mol_2580	1106	1	-6.62	0.205275	-5.69634	0.578435	1.87386	0.471616	2.34438
Mol_2630	1106	1	-5.52	0.205275	-5.38919	0.758101	0.858011	0.471616	0.465004
Mol_2665	1106	2	-4.46	0.145152	-4.91519	0.625706	1.25263	0.471616	1.19153
Mol_2675	1106	1	-5.16	0.205275	-5.67525	0.772669	1.08313	0.471616	1.02335
Mol_2678	1106	1	-5.28	0.205275	-5.46345	0.763027	0.878032	0.471616	0.502195
Mol_2722	1106	1	-5.49	0.205275	-5.4508	0.629326	0.675436	0.471616	0.429994
Mol_2723	1106	1	-5.45	0.205275	-5.4508	0.629326	0.673496	0.471616	0.42654
Mol_2724	1106	1	-5.11	0.205275	-5.08393	0.240493	0.0284984	0.471616	0.428067
Mol_2727	1106	1	-5.64	0.205275	-6.02327	0.681144	0.903137	0.471616	0.75675
Mol_2728	1106	1	-5.16	0.205275	-5.39655	0.310916	0.422549	0.471616	0.552329
Mol_2753	1106	1	-5.81	0.205275	-5.43479	0.54734	0.786014	0.471616	0.743018
Mol_2801	1106	1	-5.99	0.205275	-5.48483	0.507241	0.982437	0.471616	1.00021
Mol_2806	1106	1	-5.47	0.205275	-5.46697	0.624366	0.666442	0.471616	0.426559
Mol_2807	1106	1	-4.98	0.205275	-5.30973	0.691373	0.872129	0.471616	0.670938
Mol_2811	1106	1	-5.39	0.205275	-5.46697	0.624366	0.67403	0.471616	0.439858
Mol_2812	1106	1	-6.02	0.205275	-5.42523	0.523224	1.15871	0.471616	1.22177
Mol_2826	1106	1	-5.05	0.205275	-5.30392	0.563633	0.677851	0.471616	0.571481
Mol_2827	1106	1	-4.76	0.205275	-4.90194	0.612098	0.675662	0.471616	0.47183
Mol_2834	1106	1	-4.49	0.205275	-5.05554	0.613435	1.07569	0.471616	1.14553
Mol_3009	1106	1	-5.68	0.205275	-5.65223	0.731105	0.810343	0.471616	0.428272
Mol_3010	1106	1	-6.05	0.205275	-5.79168	0.7515	0.894106	0.471616	0.576549
Mol_3048	1106	1	-6.05	0.205275	-5.62062	0.767529	1.01107	0.471616	0.840992
Mol_3086	1106	1	-5.48	0.205275	-5.25001	0.613142	0.720634	0.471616	0.545441
Mol_3215	1106	1	-4.46	0.205275	-4.51379	0.298523	0.127153	0.471616	0.433044
Mol_3312	1106	1	-4.3	0.205275	-5.22555	0.777858	1.57491	0.471616	2.35226
Mol_3347	1106	1	-4.66	0.205275	-5.33263	0.695171	1.23151	0.471616	1.4436
Mol_3369	1106	1	-5.12	0.205275	-5.51768	0.205275	1.87658	0.471616	0.782058
Mol_3370	1106	1	-5.96	0.205275	-5.51768	0.205275	2.32149	0.471616	0.866346
Mol_3446	1106	1	-4.88	0.205275	-5.28693	0.640802	0.891308	0.471616	0.798781
Mol_3452	1106	1	-4.67	0.205275	-5.33769	0.710778	1.22493	0.471616	1.42871
Mol_3459	1106	1	-5.82	0.205275	-5.38443	0.774204	1.02089	0.471616	0.853026
Mol_3460	1106	1	-5.47	0.205275	-5.33477	0.7644	0.866445	0.471616	0.467645
Mol_3527	1106	1	-5.78	0.205275	-5.30759	0.513299	0.919987	0.471616	0.928226
Mol_3528	1106	1	-6.2	0.205275	-5.44671	0.549248	1.49453	0.471616	1.70213
Mol_3653	1106	1	-5.24	0.205275	-5.29764	0.416061	0.337786	0.471616	0.434007
Mol_3654	1106	1	-5.19	0.205275	-5.29764	0.416061	0.361656	0.471616	0.452584
Mol_3655	1106	1	-5.33	0.205275	-5.29764	0.416061	0.331215	0.471616	0.428893
Mol_3656	1106	1	-5.18	0.205275	-5.29764	0.416061	0.368163	0.471616	0.457648
Mol_3698	1106	1	-4.7	0.205275	-5.39314	0.824788	1.27487	0.471616	1.50656
Mol_3703	1106	1	-4.23	0.205275	-4.62117	0.5034	0.782078	0.471616	0.770506
Mol_3803	1106	1	-4.21	0.205275	-4.54869	0.557383	0.751329	0.471616	0.684402
Mol_3804	1106	1	-4.4	0.205275	-4.54869	0.557383	0.602297	0.471616	0.476237
Mol_4119	1106	1	-5.31	0.205275	-5.69535	0.690894	0.913317	0.471616	0.760349
Mol_7843	1106	3	-6.54333	0.118516	-5.87679	0.475257	1.9034	0.471616	1.91143
Mol_8848	1106	1	-6.27	0.205275	-5.87679	0.475257	0.77505	0.471616	0.774111
Mol_8975	1106	1	-6.29	0.205275	-5.86747	0.43476	0.834184	0.471616	0.827883
Mol_397	1107	1	-4.13	0.205275	-4.72477	0.66577	1.12317	0.471616	1.22176
Mol_915	1107	2	-5.7	0.145152	-4.77553	0.749489	1.92108	0.471616	2.64696
Mol_923	1107	1	-5.24	0.205275	-5.46241	0.701294	0.821706	0.471616	0.537741
Mol_1047	1107	1	-6.12	0.205275	-5.61627	0.781374	1.07901	0.471616	0.996939
Mol_1117	1107	1	-6.59	0.205275	-5.17866	0.814282	2.41178	0.471616	4.90426
Mol_1180	1107	1	-5.71	0.205275	-5.34776	0.205275	1.557	0.471616	0.721514
Mol_1185	1107	1	-5.68	0.205275	-5.56434	0.380487	0.308831	0.471616	0.456608
Mol_1265	1107	1	-6.34	0.205275	-5.99274	0.342124	0.705942	0.471616	0.697619
Mol_1267	1107	1	-6.66	0.205275	-5.96695	0.478303	1.48777	0.471616	1.5063
Mol_2802	1107	1	-4.56	0.205275	-5.3288	0.929479	1.37673	0.471616	1.7552
Mol_2804	1107	1	-6.1	0.205275	-5.76002	0.475985	0.689115	0.471616	0.686373
Mol_3314	1107	1	-5.11	0.205275	-5.09405	0.61182	0.648711	0.471616	0.42711
Mol_3352	1107	1	-6.2	0.205275	-5.42073	0.54038	1.57987	0.471616	1.79165
Mol_3353	1107	1	-6.61	0.205275	-5.53295	0.550878	2.46789	0.471616	3.03426
Mol_3354	1107	1	-6.72	0.205275	-5.75048	0.684358	1.75262	0.471616	2.53959
Mol_3355	1107	1	-5.91	0.205275	-5.53295	0.550878	0.790822	0.471616	0.746121
Mol_3356	1107	1	-5.78	0.205275	-5.42073	0.54038	0.761083	0.471616	0.716697
Mol_3357	1107	1	-5.71	0.205275	-5.75048	0.684358	0.750864	0.471616	0.430221
Mol_3550	1107	1	-6.73	0.205275	-5.85925	0.802573	1.48473	0.471616	2.13096
Mol_3574	1107	1	-5.82	0.205275	-5.1777	0.659222	1.18985	0.471616	1.35394
Mol_3601	1107	1	-6.41	0.205275	-5.57383	0.599119	1.60374	0.471616	1.99827
Mol_3602	1107	1	-5.72	0.205275	-5.57383	0.599119	0.659565	0.471616	0.474566
Mol_3633	1107	1	-5.29	0.205275	-5.26634	0.580268	0.602542	0.471616	0.427797
Mol_3634	1107	1	-5.11	0.205275	-5.13839	0.535627	0.533928	0.471616	0.428351
Mol_3640	1107	1	-4.62	0.205275	-5.0174	0.59576	0.847324	0.471616	0.781557
Mol_3699	1107	1	-6.74	0.205275	-5.62379	0.677134	2.09813	0.471616	3.22735
Mol_3700	1107	1	-6.81	0.205275	-5.56912	0.676951	2.41923	0.471616	3.88792
Mol_3704	1107	1	-6.44	0.205275	-5.56912	0.676951	1.56672	0.471616	2.13146
Mol_3705	1107	1	-6.24	0.205275	-5.62379	0.677134	1.15354	0.471616	1.28013
Mol_3754	1107	1	-6.84	0.205275	-6.0859	0.6671	1.36485	0.471616	1.7049
Mol_3841	1107	1	-6.18	0.205275	-6.05075	0.51386	0.529022	0.471616	0.464092
Mol_3842	1107	1	-6.04	0.205275	-6.05075	0.51386	0.497608	0.471616	0.426798
Mol_3843	1107	1	-6.39	0.205275	-6.06157	0.462564	0.662972	0.471616	0.669025
Mol_3844	1107	1	-6.14	0.205275	-6.06157	0.462564	0.425277	0.471616	0.440368
Mol_3995	1107	2	-4.285	0.145152	-4.51637	0.500593	0.886863	0.471616	0.846087
Mol_4051	1107	1	-4.9	0.205275	-4.69638	0.350186	0.374967	0.471616	0.51974
Mol_4055	1107	1	-4.48	0.205275	-5.19694	0.553018	1.40026	0.471616	1.58199
Mol_4058	1107	1	-4.61	0.205275	-4.94327	0.532259	0.723181	0.471616	0.676227
Mol_4131	1107	1	-5.69	0.205275	-5.11559	0.507242	1.1277	0.471616	1.16824
Mol_4132	1107	1	-5.63	0.205275	-5.11559	0.507242	1.00075	0.471616	1.02138
Mol_4176	1107	1	-5.51	0.205275	-5.38416	0.644776	0.714274	0.471616	0.462134
Mol_4213	1107	1	-5.53	0.205275	-5.38416	0.644776	0.720808	0.471616	0.474348
Mol_4234	1107	1	-6.41	0.205275	-5.82356	0.75319	1.14022	0.471616	1.19965
Mol_4246	1107	1	-4.84	0.205275	-5.27861	0.629117	0.916233	0.471616	0.859007
Mol_4284	1107	1	-4.29	0.205275	-4.24663	0.265659	0.0697204	0.471616	0.430766
Mol_4288	1107	1	-5.93	0.205275	-6.09592	0.451826	0.459579	0.471616	0.488427
Mol_4289	1107	1	-5.97	0.205275	-6.09592	0.451826	0.430987	0.471616	0.462184
Mol_4290	1107	3	-6.29	0.118516	-6.05947	0.443988	0.991173	0.471616	1.03216
Mol_4304	1107	1	-6.2	0.205275	-6.05947	0.443988	0.428416	0.471616	0.470932
Mol_4312	1107	1	-5.86	0.205275	-5.2818	0.541177	1.11208	0.471616	1.17806
Mol_4314	1107	2	-5.275	0.145152	-5.16195	0.463089	0.739063	0.471616	0.754481
Mol_4321	1107	1	-5.04	0.205275	-4.74504	0.529965	0.67836	0.471616	0.62212
Mol_4341	1107	1	-6.12	0.205275	-5.34388	0.583421	1.4913	0.471616	1.78064
Mol_4347	1107	1	-6	0.205275	-5.3861	0.652341	1.14853	0.471616	1.27374
Mol_4351	1107	1	-5.99	0.205275	-5.3861	0.652341	1.13423	0.471616	1.24637
Mol_4402	1107	1	-6.3	0.205275	-5.53291	0.634717	1.41143	0.471616	1.74931
Mol_4403	1107	1	-6.27	0.205275	-5.81912	0.657837	0.948174	0.471616	0.883532
Mol_4404	1107	1	-5.5	0.205275	-5.63528	0.74309	0.841191	0.471616	0.467676
Mol_4414	1107	1	-6.03	0.205275	-5.44183	0.463621	1.21747	0.471616	1.20422
Mol_4569	1107	1	-5.85	0.205275	-5.34209	0.679842	1.02217	0.471616	1.00645
Mol_4700	1107	1	-5.03	0.205275	-5.16861	0.422984	0.394434	0.471616	0.469728
Mol_6	1108	1	-5.34	0.205275	-4.81468	0.622939	1.01996	0.471616	1.0469
Mol_673	1108	1	-5.81	0.205275	-5.11564	0.632672	1.28049	0.471616	1.51035
Mol_692	1108	1	-4.5	0.205275	-4.47123	0.407174	0.314468	0.471616	0.428399
Mol_745	1108	2	-4.835	0.145152	-5.27909	0.714794	1.30783	0.471616	1.16909
Mol_865	1108	2	-5.9	0.145152	-5.78623	0.641495	1.02735	0.471616	0.754845
Mol_866	1108	2	-5.045	0.145152	-5.34989	0.688232	1.17672	0.471616	0.934721
Mol_922	1108	1	-7.02	0.205275	-6.67267	0.650535	0.845759	0.471616	0.697728
Mol_980	1108	1	-4.81	0.205275	-5.30744	0.695181	1.01943	0.471616	0.982797
Mol_981	1108	1	-5.6	0.205275	-5.59587	0.66316	0.720591	0.471616	0.426577
Mol_982	1108	1	-5.65	0.205275	-5.59597	0.649868	0.70576	0.471616	0.4331
Mol_1043	1108	1	-7.3	0.205275	-7.06583	0.481265	0.561403	0.471616	0.549804
Mol_1205	1108	1	-6.73	0.205275	-6.43644	0.689917	0.847008	0.471616	0.620264
Mol_1453	1108	1	-4.89	0.205275	-5.00788	0.540701	0.564342	0.471616	0.457773
Mol_1549	1108	1	-4.85	0.205275	-4.91308	0.322049	0.172675	0.471616	0.435483
Mol_1550	1108	1	-5.15	0.205275	-5.02936	0.477362	0.468318	0.471616	0.459257
Mol_2136	1108	1	-4.82	0.205275	-4.70092	0.424153	0.382261	0.471616	0.458414
Mol_3840	1108	1	-4.67	0.205275	-4.76441	0.518278	0.521188	0.471616	0.446577
Mol_4036	1108	1	-4.76	0.205275	-5.06584	0.636913	0.799512	0.471616	0.636814
Mol_4192	1108	1	-4.82	0.205275	-4.96857	0.522289	0.551566	0.471616	0.476161
Mol_4361	1108	2	-4.39	0.145152	-4.76216	0.616111	1.15584	0.471616	1.0371
Mol_4411	1108	1	-4.71	0.205275	-5.2784	0.71682	1.10586	0.471616	1.15282
Mol_4429	1108	1	-5.83	0.205275	-5.20643	0.630725	1.1642	0.471616	1.30064
Mol_4430	1108	1	-5.19	0.205275	-5.14664	0.523194	0.516004	0.471616	0.430765
Mol_4580	1108	1	-4.86	0.205275	-4.85297	0.316922	0.144318	0.471616	0.42665
Mol_4744	1108	1	-5.91	0.205275	-5.78422	0.650594	0.721998	0.471616	0.462101
Mol_4745	1108	1	-5.34	0.205275	-5.73602	0.671243	0.905582	0.471616	0.779101
Mol_4804	1108	1	-4.12	0.205275	-4.75523	0.681353	1.17971	0.471616	1.33364
Mol_4812	1108	1	-4.16	0.205275	-4.19113	0.213252	0.0120704	0.471616	0.428717
Mol_4840	1108	1	-5.36	0.205275	-5.75377	0.719212	0.944414	0.471616	0.775096
Mol_4843	1108	1	-5.24	0.205275	-5.33085	0.580194	0.613859	0.471616	0.445094
Mol_4846	1108	1	-5.5	0.205275	-5.66986	0.730887	0.836352	0.471616	0.491397
Mol_4917	1108	1	-4.66	0.205275	-5.06462	0.546441	0.823773	0.471616	0.794567
Mol_5033	1108	1	-7.06	0.205275	-6.01995	0.505976	2.59705	0.471616	2.8582
Mol_5034	1108	1	-6.7	0.205275	-5.97992	0.472847	1.5882	0.471616	1.59215
Mol_5037	1108	1	-7	0.205275	-5.97992	0.472847	2.75565	0.471616	2.7657
Mol_5038	1108	1	-6.8	0.205275	-5.9146	0.490237	2.08914	0.471616	2.18881
Mol_5039	1108	1	-6.85	0.205275	-5.9146	0.490237	2.27855	0.471616	2.39346
Mol_5040	1108	1	-6.82	0.205275	-5.9146	0.490237	2.16365	0.471616	2.26932
Mol_5041	1108	1	-6.81	0.205275	-5.9146	0.490237	2.12619	0.471616	2.22884
Mol_5043	1108	1	-5.08	0.205275	-5.80498	0.785763	1.30207	0.471616	1.60808
Mol_5094	1108	1	-5.15	0.205275	-5.00268	0.396399	0.36121	0.471616	0.475323
Mol_5315	1108	2	-7.125	0.145152	-6.22044	0.855819	1.84724	0.471616	2.56513
Mol_5471	1108	1	-4.96	0.205275	-5.0394	0.438973	0.385779	0.471616	0.44071
Mol_315	1109	1	-7.19	0.205275	-6.59631	0.606672	1.11971	0.471616	1.21887
Mol_370	1109	1	-5.1	0.205275	-4.92664	0.491927	0.523141	0.471616	0.494101
Mol_371	1109	1	-4.69	0.205275	-4.94376	0.519518	0.625908	0.471616	0.5713
Mol_373	1109	1	-4.69	0.205275	-4.9406	0.51196	0.614083	0.471616	0.567717
Mol_748	1109	1	-6.27	0.205275	-5.72466	0.872835	1.17023	0.471616	1.09507
Mol_756	1109	1	-5.25	0.205275	-5.33325	0.537926	0.548154	0.471616	0.442117
Mol_964	1109	1	-6.8	0.205275	-5.44706	0.61725	3.0584	0.471616	4.54135
Mol_1097	1109	1	-5.78	0.205275	-4.99897	0.608896	1.46679	0.471616	1.79784
Mol_1416	1109	1	-4.51	0.205275	-4.89222	0.498309	0.765888	0.471616	0.754951
Mol_2824	1109	1	-6.07	0.205275	-5.02809	0.507147	2.59678	0.471616	2.86692
Mol_2928	1109	1	-6.82	0.205275	-6.0126	0.455903	1.96749	0.471616	1.89198
Mol_3006	1109	1	-4.15	0.205275	-4.41562	0.447256	0.56046	0.471616	0.585147
Mol_3227	1109	1	-4.82	0.205275	-5.31833	0.647228	0.995049	0.471616	0.984786
Mol_3244	1109	1	-5.21	0.205275	-5.09953	0.432814	0.390999	0.471616	0.453971
Mol_3368	1109	1	-4.62	0.205275	-4.94655	0.644562	0.823268	0.471616	0.666258
Mol_3511	1109	1	-5.29	0.205275	-4.99561	0.378651	0.561441	0.471616	0.62136
Mol_3512	1109	1	-5.28	0.205275	-4.99561	0.378651	0.541257	0.471616	0.608349
Mol_3548	1109	1	-6.87	0.205275	-5.75384	0.719585	1.998	0.471616	3.22712
Mol_3641	1109	1	-5.45	0.205275	-5.6508	0.613891	0.704865	0.471616	0.517175
Mol_3647	1109	1	-5.23	0.205275	-5.2478	0.603389	0.636514	0.471616	0.427251
Mol_3823	1109	1	-4.52	0.205275	-5.31918	0.595615	1.52481	0.471616	1.86229
Mol_3949	1109	1	-5.89	0.205275	-5.0584	0.701523	1.47432	0.471616	1.98113
Mol_3981	1109	1	-4.8	0.205275	-5.16314	0.568319	0.787709	0.471616	0.722988
Mol_4235	1109	1	-5.92	0.205275	-5.13382	0.452998	1.9002	0.471616	1.81597
Mol_4279	1109	1	-4.13	0.205275	-4.30058	0.279324	0.26454	0.471616	0.491953
Mol_4309	1109	1	-4.36	0.205275	-5.08491	0.758971	1.30031	0.471616	1.60782
Mol_4342	1109	1	-5.25	0.205275	-5.19247	0.614458	0.656575	0.471616	0.433979
Mol_4433	1109	1	-7.57	0.205275	-6.08044	0.76108	2.762	0.471616	5.4143
Mol_4703	1109	1	-5.43	0.205275	-5.31536	0.728291	0.81846	0.471616	0.456082
Mol_4762	1109	1	-5.7	0.205275	-5.50629	0.736178	0.850614	0.471616	0.510892
Mol_4850	1109	1	-5.34	0.205275	-5.52697	0.489225	0.529525	0.471616	0.505119
Mol_4990	1109	1	-4.85	0.205275	-5.05587	0.714892	0.830467	0.471616	0.521811
Mol_5042	1109	1	-5.04	0.205275	-5.09338	0.497406	0.475971	0.471616	0.432945
Mol_5117	1109	1	-5.27	0.205275	-4.93547	0.71111	0.894791	0.471616	0.678105
Mol_5333	1109	1	-5.5	0.205275	-5.23807	0.612288	0.740551	0.471616	0.580765
Mol_5460	1109	1	-6.3	0.205275	-5.40998	0.566362	1.81532	0.471616	2.20724
Mol_5468	1109	1	-4.74	0.205275	-5.11081	0.643218	0.859224	0.471616	0.735631
Mol_5504	1109	1	-4.92	0.205275	-4.6158	0.511972	0.670816	0.471616	0.634559
Mol_5512	1109	1	-7.32	0.205275	-6.0094	0.756067	2.34306	0.471616	4.28786
Mol_5516	1109	1	-7.2	0.205275	-5.92386	0.851133	2.07532	0.471616	4.08746
Mol_5538	1109	1	-4.87	0.205275	-5.18412	0.837521	1.00646	0.471616	0.648345
Mol_5568	1109	1	-6.8	0.205275	-5.57957	0.653631	2.45064	0.471616	3.77479
Mol_5569	1109	1	-5.35	0.205275	-5.09177	0.596772	0.71996	0.471616	0.576436
Mol_5577	1109	1	-4.86	0.205275	-4.86596	0.539061	0.538042	0.471616	0.426618
Mol_5723	1109	1	-5.09	0.205275	-5.05884	0.564574	0.579341	0.471616	0.428721
Mol_5841	1109	1	-5.95	0.205275	-5.00156	0.593071	1.89958	0.471616	2.44868
Mol_5866	1109	1	-6.34	0.205275	-5.46426	0.58684	1.72506	0.471616	2.15057
Mol_5910	1109	1	-6.09	0.205275	-5.15787	0.664483	1.70628	0.471616	2.37972
Mol_5998	1109	1	-4.92	0.205275	-4.68469	0.351958	0.432735	0.471616	0.551009
Mol_6043	1109	1	-5.3	0.205275	-5.17661	0.691178	0.774083	0.471616	0.460765
Mol_6044	1109	1	-6.2	0.205275	-5.53113	0.73254	1.22828	0.471616	1.43224
Mol_6111	1109	1	-5.37	0.205275	-5.33328	0.888313	0.992526	0.471616	0.429569
Mol_6155	1109	1	-6.18	0.205275	-5.50786	0.663504	1.23414	0.471616	1.4421
Mol_6156	1109	1	-6.15	0.205275	-5.50786	0.663504	1.18936	0.471616	1.35347
Mol_6271	1109	1	-7.44	0.205275	-6.36757	0.643133	2.08324	0.471616	3.01197
Mol_6272	1109	1	-6.29	0.205275	-6.36757	0.643133	0.70021	0.471616	0.440063
Mol_6314	1109	1	-5.78	0.205275	-4.79547	0.604786	1.96315	0.471616	2.60551
Mol_6494	1109	1	-4.96	0.205275	-5.12595	0.48649	0.510068	0.471616	0.488449
Mol_6512	1109	1	-4.83	0.205275	-4.47896	0.341203	0.718345	0.471616	0.703555
Mol_6614	1109	1	-6.4	0.205275	-6.12364	0.876886	1.02909	0.471616	0.598231
Mol_6682	1109	1	-4.36	0.205275	-4.61657	0.407275	0.510588	0.471616	0.574521
Mol_6762	1109	1	-7.02	0.205275	-5.78764	0.597267	2.75574	0.471616	3.84056
Mol_336	1110	1	-5.81	0.205275	-5.91184	0.715401	0.799789	0.471616	0.449852
Mol_522	1110	1	-5.52	0.205275	-6.48632	0.664479	1.7798	0.471616	2.52565
Mol_696	1110	1	-5.85	0.205275	-5.61286	0.723355	0.853551	0.471616	0.552953
Mol_702	1110	1	-7.42	0.205275	-6.04142	0.779308	2.43338	0.471616	4.69877
Mol_759	1110	1	-4.88	0.205275	-6.13969	1.02342	1.88418	0.471616	3.99367
Mol_772	1110	1	-5.97	0.205275	-5.7415	0.789852	0.923111	0.471616	0.543911
Mol_785	1110	1	-7.33	0.205275	-6.57633	0.655341	1.37116	0.471616	1.70343
Mol_786	1110	1	-7.04	0.205275	-6.59803	0.665725	0.944443	0.471616	0.865659
Mol_835	1110	1	-5.33	0.205275	-5.00576	0.543432	0.722897	0.471616	0.662879
Mol_863	1110	1	-5.07	0.205275	-6.24692	0.898392	1.86045	0.471616	3.5403
Mol_867	1110	2	-6.06	0.145152	-5.83045	0.718333	1.17063	0.471616	0.844205
Mol_900	1110	1	-4.82	0.205275	-6.24325	0.89897	2.25623	0.471616	4.98014
Mol_905	1110	1	-5.42	0.205275	-5.78141	0.69544	0.898789	0.471616	0.720155
Mol_951	1110	1	-5.11	0.205275	-5.01028	0.351361	0.2484	0.471616	0.448894
Mol_974	1110	1	-6.29	0.205275	-5.68704	0.700557	1.14084	0.471616	1.24382
Mol_1001	1110	1	-4.63	0.205275	-5.02346	0.59157	0.839822	0.471616	0.774554
Mol_1016	1110	1	-5.59	0.205275	-5.80855	0.852645	0.985821	0.471616	0.533908
Mol_1050	1110	1	-4.46	0.205275	-5.35722	0.725258	1.56745	0.471616	2.23617
Mol_1068	1110	1	-5.74	0.205275	-5.67058	0.721012	0.801466	0.471616	0.437371
Mol_1094	1110	1	-5.54	0.205275	-5.64606	0.682193	0.758318	0.471616	0.451826
Mol_1122	1110	1	-5.2	0.205275	-5.43886	0.730534	0.862357	0.471616	0.554799
Mol_1261	1110	1	-6.38	0.205275	-5.7296	0.779329	1.21701	0.471616	1.37747
Mol_1282	1110	1	-6.68	0.205275	-5.6657	0.760345	1.73564	0.471616	2.73927
Mol_2095	1110	1	-6.54	0.205275	-5.89605	0.929552	1.27469	0.471616	1.35871
Mol_2376	1110	1	-6.27	0.205275	-5.94957	0.706441	0.880972	0.471616	0.657347
Mol_3645	1110	1	-5.87	0.205275	-5.49963	0.480797	0.738928	0.471616	0.734896
Mol_4086	1110	1	-4.39	0.205275	-5.3456	0.782889	1.61795	0.471616	2.47932
Mol_4560	1110	1	-4.35	0.205275	-4.60272	0.485061	0.585196	0.471616	0.570115
Mol_4596	1110	1	-4.45	0.205275	-5.58598	0.805134	1.89451	0.471616	3.32747
Mol_4621	1110	1	-5.91	0.205275	-5.51273	0.882215	1.08654	0.471616	0.781326
Mol_5181	1110	1	-5.32	0.205275	-4.60872	0.592357	1.34072	0.471616	1.56385
Mol_5430	1110	1	-6.43	0.205275	-5.65541	0.793413	1.36202	0.471616	1.7753
Mol_5472	1110	1	-5.61	0.205275	-5.25745	0.482629	0.712148	0.471616	0.705945
Mol_5523	1110	1	-4.64	0.205275	-4.91801	0.652436	0.796641	0.471616	0.600282
Mol_5526	1110	1	-4.8	0.205275	-5.2182	0.896215	1.10893	0.471616	0.819685
Mol_5528	1110	1	-4.82	0.205275	-5.03265	0.757926	0.882271	0.471616	0.528196
Mol_5529	1110	1	-4.58	0.205275	-5.04462	0.748721	1.02414	0.471616	0.911808
Mol_5565	1110	1	-5.63	0.205275	-5.50076	0.593342	0.644986	0.471616	0.464085
Mol_5600	1110	1	-6.79	0.205275	-5.56335	0.760901	2.14597	0.471616	3.80899
Mol_5887	1110	1	-5.02	0.205275	-5.53302	0.797587	1.09722	0.471616	1.01819
Mol_6088	1110	1	-5.78	0.205275	-5.84903	0.820454	0.920345	0.471616	0.437251
Mol_6152	1110	1	-4.6	0.205275	-5.41817	0.897268	1.41691	0.471616	1.93136
Mol_6299	1110	3	-5.05333	0.118516	-5.30243	0.68369	1.33386	0.471616	1.05218
Mol_6357	1110	1	-5.66	0.205275	-5.62372	0.828581	0.927009	0.471616	0.429497
Mol_6383	1110	1	-5.25	0.205275	-5.17567	0.47922	0.451579	0.471616	0.438958
Mol_6484	1110	1	-4.28	0.205275	-5.0264	0.735394	1.33009	0.471616	1.67893
Mol_6488	1110	1	-4.48	0.205275	-5.31444	0.841925	1.43221	0.471616	1.99179
Mol_6490	1110	1	-4.54	0.205275	-5.42936	0.857181	1.49622	0.471616	2.20462
Mol_6491	1110	1	-5.6	0.205275	-5.5887	0.87016	0.972234	0.471616	0.426825
Mol_6500	1110	1	-4.46	0.205275	-5.42936	0.857181	1.59741	0.471616	2.53889
Mol_6501	1110	1	-5.5	0.205275	-5.5887	0.87016	0.977346	0.471616	0.444227
Mol_6538	1110	1	-4.44	0.205275	-5.01157	0.725999	1.11308	0.471616	1.16093
Mol_6619	1110	1	-5.34	0.205275	-5.29886	0.670562	0.732502	0.471616	0.430343
Mol_6710	1110	1	-4.38	0.205275	-4.88712	0.826753	1.1121	0.471616	1.00465
Mol_6737	1110	1	-6.41	0.205275	-5.95654	0.610072	0.922068	0.471616	0.888774
Mol_6739	1110	1	-6.43	0.205275	-6.04947	0.600697	0.832775	0.471616	0.752051
Mol_6859	1110	1	-6.18	0.205275	-5.75898	0.629533	0.897419	0.471616	0.825002
Mol_6861	1110	1	-5.22	0.205275	-5.14011	0.456367	0.415428	0.471616	0.440885
Mol_6867	1110	1	-5.27	0.205275	-5.36758	0.650429	0.714335	0.471616	0.447945
Mol_6868	1110	1	-4.58	0.205275	-4.73222	0.627195	0.699916	0.471616	0.478624
Mol_6873	1110	1	-5.32	0.205275	-5.33002	0.881797	0.98477	0.471616	0.426764
Mol_6874	1110	1	-6.23	0.205275	-5.95156	0.803767	0.957571	0.471616	0.600816
Mol_6875	1110	1	-5.37	0.205275	-5.55711	0.923146	1.0487	0.471616	0.50524
Mol_6876	1110	1	-5.48	0.205275	-5.38753	0.840753	0.945801	0.471616	0.445761
Mol_6966	1110	1	-5.35	0.205275	-5.36135	0.618821	0.658651	0.471616	0.426828
Mol_7020	1110	1	-5.21	0.205275	-5.18362	0.74954	0.833229	0.471616	0.428103
Mol_7030	1110	1	-6.26	0.205275	-5.4488	0.811883	1.40612	0.471616	1.9058
Mol_7047	1110	1	-5.3	0.205275	-4.97829	0.65575	0.830765	0.471616	0.659194
Mol_7048	1110	1	-4.52	0.205275	-4.83654	0.703675	0.875689	0.471616	0.651775
Mol_7085	1110	1	-5	0.205275	-4.96127	0.720529	0.797661	0.471616	0.429911
Mol_7091	1110	1	-6.52	0.205275	-5.60001	0.602341	1.80096	0.471616	2.3292
Mol_7092	1110	1	-6.4	0.205275	-5.27639	0.464414	3.34089	0.471616	3.26461
Mol_7113	1110	1	-5.01	0.205275	-5.50592	0.924277	1.17326	0.471616	0.9794
Mol_7117	1110	1	-7.31	0.205275	-5.97728	0.872926	2.14059	0.471616	4.41927
Mol_7167	1110	1	-7.09	0.205275	-5.91551	0.852257	1.90212	0.471616	3.52747
Mol_7202	1110	1	-5.54	0.205275	-5.66137	0.488502	0.486144	0.471616	0.459651
Mol_7221	1110	1	-4.57	0.205275	-5.44153	0.675375	1.56973	0.471616	2.13404
Mol_7232	1110	1	-5.38	0.205275	-5.62591	0.770183	0.908765	0.471616	0.562472
Mol_7235	1110	1	-4.59	0.205275	-5.37844	0.911147	1.39012	0.471616	1.82395
Mol_7238	1110	1	-5.09	0.205275	-5.09503	0.781427	0.871294	0.471616	0.426595
Mol_7262	1110	1	-6.01	0.205275	-5.82603	0.951497	1.07565	0.471616	0.502623
Mol_7263	1110	1	-5.42	0.205275	-5.98148	0.926212	1.21506	0.471616	1.13524
Mol_7343	1110	1	-6.48	0.205275	-5.60968	0.67844	1.56404	0.471616	2.1293
Mol_7346	1110	1	-6.27	0.205275	-6.13733	0.697438	0.78447	0.471616	0.466108
Mol_7358	1110	2	-4.93	0.145152	-4.94777	0.590993	0.934638	0.471616	0.726459
Mol_7360	1110	1	-5.66	0.205275	-5.32739	0.692478	0.875212	0.471616	0.675227
Mol_7364	1110	1	-5.75	0.205275	-5.98	0.84426	0.980775	0.471616	0.545455
Mol_7367	1110	1	-5.41	0.205275	-5.34564	0.372618	0.262864	0.471616	0.435851
Mol_7371	1110	1	-4.58	0.205275	-4.56062	0.317442	0.146888	0.471616	0.427383
Mol_7469	1110	1	-5.59	0.205275	-5.46978	0.331067	0.236127	0.471616	0.459029
Mol_7471	1110	1	-6.78	0.205275	-5.99078	0.886894	1.38609	0.471616	1.82672
Mol_7483	1110	1	-5	0.205275	-5.37116	0.563367	0.792983	0.471616	0.736214
Mol_7484	1110	2	-5.12	0.145152	-5.72516	0.701206	1.46886	0.471616	1.549
Mol_7485	1110	2	-5.23	0.145152	-5.44678	0.754255	1.20777	0.471616	0.831388
Mol_7519	1110	1	-5.2	0.205275	-5.39116	0.892727	1.01929	0.471616	0.508681
Mol_7521	1110	1	-4.53	0.205275	-5.27876	0.774222	1.33031	0.471616	1.68686
Mol_7531	1110	1	-5.59	0.205275	-5.34535	0.475919	0.566042	0.471616	0.561087
Mol_7532	1110	1	-5.5	0.205275	-5.34535	0.475919	0.486711	0.471616	0.480302
Mol_7536	1110	1	-4.14	0.205275	-4.63325	0.496007	0.962327	0.471616	0.973456
Mol_7550	1110	1	-6.09	0.205275	-5.96978	0.703658	0.789087	0.471616	0.459028
Mol_7566	1110	1	-6.3	0.205275	-6.0483	0.531593	0.638171	0.471616	0.56895
Mol_7567	1110	1	-6.5	0.205275	-5.51946	0.736812	1.70229	0.471616	2.58789
Mol_7614	1110	1	-5.7	0.205275	-5.51703	0.530999	0.584499	0.471616	0.501798
Mol_7670	1110	1	-4.18	0.205275	-4.96897	0.664979	1.4269	0.471616	1.82586
Mol_7673	1110	1	-6.45	0.205275	-5.04804	0.742787	2.60544	0.471616	4.84492
Mol_7683	1110	1	-5.77	0.205275	-5.56557	0.534707	0.604142	0.471616	0.520486
Mol_7690	1110	1	-5.68	0.205275	-5.33257	0.470326	0.697159	0.471616	0.697887
Mol_7691	1110	1	-5.5	0.205275	-5.33257	0.470326	0.487683	0.471616	0.489556
Mol_7692	1110	1	-5.9	0.205275	-5.66137	0.488502	0.574598	0.471616	0.554552
Mol_7693	1110	1	-5.76	0.205275	-5.66137	0.488502	0.475665	0.471616	0.448408
Mol_7728	1110	1	-4.95	0.205275	-4.962	0.205275	0.00170953	0.471616	0.426862
Mol_7769	1110	1	-4.84	0.205275	-5.99231	0.873848	1.84558	0.471616	3.41146
Mol_7771	1110	1	-5.08	0.205275	-5.85504	0.856499	1.36663	0.471616	1.77686
Mol_7775	1110	1	-5.24	0.205275	-5.23124	0.735751	0.815531	0.471616	0.426711
Mol_7788	1110	1	-5.27	0.205275	-5.05557	0.428773	0.476223	0.471616	0.529898
Mol_7789	1110	1	-5.22	0.205275	-5.05557	0.428773	0.424705	0.471616	0.487315
Mol_7807	1110	1	-5.56	0.205275	-5.56191	0.235127	0.0169063	0.471616	0.426547
Mol_7808	1110	3	-5.59333	0.118516	-5.56191	0.235127	0.321045	0.471616	0.914914
Mol_7827	1110	1	-6.3	0.205275	-4.8594	0.662896	3.08158	0.471616	5.09181
Mol_7848	1110	1	-5.02	0.205275	-4.93871	0.209056	0.0759318	0.471616	0.441394
Mol_7939	1110	1	-4.58	0.205275	-4.96897	0.664979	0.894129	0.471616	0.766661
Mol_7998	1110	1	-6.01	0.205275	-6.16665	0.534608	0.573827	0.471616	0.481699
Mol_7999	1110	3	-6.07333	0.118516	-6.16665	0.534608	1.04629	0.471616	0.932268
Mol_8000	1110	1	-5.97	0.205275	-6.16665	0.534608	0.598549	0.471616	0.513466
Mol_8001	1110	3	-5.98667	0.118516	-6.16665	0.534608	1.08773	0.471616	0.985511
Mol_8037	1110	1	-5.56	0.205275	-5.63342	0.47227	0.439747	0.471616	0.438658
Mol_8038	1110	1	-5.75	0.205275	-5.51995	0.423126	0.488793	0.471616	0.545504
Mol_8039	1110	1	-5.81	0.205275	-5.51995	0.423126	0.575942	0.471616	0.615653
Mol_8040	1110	1	-5.66	0.205275	-5.63342	0.47227	0.429245	0.471616	0.428126
Mol_8080	1110	1	-5.96	0.205275	-5.59698	0.502787	0.739818	0.471616	0.722792
Mol_8081	1110	1	-5.07	0.205275	-4.96747	0.397416	0.327308	0.471616	0.450169
Mol_8086	1110	1	-6.11	0.205275	-5.59698	0.502787	0.999727	0.471616	1.01819
Mol_10034	1110	2	-5.29	0.145152	-5.44678	0.754255	1.18807	0.471616	0.781003
Mol_7	1111	1	-4.43	0.205275	-5.65062	0.780513	2.09302	0.471616	3.77581
Mol_26	1111	1	-4.81	0.205275	-5.286	0.569052	0.934529	0.471616	0.935873
Mol_52	1111	1	-4.3	0.205275	-4.4741	0.491974	0.523741	0.471616	0.494681
Mol_144	1111	1	-5.84	0.205275	-6.1989	0.497427	0.730536	0.471616	0.716099
Mol_165	1111	1	-4.76	0.205275	-4.90682	0.414944	0.388753	0.471616	0.474993
Mol_208	1111	1	-4.79	0.205275	-4.90531	0.370315	0.292122	0.471616	0.456429
Mol_213	1111	1	-4.75	0.205275	-4.88048	0.452959	0.435625	0.471616	0.464808
Mol_216	1111	1	-6.19	0.205275	-6.44236	0.814276	0.957748	0.471616	0.569703
Mol_224	1111	1	-4.73	0.205275	-4.88048	0.452959	0.449319	0.471616	0.477439
Mol_238	1111	1	-6.84	0.205275	-5.63738	0.792199	2.03631	0.471616	3.67777
Mol_239	1111	1	-6.57	0.205275	-5.4632	0.824439	1.82249	0.471616	3.18033
Mol_300	1111	1	-6.73	0.205275	-6.01422	0.674283	1.29907	0.471616	1.57827
Mol_559	1111	1	-4.41	0.205275	-5.43265	0.849121	1.67432	0.471616	2.7775
Mol_727	1111	1	-6.8	0.205275	-6.08444	0.74218	1.28827	0.471616	1.57757
Mol_738	1111	1	-4.91	0.205275	-5.35571	0.637621	0.929523	0.471616	0.873107
Mol_743	1111	1	-4.79	0.205275	-5.20437	0.495129	0.816601	0.471616	0.81252
Mol_808	1111	2	-4.72	0.145152	-4.76721	0.433779	0.656663	0.471616	0.730759
Mol_877	1111	1	-4.88	0.205275	-4.98455	0.475346	0.457124	0.471616	0.451112
Mol_894	1111	1	-4.68	0.205275	-4.8732	0.462781	0.498419	0.471616	0.510446
Mol_942	1111	1	-4.79	0.205275	-4.81539	0.378691	0.261534	0.471616	0.427988
Mol_943	1111	1	-4.84	0.205275	-4.81539	0.378691	0.261398	0.471616	0.4279
Mol_950	1111	1	-5.23	0.205275	-5.61387	0.692766	0.913763	0.471616	0.757796
Mol_969	1111	1	-4.93	0.205275	-5.1374	0.46911	0.519961	0.471616	0.523239
Mol_993	1111	1	-5.88	0.205275	-5.45681	0.623028	0.895202	0.471616	0.829123
Mol_1013	1111	1	-4.66	0.205275	-5.69478	0.781962	1.74748	0.471616	2.83359
Mol_1883	1111	1	-7.25	0.205275	-6.04828	0.768122	2.07913	0.471616	3.67294
Mol_2451	1111	3	-5.98667	0.118516	-5.87428	0.27634	0.521253	0.471616	0.941088
Mol_2970	1111	1	-5.58	0.205275	-5.58864	0.363291	0.230772	0.471616	0.426706
Mol_3028	1111	1	-5.06	0.205275	-4.97781	0.83996	0.943652	0.471616	0.441723
Mol_3372	1111	1	-4.89	0.205275	-4.92919	0.780773	0.871754	0.471616	0.429992
Mol_4133	1111	1	-4.85	0.205275	-5.36232	0.688503	1.03146	0.471616	1.01658
Mol_4320	1111	1	-4.85	0.205275	-5.00646	0.846125	0.96284	0.471616	0.481568
Mol_4521	1111	1	-5.72	0.205275	-5.03206	0.819209	1.26798	0.471616	1.49043
Mol_4538	1111	1	-4.88	0.205275	-4.92849	0.786573	0.879287	0.471616	0.431824
Mol_4612	1111	1	-6.15	0.205275	-5.91697	0.450892	0.524055	0.471616	0.548606
Mol_4613	1111	1	-6.11	0.205275	-5.91697	0.450892	0.482142	0.471616	0.510296
Mol_5531	1111	1	-5.16	0.205275	-5.14172	0.772861	0.8613	0.471616	0.427289
Mol_5539	1111	1	-5.33	0.205275	-5.25328	0.733858	0.81855	0.471616	0.439772
Mol_5726	1111	1	-4.62	0.205275	-5.27191	0.787412	1.2211	0.471616	1.38189
Mol_5840	1111	1	-5.42	0.205275	-5.21529	0.567826	0.647796	0.471616	0.520747
Mol_6576	1111	1	-4.86	0.205275	-5.2111	0.402525	0.68385	0.471616	0.703654
Mol_6605	1111	1	-6.31	0.205275	-6.05723	0.865052	1.00928	0.471616	0.57017
Mol_6618	1111	1	-5.26	0.205275	-5.2162	0.362856	0.23696	0.471616	0.430851
Mol_6631	1111	1	-4.97	0.205275	-4.87507	0.428309	0.374905	0.471616	0.446797
Mol_7081	1111	1	-5.45	0.205275	-5.82165	0.933396	1.11793	0.471616	0.737046
Mol_7118	1111	2	-5.94	0.145152	-6.15376	0.915356	1.38138	0.471616	0.828469
Mol_7124	1111	1	-4.43	0.205275	-4.70137	0.569874	0.699319	0.471616	0.592083
Mol_7127	1111	1	-6.27	0.205275	-5.2567	0.474071	2.71509	0.471616	2.73471
Mol_7206	1111	2	-6.705	0.145152	-6.27741	0.988948	1.52311	0.471616	1.13676
Mol_7359	1111	1	-5.18	0.205275	-5.39302	0.360595	0.399931	0.471616	0.528549
Mol_7361	1111	1	-6.23	0.205275	-5.8851	0.811403	0.996753	0.471616	0.693946
Mol_7362	1111	1	-5.63	0.205275	-5.91497	0.777121	0.933366	0.471616	0.609094
Mol_7363	1111	1	-6.47	0.205275	-5.52323	0.821079	1.58232	0.471616	2.44159
Mol_7366	1111	1	-5.1	0.205275	-5.53579	0.41466	0.8779	0.471616	0.853462
Mol_7486	1111	1	-5.65	0.205275	-5.64505	0.554317	0.561994	0.471616	0.426593
Mol_7487	1111	1	-5.69	0.205275	-5.64505	0.554317	0.565241	0.471616	0.43108
Mol_7488	1111	1	-5.47	0.205275	-5.64875	0.55527	0.61525	0.471616	0.498365
Mol_7489	1111	1	-5.13	0.205275	-5.04468	0.210667	0.0826782	0.471616	0.442904
Mol_7490	1111	1	-5.2	0.205275	-5.04468	0.210667	0.27246	0.471616	0.480771
Mol_7491	1111	1	-5.04	0.205275	-4.97877	0.869363	0.973765	0.471616	0.434967
Mol_7497	1111	1	-5.69	0.205275	-5.62306	0.697032	0.770456	0.471616	0.436613
Mol_7498	1111	1	-6.19	0.205275	-5.84668	0.642738	0.835049	0.471616	0.691513
Mol_7502	1111	2	-4.765	0.145152	-4.9528	0.435135	0.746645	0.471616	0.805029
Mol_7548	1111	1	-4.6	0.205275	-5.02137	0.632155	0.899655	0.471616	0.82567
Mol_7581	1111	1	-4.96	0.205275	-5.16894	0.713417	0.829996	0.471616	0.524674
Mol_7616	1111	1	-5.27	0.205275	-5.48017	0.376397	0.410902	0.471616	0.525839
Mol_7633	1111	1	-7.01	0.205275	-6.49916	0.876157	1.14861	0.471616	1.01317
Mol_7643	1111	1	-5.25	0.205275	-5.42531	0.36293	0.346484	0.471616	0.495631
Mol_7645	1111	1	-5.76	0.205275	-5.64875	0.55527	0.583506	0.471616	0.454361
Mol_7676	1111	1	-6.44	0.205275	-6.41942	0.929177	1.0346	0.471616	0.42749
Mol_7681	1111	1	-4.69	0.205275	-4.64549	0.299271	0.123297	0.471616	0.430992
Mol_7716	1111	1	-5.74	0.205275	-5.46514	0.271086	0.578801	0.471616	0.596368
Mol_7717	1111	1	-5.47	0.205275	-5.5121	0.390844	0.28768	0.471616	0.430522
Mol_7718	1111	1	-5.96	0.205275	-5.70068	0.359646	0.483609	0.471616	0.577708
Mol_7719	1111	3	-6.15	0.118516	-5.7316	0.402555	1.30625	0.471616	1.30622
Mol_7721	1111	1	-5.89	0.205275	-5.57861	0.324178	0.618766	0.471616	0.644517
Mol_7722	1111	1	-5.63	0.205275	-5.51162	0.366995	0.289447	0.471616	0.458039
Mol_7739	1111	1	-5.39	0.205275	-5.54113	0.362368	0.315727	0.471616	0.477881
Mol_7740	1111	1	-5.65	0.205275	-5.54113	0.362368	0.273894	0.471616	0.453184
Mol_7741	1111	1	-5.83	0.205275	-5.59455	0.353846	0.434158	0.471616	0.551157
Mol_7745	1111	1	-5.72	0.205275	-5.40679	0.349977	0.605999	0.471616	0.64707
Mol_7746	1111	1	-5.49	0.205275	-5.40679	0.349977	0.233796	0.471616	0.442104
Mol_7747	1111	1	-5.62	0.205275	-5.46944	0.454523	0.451743	0.471616	0.477496
Mol_7748	1111	1	-5.41	0.205275	-5.65137	0.416724	0.497133	0.471616	0.557502
Mol_7749	1111	3	-5.94333	0.118516	-5.65137	0.416724	1.04325	0.471616	1.10432
Mol_7750	1111	1	-5.38	0.205275	-5.59455	0.353846	0.396609	0.471616	0.530019
Mol_7752	1111	1	-5.32	0.205275	-5.46944	0.454523	0.450931	0.471616	0.476742
Mol_7770	1111	1	-5.34	0.205275	-5.89295	0.951471	1.2258	0.471616	1.11386
Mol_7836	1111	1	-6.33	0.205275	-4.96011	0.755682	2.48327	0.471616	4.64511
Mol_7916	1111	1	-6.69	0.205275	-4.96895	0.696166	3.82057	0.471616	7.08512
Mol_7920	1111	1	-5.26	0.205275	-5.71838	0.689517	0.97692	0.471616	0.89886
Mol_7921	1111	1	-7.02	0.205275	-6.45571	0.907295	1.20512	0.471616	1.14234
Mol_7923	1111	1	-4.39	0.205275	-4.44187	0.205275	0.0319253	0.471616	0.432587
Mol_7924	1111	1	-4.36	0.205275	-4.44187	0.205275	0.0795334	0.471616	0.441606
Mol_7931	1111	1	-6.61	0.205275	-5.78388	0.692576	1.4714	0.471616	1.96071
Mol_7932	1111	1	-5.72	0.205275	-5.6728	0.650792	0.706214	0.471616	0.431546
Mol_7933	1111	1	-6.15	0.205275	-5.6728	0.650792	0.972416	0.471616	0.938443
Mol_7935	1111	1	-6.01	0.205275	-5.78388	0.692576	0.813287	0.471616	0.541474
Mol_7941	1111	1	-5.89	0.205275	-5.62734	0.399099	0.513697	0.471616	0.581623
Mol_7954	1111	1	-6.43	0.205275	-5.90924	0.773031	1.08813	0.471616	1.03617
Mol_7956	1111	1	-4.54	0.205275	-4.75158	0.348622	0.387153	0.471616	0.52717
Mol_7960	1111	1	-5.06	0.205275	-5.03941	0.405704	0.310564	0.471616	0.427491
Mol_7967	1111	1	-5.7	0.205275	-5.30859	0.490046	0.776855	0.471616	0.770929
Mol_7973	1111	1	-5.6	0.205275	-5.18963	0.490012	0.808496	0.471616	0.8051
Mol_7974	1111	1	-6.49	0.205275	-5.99173	0.682348	1.01305	0.471616	0.984649
Mol_7975	1111	1	-4.39	0.205275	-5.02897	0.585948	1.20482	0.471616	1.34434
Mol_7976	1111	2	-4.875	0.145152	-5.01665	0.457266	0.745852	0.471616	0.770857
Mol_7988	1111	1	-6.37	0.205275	-6.02391	0.226798	1.17362	0.471616	0.695797
Mol_7989	1111	1	-6.7	0.205275	-6.02391	0.226798	4.45256	0.471616	1.45408
Mol_7990	1111	1	-5.55	0.205275	-5.6814	0.359858	0.290719	0.471616	0.465352
Mol_7991	1111	1	-5.65	0.205275	-5.6814	0.359858	0.227861	0.471616	0.428755
Mol_7992	1111	1	-5.6	0.205275	-5.4355	0.291798	0.258068	0.471616	0.487373
Mol_7993	1111	1	-5.44	0.205275	-5.4355	0.291798	0.0992731	0.471616	0.426584
Mol_7994	1111	1	-5.45	0.205275	-5.44621	0.216605	0.00293864	0.471616	0.426571
Mol_7995	1111	1	-5.74	0.205275	-5.44621	0.216605	0.922602	0.471616	0.620565
Mol_7996	1111	1	-5.41	0.205275	-5.41052	0.254238	0.0398788	0.471616	0.426539
Mol_7997	1111	1	-5.47	0.205275	-5.41052	0.254238	0.0672428	0.471616	0.434491
Mol_8053	1111	1	-4.94	0.205275	-4.7838	0.671673	0.759162	0.471616	0.481387
Mol_8056	1111	2	-5.3	0.145152	-5.8735	0.5777	1.4056	0.471616	1.46512
Mol_8095	1111	2	-5.59	0.145152	-6.07119	0.530699	1.24489	0.471616	1.24626
Mol_8133	1111	1	-6.05	0.205275	-5.63579	0.537987	0.832664	0.471616	0.812218
Mol_8135	1111	1	-5.47	0.205275	-5.63579	0.537987	0.583762	0.471616	0.48833
Mol_8145	1111	1	-5.64	0.205275	-5.67658	0.577857	0.600074	0.471616	0.429546
Mol_8147	1111	1	-5.65	0.205275	-4.93503	0.72001	1.28858	0.471616	1.57567
Mol_8166	1111	1	-5.95	0.205275	-5.66247	0.664442	0.815951	0.471616	0.612387
Mol_8168	1111	1	-5.2	0.205275	-5.48941	0.908833	1.06402	0.471616	0.614831
Mol_8183	1111	1	-5.06	0.205275	-5.27008	0.767068	0.891534	0.471616	0.52575
Mol_8204	1111	1	-6.43	0.205275	-5.9058	0.615945	1.01648	0.471616	1.04425
Mol_8221	1111	1	-4.26	0.205275	-4.97118	0.767642	1.28387	0.471616	1.5635
Mol_8233	1111	1	-5.72	0.205275	-5.22597	0.671252	1.00238	0.471616	0.975183
Mol_8265	1111	1	-4.57	0.205275	-4.45842	0.485065	0.475936	0.471616	0.454528
Mol_8269	1111	1	-4.95	0.205275	-5.79584	0.630251	1.57538	0.471616	2.03484
Mol_8270	1111	1	-6.46	0.205275	-5.88657	0.604924	1.08762	0.471616	1.16573
Mol_8281	1111	1	-4.46	0.205275	-4.4976	0.205275	0.0167739	0.471616	0.429716
Mol_8291	1111	1	-4.81	0.205275	-5.63909	0.842002	1.42594	0.471616	1.9718
Mol_8358	1111	1	-5.17	0.205275	-5.58466	0.777043	1.00842	0.471616	0.813055
Mol_8363	1111	1	-5.55	0.205275	-5.38188	0.473061	0.49217	0.471616	0.490077
Mol_8364	1111	2	-5.19	0.145152	-5.30496	0.446775	0.710155	0.471616	0.755457
Mol_8374	1111	1	-6.19	0.205275	-5.8081	0.616184	0.846746	0.471616	0.754397
Mol_8385	1111	1	-4.45	0.205275	-5.47709	0.871445	1.6681	0.471616	2.79797
Mol_8394	1111	1	-7.34	0.205275	-6.01553	0.588792	3.14453	0.471616	4.36996
Mol_8407	1111	1	-5.44	0.205275	-5.56592	0.217312	0.171004	0.471616	0.462182
Mol_8408	1111	1	-5.46	0.205275	-5.56592	0.217312	0.121911	0.471616	0.451759
Mol_8421	1111	2	-5.375	0.145152	-5.235	0.53034	0.868038	0.471616	0.769811
Mol_8422	1111	2	-5.225	0.145152	-5.17972	0.477216	0.740949	0.471616	0.730358
Mol_8435	1111	1	-4.99	0.205275	-5.05472	0.925825	1.03336	0.471616	0.435953
Mol_8441	1111	1	-4.71	0.205275	-4.84093	0.443306	0.420732	0.471616	0.465074
Mol_8484	1111	1	-5.38	0.205275	-5.05064	0.675951	0.856589	0.471616	0.670396
Mol_8496	1111	1	-6.28	0.205275	-5.88819	0.64777	0.882326	0.471616	0.771644
Mol_8534	1111	1	-6	0.205275	-5.7947	0.469709	0.518777	0.471616	0.521288
Mol_8558	1111	1	-5.34	0.205275	-5.78938	0.562675	0.893811	0.471616	0.880492
Mol_8559	1111	1	-6.28	0.205275	-5.7947	0.469709	0.957005	0.471616	0.955978
Mol_8560	1111	1	-5.91	0.205275	-5.7947	0.469709	0.453385	0.471616	0.456424
Mol_8568	1111	1	-5.36	0.205275	-5.16878	0.520744	0.576024	0.471616	0.508739
Mol_8569	1111	1	-5.18	0.205275	-5.12743	0.477048	0.441917	0.471616	0.432751
Mol_8596	1111	1	-5.82	0.205275	-4.80432	0.693175	1.83427	0.471616	2.74556
Mol_8598	1111	1	-4.94	0.205275	-4.56324	0.616054	0.841507	0.471616	0.745639
Mol_8663	1111	1	-5.68	0.205275	-5.05723	0.482026	1.27893	0.471616	1.29839
Mol_8676	1111	1	-4.73	0.205275	-5.32114	0.60333	1.11599	0.471616	1.21209
Mol_8705	1111	1	-4.67	0.205275	-5.2514	0.641888	1.1014	0.471616	1.18641
Mol_8729	1111	1	-5.49	0.205275	-5.2472	0.513603	0.608709	0.471616	0.559059
Mol_8750	1111	1	-4.95	0.205275	-5.25078	0.760761	0.924529	0.471616	0.62991
Mol_8752	1111	1	-5.37	0.205275	-5.14416	0.72487	0.850271	0.471616	0.541189
Mol_8753	1111	1	-4.72	0.205275	-5.1683	0.731518	0.997929	0.471616	0.87833
Mol_8754	1111	1	-5.62	0.205275	-5.40074	0.793995	0.924273	0.471616	0.53461
Mol_8758	1111	1	-5.82	0.205275	-5.27536	0.724902	1.08403	0.471616	1.09337
Mol_8759	1111	1	-5.22	0.205275	-5.00991	0.6689	0.777696	0.471616	0.525761
Mol_8764	1111	1	-5.08	0.205275	-5.4002	0.901246	1.06848	0.471616	0.657023
Mol_8765	1111	1	-4.45	0.205275	-5.18627	0.750759	1.315	0.471616	1.64516
Mol_8766	1111	1	-5.84	0.205275	-5.42005	0.747121	0.987597	0.471616	0.822997
Mol_8803	1111	1	-5.46	0.205275	-5.46514	0.271086	0.0649649	0.471616	0.426598
Mol_8804	1111	1	-5.56	0.205275	-5.46514	0.271086	0.126008	0.471616	0.446766
Mol_8805	1111	1	-5.65	0.205275	-5.57861	0.324178	0.181674	0.471616	0.437997
Mol_8806	1111	1	-5.69	0.205275	-5.57861	0.324178	0.216461	0.471616	0.454433
Mol_8809	1111	1	-4.93	0.205275	-4.82757	0.632212	0.690711	0.471616	0.450125
Mol_98	1112	1	-4.43	0.205275	-4.78076	0.589383	0.79247	0.471616	0.703119
Mol_99	1112	1	-4.26	0.205275	-4.68348	0.527501	0.841764	0.471616	0.829681
Mol_100	1112	1	-4.22	0.205275	-4.5282	0.401502	0.596186	0.471616	0.640075
Mol_134	1112	1	-4.73	0.205275	-4.73353	0.340088	0.187069	0.471616	0.426567
Mol_135	1112	1	-6.61	0.205275	-5.08398	0.700432	3.14362	0.471616	5.6615
Mol_158	1112	1	-4.08	0.205275	-4.62834	0.48846	1.08531	0.471616	1.10245
Mol_190	1112	1	-5.6	0.205275	-4.65375	0.549911	2.03553	0.471616	2.43934
Mol_200	1112	1	-4.29	0.205275	-4.6389	0.555326	0.760892	0.471616	0.70019
Mol_261	1112	1	-4.35	0.205275	-4.88805	0.612652	1.03522	0.471616	1.07732
Mol_263	1112	1	-4.24	0.205275	-4.91527	0.680853	1.23627	0.471616	1.45158
Mol_377	1112	1	-4.27	0.205275	-4.52919	0.438	0.542775	0.471616	0.577553
Mol_382	1112	1	-7.13	0.205275	-6.21336	0.746333	1.58286	0.471616	2.31534
Mol_383	1112	1	-6.14	0.205275	-5.86236	0.725489	0.87575	0.471616	0.599819
Mol_437	1112	1	-5.16	0.205275	-5.85088	0.798581	1.26575	0.471616	1.49954
Mol_489	1112	1	-5.63	0.205275	-4.85929	0.617058	1.43595	0.471616	1.76183
Mol_524	1112	1	-4.31	0.205275	-5.05731	0.689389	1.34333	0.471616	1.68196
Mol_528	1112	1	-4.38	0.205275	-5.17354	0.747688	1.39353	0.471616	1.8421
Mol_630	1112	1	-4.39	0.205275	-4.64832	0.573235	0.692599	0.471616	0.576546
Mol_677	1112	1	-5.66	0.205275	-4.866	0.615819	1.48537	0.471616	1.84376
Mol_682	1112	1	-5.04	0.205275	-4.82375	0.429708	0.479488	0.471616	0.531665
Mol_684	1112	1	-4.86	0.205275	-4.76372	0.654076	0.718952	0.471616	0.447375
Mol_815	1112	1	-4.64	0.205275	-4.841	0.403932	0.42983	0.471616	0.517358
Mol_895	1112	1	-4.83	0.205275	-4.95093	0.470721	0.457999	0.471616	0.459414
Mol_902	1112	1	-4.59	0.205275	-4.8082	0.307773	0.37876	0.471616	0.533572
Mol_913	1112	1	-5.47	0.205275	-6.05239	0.741816	1.13122	0.471616	1.18901
Mol_973	1112	1	-5.96	0.205275	-6.12276	0.815438	0.930977	0.471616	0.486086
Mol_3199	1112	1	-5.75	0.205275	-5.78476	0.77764	0.867751	0.471616	0.429254
Mol_5508	1112	1	-6.7	0.205275	-6.26969	0.770238	1.01392	0.471616	0.842786
Mol_5514	1112	1	-6.93	0.205275	-6.27318	0.889883	1.26574	0.471616	1.39635
Mol_5521	1112	1	-4.85	0.205275	-5.07158	0.736135	0.861242	0.471616	0.536907
Mol_7178	1112	1	-6.43	0.205275	-5.78548	0.790825	1.21452	0.471616	1.36035
Mol_7180	1112	1	-4.41	0.205275	-5.34313	0.837067	1.55697	0.471616	2.38393
Mol_7467	1112	1	-4.4	0.205275	-4.65284	0.467531	0.565738	0.471616	0.570253
Mol_7580	1112	1	-4.42	0.205275	-4.8829	0.673402	0.970715	0.471616	0.908228
Mol_7609	1112	1	-6.52	0.205275	-5.65758	0.803298	1.47333	0.471616	2.0985
Mol_7615	1112	1	-4.72	0.205275	-4.86394	0.649631	0.726523	0.471616	0.473114
Mol_7651	1112	1	-4.38	0.205275	-4.93341	0.667553	1.07018	0.471616	1.11501
Mol_7660	1112	1	-5.76	0.205275	-5.56272	0.790986	0.913705	0.471616	0.514027
Mol_7680	1112	1	-4.69	0.205275	-4.89239	0.634285	0.731423	0.471616	0.518619
Mol_7737	1112	1	-4.33	0.205275	-5.07262	0.737197	1.32465	0.471616	1.66625
Mol_7742	1112	1	-5.19	0.205275	-5.46482	0.276905	0.566596	0.471616	0.596319
Mol_7743	1112	1	-5.89	0.205275	-5.46482	0.276905	1.25294	0.471616	0.832925
Mol_7744	1112	1	-5.81	0.205275	-5.40636	0.275831	1.14309	0.471616	0.792796
Mol_7751	1112	1	-5.24	0.205275	-5.40636	0.275831	0.254231	0.471616	0.488751
Mol_7793	1112	1	-6.04	0.205275	-5.57282	0.909425	1.14589	0.471616	0.917187
Mol_7887	1112	1	-4.36	0.205275	-4.90757	0.818463	1.13833	0.471616	1.10057
Mol_7959	1112	1	-4.72	0.205275	-5.47723	0.702006	1.3541	0.471616	1.71553
Mol_8104	1112	1	-4.7	0.205275	-4.94742	0.514601	0.614186	0.471616	0.564154
Mol_8112	1112	1	-4.39	0.205275	-4.70081	0.522481	0.688351	0.471616	0.643698
Mol_8124	1112	1	-5.77	0.205275	-4.82962	0.537188	2.06725	0.471616	2.41448
Mol_8125	1112	1	-6.27	0.205275	-5.09506	0.690869	2.20388	0.471616	3.52984
Mol_8146	1112	1	-5.8	0.205275	-5.76063	0.64877	0.702623	0.471616	0.430023
Mol_8159	1112	1	-5.16	0.205275	-4.69717	0.534402	0.905616	0.471616	0.90809
Mol_8227	1112	1	-4.22	0.205275	-5.03386	0.886312	1.41114	0.471616	1.91554
Mol_8264	1112	1	-5.15	0.205275	-5.23511	0.417386	0.35139	0.471616	0.442823
Mol_8380	1112	1	-4.12	0.205275	-4.77516	0.801007	1.22885	0.471616	1.39145
Mol_8390	1112	1	-5.42	0.205275	-5.59742	0.378585	0.368902	0.471616	0.497302
Mol_8431	1112	2	-5.06	0.145152	-5.11218	0.32524	0.419245	0.471616	0.731871
Mol_8565	1112	1	-4.8	0.205275	-4.81644	0.275496	0.0735981	0.471616	0.427146
Mol_8613	1112	1	-5.87	0.205275	-6.00417	0.710267	0.800894	0.471616	0.467004
Mol_8617	1112	1	-5.18	0.205275	-4.82731	0.614593	0.817042	0.471616	0.706162
Mol_8661	1112	1	-5.28	0.205275	-5.47945	0.546361	0.616139	0.471616	0.515964
Mol_8665	1112	1	-5.09	0.205275	-5.32937	0.599094	0.709591	0.471616	0.555345
Mol_8683	1112	1	-6.28	0.205275	-5.87039	0.651997	0.902593	0.471616	0.803707
Mol_8687	1112	1	-6.1	0.205275	-5.72767	0.436731	0.72883	0.471616	0.738167
Mol_8688	1112	1	-5.51	0.205275	-5.72767	0.436731	0.489639	0.471616	0.533053
Mol_8689	1112	1	-6.07	0.205275	-5.81383	0.472027	0.574504	0.471616	0.574055
Mol_8690	1112	1	-6.14	0.205275	-5.81383	0.472027	0.66598	0.471616	0.66569
Mol_8691	1112	1	-6.63	0.205275	-6.14472	0.404143	1.02731	0.471616	0.95592
Mol_8693	1112	1	-5.25	0.205275	-5.15795	0.397656	0.321264	0.471616	0.445585
Mol_8694	1112	1	-5.06	0.205275	-5.15795	0.397656	0.324812	0.471616	0.448107
Mol_8839	1112	1	-5.3	0.205275	-5.39006	0.590483	0.628646	0.471616	0.444772
Mol_8853	1112	1	-5.91	0.205275	-5.78695	0.570143	0.60964	0.471616	0.460576
Mol_8856	1112	1	-5.34	0.205275	-5.63532	0.568739	0.719014	0.471616	0.622589
Mol_8867	1112	1	-5.48	0.205275	-5.40662	0.319106	0.174519	0.471616	0.438644
Mol_8894	1112	1	-5.44	0.205275	-5.47199	0.622846	0.665576	0.471616	0.428838
Mol_8897	1112	1	-6.32	0.205275	-5.78695	0.570143	1.02341	0.471616	1.06529
Mol_8908	1112	1	-5.98	0.205275	-5.97569	0.958197	1.06366	0.471616	0.42658
Mol_8944	1112	1	-5.15	0.205275	-5.33417	0.563772	0.629942	0.471616	0.502785
Mol_8989	1112	1	-4.63	0.205275	-4.75065	0.23319	0.148805	0.471616	0.459261
Mol_8990	1112	1	-4.65	0.205275	-4.75065	0.23319	0.108108	0.471616	0.449312
Mol_9009	1112	1	-5.28	0.205275	-5.39883	0.303023	0.195796	0.471616	0.45828
Mol_9020	1112	1	-5.43	0.205275	-5.34846	0.574852	0.603579	0.471616	0.441486
Mol_9033	1112	1	-4.66	0.205275	-4.7616	0.257939	0.122616	0.471616	0.449743
Mol_9048	1112	1	-5.15	0.205275	-5.22944	0.459933	0.421243	0.471616	0.440724
Mol_9070	1112	1	-5.18	0.205275	-5.20153	0.464626	0.415551	0.471616	0.427581
Mol_9099	1112	1	-4.31	0.205275	-5.20733	0.828037	1.51262	0.471616	2.23663
Mol_9101	1112	1	-5.43	0.205275	-5.22697	0.67804	0.785511	0.471616	0.519199
Mol_9102	1112	1	-5.5	0.205275	-5.00023	0.871553	1.13807	0.471616	0.988015
Mol_9106	1112	1	-4.95	0.205275	-4.89061	0.558819	0.574588	0.471616	0.434466
Mol_9111	1112	1	-4.63	0.205275	-4.86004	0.617312	0.725741	0.471616	0.545493
Mol_9117	1112	1	-4.32	0.205275	-4.57891	0.487897	0.595065	0.471616	0.577232
Mol_9118	1112	1	-5.41	0.205275	-5.18786	0.29143	0.389022	0.471616	0.537467
Mol_9120	1112	1	-5.26	0.205275	-5.40973	0.34914	0.295913	0.471616	0.476933
Mol_9121	1112	1	-5.19	0.205275	-5.43053	0.287407	0.441795	0.471616	0.55659
Mol_9122	1112	1	-5.15	0.205275	-5.43053	0.287407	0.567953	0.471616	0.603442
Mol_9123	1112	1	-5.14	0.205275	-5.43053	0.287407	0.602519	0.471616	0.616279
Mol_9128	1112	1	-5.39	0.205275	-5.40973	0.34914	0.205557	0.471616	0.427413
Mol_9134	1112	1	-5.32	0.205275	-5.27927	0.343422	0.200285	0.471616	0.430268
Mol_9153	1112	1	-5.34	0.205275	-5.24033	0.507111	0.50562	0.471616	0.448868
Mol_9154	1112	1	-5.23	0.205275	-5.17481	0.393209	0.296109	0.471616	0.433386
Mol_9157	1112	1	-6.67	0.205275	-5.8562	0.65135	1.48486	0.471616	1.9153
Mol_9158	1112	1	-5.75	0.205275	-5.97717	0.690964	0.811909	0.471616	0.542545
Mol_9159	1112	1	-5.92	0.205275	-5.36787	0.692761	1.07783	0.471616	1.11182
Mol_9172	1112	1	-6.74	0.205275	-5.69088	0.800137	1.75293	0.471616	2.90077
Mol_9173	1112	1	-5.3	0.205275	-5.43386	0.359316	0.292434	0.471616	0.46682
Mol_9180	1112	1	-5.01	0.205275	-5.36096	0.906049	1.08542	0.471616	0.703421
Mol_9183	1112	1	-5.76	0.205275	-5.69839	0.640614	0.694039	0.471616	0.435072
Mol_9184	1112	1	-5.22	0.205275	-5.50071	0.72503	0.876892	0.471616	0.603676
Mol_9198	1112	1	-7.14	0.205275	-5.87039	0.651997	2.60117	0.471616	4.05009
Mol_9218	1112	1	-5.33	0.205275	-5.10473	0.610419	0.714432	0.471616	0.540615
Mol_9232	1112	1	-4.47	0.205275	-4.61144	0.404547	0.36827	0.471616	0.471508
Mol_9233	1112	1	-4.35	0.205275	-4.48842	0.470283	0.467563	0.471616	0.469611
Mol_9239	1112	1	-5.14	0.205275	-4.74444	0.544725	0.810587	0.471616	0.778269
Mol_9240	1112	1	-5.28	0.205275	-5.22813	0.587247	0.616087	0.471616	0.432586
Mol_9283	1112	1	-5.73	0.205275	-5.6361	0.314895	0.184827	0.471616	0.446361
Mol_9284	1112	1	-5.78	0.205275	-5.6361	0.314895	0.244783	0.471616	0.47309
Mol_9300	1112	1	-4.33	0.205275	-5.072	0.721057	1.32635	0.471616	1.66419
Mol_9307	1112	1	-5.33	0.205275	-4.56663	0.435775	1.89804	0.471616	1.73651
Mol_9321	1112	1	-5.21	0.205275	-4.59056	0.485303	1.26447	0.471616	1.2891
Mol_9322	1112	1	-4.86	0.205275	-5.23152	0.53402	0.771968	0.471616	0.736826
Mol_9330	1112	1	-5.15	0.205275	-5.17358	0.511463	0.494526	0.471616	0.427788
Mol_9438	1112	1	-6.62	0.205275	-5.6361	0.314895	5.02174	0.471616	2.60273
Mol_9497	1112	1	-5.91	0.205275	-5.06887	0.695689	1.49499	0.471616	2.01697
Mol_9500	1112	1	-4.49	0.205275	-4.52886	0.502216	0.481206	0.471616	0.429933
Mol_9540	1112	1	-6.38	0.205275	-6.04345	0.68178	0.867517	0.471616	0.681154
Mol_9541	1112	1	-6.15	0.205275	-6.28832	0.664771	0.744413	0.471616	0.469548
Mol_9542	1112	1	-6.46	0.205275	-6.28832	0.664771	0.756113	0.471616	0.492795
Mol_9543	1112	1	-6.48	0.205275	-6.04345	0.68178	0.950677	0.471616	0.854945
Mol_5	1201	1	-4.57	0.205275	-4.49043	0.462119	0.424951	0.471616	0.44077
Mol_61	1201	1	-4.41	0.205275	-4.45002	0.359859	0.230242	0.471616	0.430139
Mol_66	1201	1	-5.56	0.205275	-4.42676	0.504654	3.00358	0.471616	3.31349
Mol_72	1201	1	-6.59	0.205275	-6.62947	0.669374	0.730751	0.471616	0.430041
Mol_91	1201	1	-4.96	0.205275	-5.07399	0.693287	0.774443	0.471616	0.455749
Mol_143	1201	1	-4.8	0.205275	-4.75216	0.683112	0.749909	0.471616	0.431683
Mol_227	1201	1	-4.59	0.205275	-4.61661	0.443688	0.379593	0.471616	0.42813
Mol_318	1201	1	-4.06	0.205275	-4.33391	0.340737	0.511342	0.471616	0.5952
Mol_326	1201	1	-4.03	0.205275	-4.29738	0.312091	0.502261	0.471616	0.587254
Mol_328	1201	1	-4.22	0.205275	-4.46169	0.372	0.457858	0.471616	0.557858
Mol_334	1201	1	-4.01	0.205275	-4.30414	0.302024	0.59135	0.471616	0.621025
Mol_513	1201	1	-5.08	0.205275	-4.68921	0.584735	0.831753	0.471616	0.769844
Mol_563	1201	1	-6.49	0.205275	-6.09855	0.752409	0.971481	0.471616	0.771004
Mol_645	1201	1	-4.8	0.205275	-5.61969	0.74818	1.43107	0.471616	1.93692
Mol_649	1201	1	-5.33	0.205275	-5.60468	0.926282	1.07535	0.471616	0.596147
Mol_656	1201	1	-5.73	0.205275	-5.25998	0.731584	1.01661	0.471616	0.923164
Mol_704	1201	1	-4.72	0.205275	-4.9995	0.590123	0.728645	0.471616	0.602156
Mol_739	1201	1	-4.8	0.205275	-5.36121	0.571236	1.07062	0.471616	1.13455
Mol_771	1201	1	-5.1	0.205275	-5.66667	0.58028	1.07855	0.471616	1.1484
Mol_783	1201	1	-4.49	0.205275	-4.94767	0.593192	0.918681	0.471616	0.89741
Mol_784	1201	1	-3.93	0.205275	-4.58902	0.559471	1.26371	0.471616	1.40285
Mol_793	1201	1	-6.48	0.205275	-5.67609	0.648154	1.46912	0.471616	1.87936
Mol_794	1201	1	-6.19	0.205275	-6.12589	0.70586	0.781476	0.471616	0.435777
Mol_795	1201	1	-5.8	0.205275	-6.12589	0.70586	0.883933	0.471616	0.665288
Mol_813	1201	1	-5.36	0.205275	-5.69453	0.823741	1.00302	0.471616	0.678104
Mol_814	1201	1	-5.29	0.205275	-5.69453	0.823741	1.04114	0.471616	0.794401
Mol_879	1201	1	-4.92	0.205275	-4.85629	0.405904	0.321961	0.471616	0.435663
Mol_881	1201	1	-5.2	0.205275	-4.92133	0.406636	0.545807	0.471616	0.60111
Mol_888	1201	1	-5.05	0.205275	-4.92133	0.406636	0.361048	0.471616	0.463756
Mol_901	1201	1	-5.46	0.205275	-5.57669	0.444871	0.414289	0.471616	0.457147
Mol_917	1201	1	-4.99	0.205275	-5.0947	0.660139	0.729021	0.471616	0.451179
Mol_918	1201	1	-5.43	0.205275	-5.25152	0.640774	0.728432	0.471616	0.498152
Mol_921	1201	1	-4.98	0.205275	-4.94628	0.482959	0.448346	0.471616	0.429095
Mol_925	1201	1	-6.16	0.205275	-5.37156	0.706883	1.40072	0.471616	1.82398
Mol_955	1201	1	-5.16	0.205275	-5.32672	0.475794	0.49509	0.471616	0.48902
Mol_956	1201	1	-5.1	0.205275	-5.22878	0.704113	0.791808	0.471616	0.463817
Mol_960	1201	4	-4.95	0.102638	-5.83173	0.792223	2.1714	0.471616	2.79633
Mol_965	1201	1	-5.9	0.205275	-5.33308	0.693606	1.09538	0.471616	1.14903
Mol_975	1201	1	-5.32	0.205275	-5.43565	0.749908	0.844955	0.471616	0.456605
Mol_979	1201	1	-5.72	0.205275	-5.22489	0.633754	0.984928	0.471616	0.977595
Mol_998	1201	1	-4.87	0.205275	-4.93475	0.500274	0.483363	0.471616	0.435962
Mol_1063	1201	1	-4.89	0.205275	-5.40296	0.733678	1.05727	0.471616	1.01804
Mol_1118	1201	1	-3.97	0.205275	-4.94002	0.873386	1.59241	0.471616	2.54175
Mol_1141	1201	1	-5.68	0.205275	-5.37709	0.888855	1.05032	0.471616	0.632805
Mol_1307	1201	1	-7.24	0.205275	-6.9612	0.543183	0.676225	0.471616	0.601271
Mol_1445	1201	1	-4.81	0.205275	-4.88088	0.864557	0.969413	0.471616	0.437831
Mol_1455	1201	2	-4.96	0.145152	-5.46514	0.746475	1.38545	0.471616	1.29937
Mol_1456	1201	1	-5.35	0.205275	-5.60817	0.79604	0.941136	0.471616	0.576369
Mol_1528	1201	1	-5.33	0.205275	-5.72182	0.789592	1.00408	0.471616	0.771653
Mol_2393	1201	1	-4.48	0.205275	-5.60836	0.683095	2.11171	0.471616	3.28865
Mol_2434	1201	1	-5.23	0.205275	-5.68542	0.596088	0.917196	0.471616	0.892795
Mol_2716	1201	1	-5.16	0.205275	-5.27214	0.534622	0.552919	0.471616	0.454805
Mol_2736	1201	1	-4.68	0.205275	-5.62682	0.724967	1.65471	0.471616	2.4418
Mol_2752	1201	1	-6.27	0.205275	-5.09733	0.684091	2.21801	0.471616	3.51788
Mol_4048	1201	1	-4.84	0.205275	-5.12935	0.518326	0.660492	0.471616	0.61475
Mol_4214	1201	1	-4.78	0.205275	-5.2257	0.691737	0.966461	0.471616	0.873101
Mol_4215	1201	1	-4.8	0.205275	-5.2257	0.691737	0.94825	0.471616	0.833923
Mol_4896	1201	1	-4.59	0.205275	-4.66318	0.5178	0.513806	0.471616	0.438578
Mol_4952	1201	1	-5.39	0.205275	-5.19059	0.824811	0.950998	0.471616	0.51593
Mol_5071	1201	1	-4.98	0.205275	-4.67029	0.532063	0.696245	0.471616	0.642159
Mol_5215	1201	1	-6.63	0.205275	-5.98201	0.815181	1.2267	0.471616	1.37044
Mol_5236	1201	1	-5.59	0.205275	-5.13719	0.662748	0.953409	0.471616	0.887451
Mol_5918	1201	1	-6.47	0.205275	-5.6233	0.84257	1.4467	0.471616	2.03812
Mol_5940	1201	1	-5.24	0.205275	-5.90689	0.76613	1.23175	0.471616	1.42631
Mol_5972	1201	1	-5.21	0.205275	-5.28093	0.786182	0.880992	0.471616	0.437847
Mol_6053	1201	1	-4.57	0.205275	-4.67335	0.674976	0.748292	0.471616	0.45055
Mol_6339	1201	1	-4.97	0.205275	-5.06953	0.487228	0.473997	0.471616	0.448807
Mol_6378	1201	1	-4.44	0.205275	-4.63126	0.598039	0.67935	0.471616	0.508766
Mol_7130	1201	1	-4.78	0.205275	-4.99185	0.517894	0.587639	0.471616	0.527433
Mol_7136	1201	1	-6.41	0.205275	-5.49663	0.790642	1.54947	0.471616	2.30191
Mol_7241	1201	1	-4.71	0.205275	-4.79989	0.562682	0.587669	0.471616	0.444703
Mol_7386	1201	1	-6.43	0.205275	-6.6779	0.612005	0.730677	0.471616	0.564686
Mol_8110	1201	1	-4.36	0.205275	-4.65901	0.626628	0.783505	0.471616	0.627526
Mol_8178	1201	1	-4.96	0.205275	-5.10189	0.449157	0.437351	0.471616	0.471795
Mol_8202	1201	2	-4.61	0.145152	-5.13038	0.584192	1.32006	0.471616	1.3345
Mol_8203	1201	1	-4.97	0.205275	-5.10189	0.449157	0.430566	0.471616	0.465641
Mol_8434	1201	1	-6.01	0.205275	-4.60698	0.59961	3.36805	0.471616	4.85158
Mol_8439	1201	1	-5.75	0.205275	-4.76395	0.701548	1.75952	0.471616	2.61225
Mol_8476	1201	1	-5.64	0.205275	-4.75184	0.611982	1.70173	0.471616	2.19982
Mol_8491	1201	1	-4.8	0.205275	-5.25949	0.577095	0.913891	0.471616	0.901153
Mol_8509	1201	1	-5.14	0.205275	-5.06001	0.313714	0.170715	0.471616	0.440922
Mol_8542	1201	1	-4.65	0.205275	-5.18818	0.694487	1.06277	0.471616	1.07764
Mol_8628	1201	1	-4.12	0.205275	-4.94507	0.596241	1.58299	0.471616	1.95683
Mol_8634	1201	1	-5.13	0.205275	-5.1397	0.458383	0.40385	0.471616	0.42675
Mol_8660	1201	1	-4.53	0.205275	-5.35078	0.817595	1.41744	0.471616	1.94096
Mol_8684	1201	2	-4.695	0.145152	-4.62525	0.430874	0.657883	0.471616	0.736686
Mol_8842	1201	1	-4.34	0.205275	-5.06097	0.663473	1.31142	0.471616	1.59504
Mol_8864	1201	1	-4.65	0.205275	-5.24642	0.738371	1.14497	0.471616	1.22619
Mol_8951	1201	1	-5.2	0.205275	-4.93501	0.587923	0.714773	0.471616	0.584391
Mol_8995	1201	1	-5.57	0.205275	-5.22039	0.667374	0.863514	0.471616	0.701297
Mol_8998	1201	1	-6.38	0.205275	-5.30681	0.72616	1.89546	0.471616	3.01562
Mol_9039	1201	1	-4.51	0.205275	-4.6815	0.757518	0.86804	0.471616	0.492658
Mol_9056	1201	1	-4.86	0.205275	-4.88886	0.600263	0.632645	0.471616	0.428411
Mol_9104	1201	1	-4.77	0.205275	-4.78814	0.447714	0.385732	0.471616	0.427278
Mol_9105	1201	1	-4.98	0.205275	-4.8665	0.406055	0.348983	0.471616	0.455496
Mol_9178	1201	1	-5.08	0.205275	-5.56938	0.220313	2.47181	0.471616	0.964907
Mol_9274	1201	1	-5.28	0.205275	-4.99235	0.536714	0.677878	0.471616	0.612548
Mol_9319	1201	1	-6.11	0.205275	-5.44804	0.741012	1.22104	0.471616	1.41157
Mol_9349	1201	1	-4.53	0.205275	-5.52438	0.560284	2.14614	0.471616	2.64934
Mol_9353	1201	1	-4.95	0.205275	-5.12291	0.606452	0.681205	0.471616	0.493747
Mol_9439	1201	1	-3.9	0.205275	-4.60003	0.792777	1.27457	0.471616	1.52814
Mol_9480	1201	1	-7.09	0.205275	-5.98033	0.975784	1.72764	0.471616	3.19464
Mol_9485	1201	1	-4.97	0.205275	-5.0634	0.797679	0.897321	0.471616	0.446148
Mol_9488	1201	1	-6.83	0.205275	-5.87756	0.959177	1.55763	0.471616	2.46578
Mol_9491	1201	1	-4.79	0.205275	-4.64406	0.449547	0.44084	0.471616	0.47442
Mol_9496	1201	1	-4.74	0.205275	-4.76684	0.563926	0.577955	0.471616	0.428158
Mol_9501	1201	1	-4.18	0.205275	-4.51574	0.47415	0.681583	0.471616	0.679935
Mol_9513	1201	1	-4.86	0.205275	-4.86503	0.626134	0.668985	0.471616	0.426595
Mol_9519	1201	1	-5.23	0.205275	-5.08858	0.695152	0.78407	0.471616	0.471494
Mol_9549	1201	1	-5.38	0.205275	-4.89939	0.52464	0.9345	0.471616	0.945786
Mol_9553	1201	1	-5.06	0.205275	-5.14484	0.27262	0.115635	0.471616	0.44272
Mol_9608	1201	1	-5.14	0.205275	-4.72666	0.442203	0.812019	0.471616	0.810603
Mol_9620	1201	1	-5.19	0.205275	-5.33323	0.600289	0.659995	0.471616	0.472658
Mol_9621	1201	2	-5.865	0.145152	-5.43578	0.420709	1.1441	0.471616	1.13989
Mol_9630	1201	1	-4.7	0.205275	-5.27629	0.816324	1.16126	0.471616	1.17311
Mol_9632	1201	1	-4.72	0.205275	-5.17109	0.842666	1.08517	0.471616	0.883963
Mol_9639	1201	1	-6.78	0.205275	-5.82186	0.975567	1.5631	0.471616	2.49025
Mol_9641	1201	1	-6.29	0.205275	-6.04936	0.558286	0.661012	0.471616	0.556715
Mol_9647	1201	1	-6.2	0.205275	-5.59776	0.660343	1.13261	0.471616	1.24187
Mol_9653	1201	1	-4.32	0.205275	-5.1483	0.707274	1.46494	0.471616	1.96883
Mol_9654	1201	1	-4.64	0.205275	-5.28647	0.629462	1.20107	0.471616	1.36602
Mol_9659	1201	1	-5.17	0.205275	-5.48083	0.569648	0.734466	0.471616	0.643733
Mol_9660	1201	1	-5.92	0.205275	-5.18057	0.649106	1.35007	0.471616	1.65562
Mol_9665	1201	1	-4.38	0.205275	-5.21753	0.635916	1.55012	0.471616	2.00341
Mol_9675	1201	1	-5.67	0.205275	-5.3367	0.424338	0.651662	0.471616	0.676266
Mol_9687	1201	1	-6.45	0.205275	-5.91879	1.03666	1.2703	0.471616	1.06087
Mol_9689	1201	1	-4.73	0.205275	-4.57915	0.546089	0.587235	0.471616	0.477694
Mol_9693	1201	1	-4.63	0.205275	-5.62167	0.617539	1.94601	0.471616	2.63724
Mol_9696	1201	1	-5.02	0.205275	-5.00848	0.581122	0.603193	0.471616	0.426837
Mol_9698	1201	1	-4.92	0.205275	-5.55411	0.583926	1.19684	0.471616	1.33043
Mol_9707	1201	1	-5.5	0.205275	-4.90247	0.504286	1.18364	0.471616	1.22917
Mol_9725	1201	1	-6.42	0.205275	-5.21671	0.853264	1.94801	0.471616	3.68138
Mol_9737	1201	1	-5.39	0.205275	-5.59719	0.215999	0.462547	0.471616	0.523037
Mol_9742	1201	1	-4.96	0.205275	-5.22338	0.684122	0.822908	0.471616	0.582476
Mol_9743	1201	1	-4.96	0.205275	-5.29458	0.666658	0.851271	0.471616	0.678186
Mol_9744	1201	1	-5.3	0.205275	-5.3869	0.81083	0.911496	0.471616	0.443514
Mol_9748	1201	1	-4.98	0.205275	-5.42093	0.747632	1.00417	0.471616	0.86359
Mol_9756	1201	1	-5.45	0.205275	-5.54548	0.205275	0.108182	0.471616	0.447034
Mol_9757	1201	1	-5.33	0.205275	-5.54548	0.205275	0.550966	0.471616	0.530919
Mol_9761	1201	1	-4.59	0.205275	-4.61757	0.532565	0.528977	0.471616	0.428247
Mol_9767	1201	1	-5.05	0.205275	-5.15545	0.44894	0.414659	0.471616	0.451536
Mol_9770	1201	1	-4.85	0.205275	-5.21297	0.636372	0.846121	0.471616	0.722704
Mol_9771	1201	1	-5.14	0.205275	-5.18374	0.620307	0.663104	0.471616	0.43084
Mol_9785	1201	1	-5.59	0.205275	-5.50201	0.647032	0.707617	0.471616	0.443944
Mol_9789	1201	1	-4.99	0.205275	-5.02035	0.482602	0.447279	0.471616	0.428609
Mol_9797	1201	1	-5.5	0.205275	-5.36117	0.752472	0.853243	0.471616	0.469868
Mol_9812	1201	1	-6.15	0.205275	-5.29543	0.691147	1.52251	0.471616	2.06821
Mol_9841	1201	1	-5.02	0.205275	-5.58181	0.579064	1.07055	0.471616	1.13608
Mol_9842	1201	1	-5.51	0.205275	-5.77047	0.586593	0.709793	0.471616	0.579048
Mol_9843	1201	1	-4.98	0.205275	-4.90118	0.528909	0.532884	0.471616	0.440505
Mol_9858	1201	1	-4.86	0.205275	-5.2492	0.467943	0.766088	0.471616	0.767048
Mol_9868	1201	1	-4.34	0.205275	-5.41091	0.569474	2.35352	0.471616	3.00463
Mol_9869	1201	1	-5.19	0.205275	-4.92651	0.516412	0.631723	0.471616	0.582605
Mol_9874	1201	1	-4.84	0.205275	-5.38351	0.655006	1.05366	0.471616	1.09059
Mol_9882	1201	1	-4.45	0.205275	-5.28054	0.791946	1.43366	0.471616	1.97719
Mol_9972	1201	1	-5.17	0.205275	-5.541	0.576128	0.802787	0.471616	0.735947
Mol_9982	1201	1	-5.54	0.205275	-4.83805	0.649192	1.28594	0.471616	1.5342
Mol_9983	1201	1	-4.89	0.205275	-5.61784	0.834483	1.31308	0.471616	1.6174
Mol_9985	1201	2	-4.99	0.145152	-5.56764	0.665773	1.42332	0.471616	1.47583
Mol_10025	1201	1	-5.3	0.205275	-4.84091	0.543564	0.901779	0.471616	0.900341
Mol_10026	1201	1	-6.24	0.205275	-5.17142	0.615288	2.16148	0.471616	2.99343
Mol_10035	1201	1	-4.89	0.205275	-4.72684	0.518271	0.554137	0.471616	0.48638
Mol_10037	1201	1	-5.28	0.205275	-5.22803	0.560556	0.575925	0.471616	0.43261
Mol_10050	1201	1	-4.16	0.205275	-4.44574	0.355646	0.538906	0.471616	0.610075
Mol_10053	1201	1	-4.37	0.205275	-4.64887	0.505624	0.635944	0.471616	0.601355
Mol_10063	1201	1	-5.91	0.205275	-5.51319	0.619273	0.864421	0.471616	0.780496
Mol_10075	1201	1	-4.41	0.205275	-5.05391	0.701219	1.19293	0.471616	1.3586
Mol_10077	1201	1	-4.41	0.205275	-5.04885	0.632484	1.18809	0.471616	1.34401
Mol_10082	1201	1	-4.38	0.205275	-5.31653	0.659561	1.72375	0.471616	2.39822
Mol_10083	1201	1	-5.42	0.205275	-5.07407	0.651013	0.845066	0.471616	0.695547
Mol_10086	1201	1	-4.55	0.205275	-4.7999	0.547391	0.655335	0.471616	0.566924
Mol_10088	1201	1	-5.57	0.205275	-5.07716	0.646297	0.988096	0.471616	0.972553
Mol_10099	1201	1	-5.49	0.205275	-5.41447	0.808907	0.907891	0.471616	0.439364
Mol_10100	1201	1	-5.59	0.205275	-5.20513	0.708426	0.928251	0.471616	0.759525
Mol_10117	1201	1	-5.55	0.205275	-5.18961	0.72156	0.922258	0.471616	0.718506
Mol_10124	1201	1	-4.59	0.205275	-4.96395	0.589135	0.816452	0.471616	0.740885
Mol_10125	1201	1	-4.64	0.205275	-5.30325	0.687839	1.21862	0.471616	1.41542
Mol_10131	1201	1	-5.85	0.205275	-5.45183	0.63398	0.877305	0.471616	0.782929
Mol_10132	1201	1	-5.61	0.205275	-5.33425	0.848429	1.00112	0.471616	0.597475
Mol_10133	1201	1	-5.43	0.205275	-5.34209	0.86062	0.966964	0.471616	0.44391
Mol_10134	1201	1	-5.7	0.205275	-5.33486	0.767622	0.967837	0.471616	0.72626
Mol_10135	1201	1	-6.43	0.205275	-6.14271	0.977602	1.12597	0.471616	0.612072
Mol_10136	1201	1	-4.43	0.205275	-5.52422	1.0018	1.7027	0.471616	3.11809
Mol_10137	1201	1	-6.53	0.205275	-5.61162	0.772015	1.56756	0.471616	2.32254
Mol_10138	1201	1	-4.28	0.205275	-4.74641	0.671382	0.97303	0.471616	0.915555
Mol_10139	1201	1	-5.32	0.205275	-5.79093	0.724831	1.01275	0.471616	0.925093
Mol_10140	1201	1	-5	0.205275	-5.07873	0.647581	0.706522	0.471616	0.440471
Mol_10141	1201	1	-5.04	0.205275	-5.47335	0.725078	0.980604	0.471616	0.848702
Mol_10142	1201	1	-6.17	0.205275	-5.76012	0.64672	0.898773	0.471616	0.804197
Mol_10143	1201	1	-5.39	0.205275	-5.6167	0.8339	0.969011	0.471616	0.542065
Mol_10144	1201	1	-5.33	0.205275	-5.6258	0.835035	0.99608	0.471616	0.623234
Mol_10145	1201	1	-6.55	0.205275	-5.73864	0.886754	1.4086	0.471616	1.90639
Mol_10146	1201	1	-6.28	0.205275	-5.96214	0.770012	0.942791	0.471616	0.653668
Mol_10147	1201	1	-5.89	0.205275	-5.48467	0.874256	1.08406	0.471616	0.795866
Mol_10148	1201	1	-4.66	0.205275	-5.03848	0.682911	0.900769	0.471616	0.74856
Mol_10149	1201	1	-5.79	0.205275	-5.41829	0.782059	0.984977	0.471616	0.737132
Mol_10150	1201	1	-6.32	0.205275	-5.77515	0.77099	1.10847	0.471616	1.09388
Mol_10151	1201	1	-5.42	0.205275	-5.61263	0.731305	0.844564	0.471616	0.50995
Mol_10152	1201	1	-5.61	0.205275	-4.98537	0.674762	1.16475	0.471616	1.30362
Mol_10153	1201	1	-5.49	0.205275	-5.45544	0.811945	0.907945	0.471616	0.429224
Mol_10154	1201	1	-5.37	0.205275	-5.72773	0.705738	0.905658	0.471616	0.714208
Mol_10155	1201	1	-4.64	0.205275	-5.10686	0.766878	1.0391	0.471616	0.916498
Mol_10156	1201	1	-5.15	0.205275	-5.77609	0.556187	1.19845	0.471616	1.30773
Mol_10157	1201	1	-4.62	0.205275	-4.94648	0.318984	0.671637	0.471616	0.666153
Mol_10158	1201	2	-5.455	0.145152	-5.45544	0.811945	1.23763	0.471616	0.72575
Mol_10159	1201	1	-6.07	0.205275	-5.60136	0.59709	0.93483	0.471616	0.920255
Mol_10160	1201	1	-5.16	0.205275	-5.66383	0.717675	1.03899	0.471616	0.99717
Mol_10161	1201	1	-6.25	0.205275	-5.78958	0.864589	1.10788	0.471616	0.903076
Mol_10162	1201	1	-5.56	0.205275	-5.77679	0.57185	0.660814	0.471616	0.53219
Mol_10163	1201	1	-4.45	0.205275	-5.07366	0.489343	1.26887	0.471616	1.30091
Mol_10164	1201	1	-4.26	0.205275	-5.66827	0.811646	2.41194	0.471616	4.88476
Mol_10165	1201	1	-4.65	0.205275	-4.93073	0.668221	0.815701	0.471616	0.603702
Mol_10166	1201	1	-4.7	0.205275	-4.7795	0.651715	0.7123	0.471616	0.440746
Mol_10167	1201	1	-5.04	0.205275	-5.39549	0.55222	0.765892	0.471616	0.710626
Mol_10168	1201	1	-4.87	0.205275	-5.39549	0.55222	1.01145	0.471616	1.0473
Mol_10169	1201	1	-4.56	0.205275	-5.22082	0.886771	1.26769	0.471616	1.4082
Mol_10170	1201	1	-4.54	0.205275	-5.10206	0.684054	1.08627	0.471616	1.13669
Mol_10171	1201	1	-4.24	0.205275	-5.11292	0.773088	1.49876	0.471616	2.13947
Mol_10172	1201	1	-5.64	0.205275	-5.51868	0.434221	0.399974	0.471616	0.459623
Mol_10173	1201	1	-5.43	0.205275	-5.38685	0.835142	0.934792	0.471616	0.430723
Mol_10174	1201	1	-5.82	0.205275	-5.61731	0.647989	0.748619	0.471616	0.518891
Mol_10175	1201	1	-6.26	0.205275	-5.74393	0.618979	1.00628	0.471616	1.02524
Mol_10176	1201	1	-4.07	0.205275	-5.78071	0.957166	2.65979	0.471616	7.00536
Mol_10177	1201	1	-6.1	0.205275	-5.54458	0.781855	1.12411	0.471616	1.12002
Mol_10178	1201	1	-4.62	0.205275	-4.96623	0.549626	0.753035	0.471616	0.696008
Mol_10179	1201	1	-6.06	0.205275	-5.58392	0.756516	1.0392	0.471616	0.936047
Mol_10180	1201	1	-4.71	0.205275	-5.52072	0.742792	1.41989	0.471616	1.90408
Mol_10181	1201	1	-4.65	0.205275	-5.40211	0.64483	1.37552	0.471616	1.69816
Mol_10182	1201	2	-5.105	0.145152	-4.98236	0.539196	0.874402	0.471616	0.759561
Mol_10183	1201	1	-5.04	0.205275	-5.37394	0.817339	0.996704	0.471616	0.677223
Mol_10184	1201	1	-6.91	0.205275	-6.07542	0.893665	1.43343	0.471616	1.99232
Mol_10185	1201	1	-5.26	0.205275	-5.46161	0.841459	0.969244	0.471616	0.51791
Mol_10186	1201	1	-5.48	0.205275	-5.94543	0.783034	1.04984	0.471616	0.91351
Mol_10187	1201	1	-5.79	0.205275	-5.92324	0.766267	0.868179	0.471616	0.466446
Mol_10189	1201	1	-5.13	0.205275	-5.35764	0.75915	0.889363	0.471616	0.543025
Mol_10190	1201	1	-5.04	0.205275	-5.50109	0.824755	1.07798	0.471616	0.904461

## Sheet: Caco2 SVM-D2M-EUC
MolID	Month	N	Measurement	MeasError	Prediction	PredError SVM-D2M-EUC	KL SVM-D2M-EUC	PredError SVM-D2M-EUC	KL SVM-D2M-EUC
Mol_534	1104	1	-5.94	0.205275	-5.25911	0.553973	1.31677	0.492686	1.41728
Mol_730	1104	1	-6.25	0.205275	-5.45409	0.58978	1.52656	0.492686	1.76717
Mol_770	1104	1	-5.18	0.205275	-5.32405	0.382069	0.33665	0.492686	0.505057
Mol_797	1104	1	-4.97	0.205275	-5.74958	0.587146	1.49348	0.492686	1.71416
Mol_861	1104	1	-5.28	0.205275	-5.36068	0.439226	0.386742	0.492686	0.475723
Mol_932	1104	3	-4.55	0.118516	-4.95889	0.552901	1.33657	0.492686	1.29815
Mol_933	1104	3	-5.15667	0.118516	-5.05917	0.517399	1.01776	0.492686	0.973336
Mol_1053	1104	1	-6.04	0.205275	-5.75468	0.291395	0.577836	0.492686	0.630004
Mol_1054	1104	1	-5.77	0.205275	-5.75468	0.291395	0.0998398	0.492686	0.4628
Mol_1126	1104	1	-4.11	0.205275	-3.90747	0.55676	0.631916	0.492686	0.546811
Mol_1184	1104	1	-5.38	0.205275	-5.29885	0.359124	0.248212	0.492686	0.475883
Mol_1187	1104	1	-5.29	0.205275	-5.61729	0.389151	0.632405	0.492686	0.682958
Mol_1188	1104	1	-4.9	0.205275	-4.97443	0.324764	0.184767	0.492686	0.473727
Mol_1198	1104	1	-5.27	0.205275	-5.39495	0.261861	0.164554	0.492686	0.494474
Mol_1199	1104	1	-5.24	0.205275	-5.39495	0.261861	0.225781	0.492686	0.511769
Mol_1316	1104	1	-5.66	0.205275	-5.43546	0.476305	0.545689	0.492686	0.566164
Mol_1317	1104	1	-5.14	0.205275	-5.09446	0.398053	0.301748	0.492686	0.466587
Mol_1319	1104	1	-5.28	0.205275	-5.25492	0.506099	0.485864	0.492686	0.463612
Mol_1337	1104	1	-5.22	0.205275	-5.30783	0.510116	0.506074	0.492686	0.478206
Mol_1341	1104	1	-4.97	0.205275	-5.173	0.407125	0.436185	0.492686	0.547196
Mol_1344	1104	1	-4.41	0.205275	-4.41277	0.476953	0.435699	0.492686	0.462332
Mol_1350	1104	1	-5.92	0.205275	-5.0482	0.59622	1.69456	0.492686	2.02785
Mol_1363	1104	1	-5.77	0.205275	-6.21818	0.554891	0.889035	0.492686	0.876072
Mol_1367	1104	1	-5.75	0.205275	-6.07879	0.48795	0.681362	0.492686	0.684984
Mol_1380	1104	1	-6.91	0.205275	-6.50523	0.295127	1.04546	0.492686	0.799791
Mol_1381	1104	1	-6.77	0.205275	-6.50523	0.295127	0.50737	0.492686	0.606714
Mol_1405	1104	2	-5.055	0.145152	-5.40797	0.382028	0.966719	0.492686	1.02212
Mol_1417	1104	1	-6.02	0.205275	-5.3879	0.36569	1.72885	0.492686	1.28531
Mol_1418	1104	1	-5.97	0.205275	-5.3558	0.39323	1.50613	0.492686	1.23937
Mol_1419	1104	1	-6.75	0.205275	-6.35425	0.437202	0.775952	0.492686	0.784923
Mol_1420	1104	1	-6.06	0.205275	-5.73387	0.372896	0.630912	0.492686	0.681397
Mol_1433	1104	1	-5.83	0.205275	-5.3558	0.39323	1.01341	0.492686	0.925504
Mol_1434	1104	1	-5.92	0.205275	-5.3558	0.39323	1.31561	0.492686	1.11801
Mol_1447	1104	1	-6.12	0.205275	-5.51443	0.399437	1.44697	0.492686	1.21768
Mol_1448	1104	1	-6.16	0.205275	-5.51443	0.399437	1.6038	0.492686	1.32077
Mol_1461	1104	1	-4.43	0.205275	-4.58616	0.533549	0.572039	0.492686	0.512545
Mol_1474	1104	1	-4.9	0.205275	-5.48904	0.521734	1.14754	0.492686	1.17702
Mol_1534	1104	1	-4.99	0.205275	-4.39694	0.54025	1.1424	0.492686	1.18681
Mol_1554	1104	1	-6.28	0.205275	-5.72811	0.578368	1.05411	0.492686	1.0897
Mol_1560	1104	1	-6.18	0.205275	-5.61449	0.426142	1.22696	0.492686	1.12104
Mol_1561	1104	1	-6.15	0.205275	-5.61449	0.426142	1.13601	0.492686	1.05301
Mol_1567	1104	1	-6.05	0.205275	-5.51068	0.402294	1.20162	0.492686	1.06144
Mol_1568	1104	1	-5.67	0.205275	-5.51068	0.402294	0.38143	0.492686	0.514598
Mol_1577	1104	1	-5.72	0.205275	-5.22014	0.575806	0.971765	0.492686	0.976979
Mol_1643	1104	1	-4.97	0.205275	-5.0337	0.431702	0.367322	0.492686	0.470675
Mol_1714	1104	1	-5.87	0.205275	-5.32483	0.577152	1.04313	0.492686	1.07452
Mol_1741	1104	2	-5.75	0.145152	-5.16631	0.497267	1.46284	0.492686	1.46725
Mol_1822	1104	1	-4.91	0.205275	-4.81309	0.544202	0.561965	0.492686	0.481661
Mol_1936	1104	1	-4.79	0.205275	-4.80014	0.521633	0.510232	0.492686	0.462528
Mol_2020	1104	1	-5.93	0.205275	-5.5065	0.429709	0.838524	0.492686	0.831758
Mol_2169	1104	2	-7.13	0.145152	-6.18006	0.568198	2.29484	0.492686	2.62423
Mol_2174	1104	1	-6.69	0.205275	-6.31098	0.581699	0.816143	0.492686	0.758225
Mol_2213	1104	1	-6.93	0.205275	-6.18006	0.568198	1.45438	0.492686	1.62077
Mol_2280	1104	1	-7.24	0.205275	-6.18006	0.568198	2.3233	0.492686	2.77645
Mol_2355	1104	1	-5.57	0.205275	-5.25422	0.571971	0.741542	0.492686	0.667719
Mol_2670	1104	1	-4.21	0.205275	-4.69117	0.474798	0.945507	0.492686	0.939215
Mol_1	1105	1	-4.32	0.205275	-4.42134	0.625408	0.681047	0.492686	0.483472
Mol_75	1105	1	-5.46	0.205275	-5.4017	0.700919	0.774384	0.492686	0.469317
Mol_415	1105	1	-6.42	0.205275	-6.14313	0.760138	0.911947	0.492686	0.620222
Mol_715	1105	1	-5.72	0.205275	-5.53036	0.535367	0.594844	0.492686	0.536391
Mol_720	1105	1	-6.92	0.205275	-6.68027	0.593653	0.703264	0.492686	0.580697
Mol_924	1105	1	-5.07	0.205275	-5.18889	0.590983	0.637995	0.492686	0.491432
Mol_1069	1105	1	-5.65	0.205275	-6.07944	0.487028	0.841541	0.492686	0.842185
Mol_1073	1105	1	-5.78	0.205275	-5.76701	0.468441	0.421455	0.492686	0.462664
Mol_1078	1105	1	-4.63	0.205275	-4.59539	0.476017	0.436727	0.492686	0.464784
Mol_1087	1105	1	-4.67	0.205275	-4.68172	0.511727	0.49416	0.492686	0.4626
Mol_1105	1105	1	-4.8	0.205275	-5.11969	0.47192	0.656516	0.492686	0.672837
Mol_1156	1105	1	-5.35	0.205275	-5.45762	0.436118	0.394782	0.492686	0.486174
Mol_1159	1105	1	-4.92	0.205275	-4.33478	0.496751	1.16307	0.492686	1.16777
Mol_1160	1105	1	-4.87	0.205275	-4.33478	0.496751	1.04955	0.492686	1.05237
Mol_1161	1105	1	-4.87	0.205275	-4.92688	0.447248	0.392178	0.492686	0.468982
Mol_1174	1105	1	-5.44	0.205275	-5.40207	0.377144	0.261458	0.492686	0.46528
Mol_1181	1105	1	-5.55	0.205275	-5.45474	0.329442	0.208978	0.492686	0.481007
Mol_1182	1105	1	-4.76	0.205275	-4.98468	0.205275	0.599001	0.492686	0.566299
Mol_1183	1105	1	-5.3	0.205275	-5.45851	0.329841	0.28338	0.492686	0.514067
Mol_1239	1105	1	-4.72	0.205275	-4.63705	0.382778	0.290379	0.492686	0.476488
Mol_1262	1105	1	-5.4	0.205275	-5.19137	0.471858	0.524702	0.492686	0.551975
Mol_1263	1105	1	-5.41	0.205275	-5.19137	0.471858	0.534297	0.492686	0.560776
Mol_1266	1105	1	-5.86	0.205275	-5.64068	0.494602	0.563837	0.492686	0.561394
Mol_1268	1105	1	-6.02	0.205275	-5.64068	0.494602	0.759605	0.492686	0.758686
Mol_1269	1105	1	-6.8	0.205275	-7.09343	0.508881	0.65547	0.492686	0.639673
Mol_1270	1105	1	-5.73	0.205275	-5.73427	0.462932	0.411583	0.492686	0.462354
Mol_1271	1105	1	-5.41	0.205275	-5.19137	0.471858	0.534297	0.492686	0.560776
Mol_1272	1105	1	-5.82	0.205275	-5.64068	0.494602	0.531246	0.492686	0.528549
Mol_1289	1105	1	-5.5	0.205275	-5.44479	0.328928	0.180308	0.492686	0.468595
Mol_1296	1105	1	-6.25	0.205275	-6.07239	0.485994	0.517828	0.492686	0.527295
Mol_1298	1105	1	-5.67	0.205275	-5.46801	0.468929	0.514687	0.492686	0.546359
Mol_1325	1105	1	-6.59	0.205275	-6.60872	0.512116	0.495203	0.492686	0.463039
Mol_1329	1105	2	-6.385	0.145152	-6.07239	0.485994	0.959898	0.492686	0.966789
Mol_1330	1105	1	-6.42	0.205275	-5.99696	0.480666	0.82931	0.492686	0.830946
Mol_1331	1105	1	-6.16	0.205275	-5.99696	0.480666	0.499539	0.492686	0.51707
Mol_1332	1105	1	-6.79	0.205275	-6.05696	0.563694	1.42202	0.492686	1.56917
Mol_1333	1105	1	-6.26	0.205275	-6.07239	0.485994	0.525559	0.492686	0.534818
Mol_1334	1105	1	-6.16	0.205275	-6.24802	0.498629	0.487832	0.492686	0.478276
Mol_1335	1105	1	-6.45	0.205275	-6.24802	0.498629	0.554289	0.492686	0.546346
Mol_1351	1105	1	-6.24	0.205275	-6.01724	0.4418	0.501562	0.492686	0.564529
Mol_1352	1105	1	-5.24	0.205275	-5.25173	0.493054	0.463216	0.492686	0.4626
Mol_1353	1105	1	-5.87	0.205275	-5.81894	0.460602	0.413636	0.492686	0.467686
Mol_1356	1105	1	-5.23	0.205275	-5.25173	0.493054	0.463905	0.492686	0.463289
Mol_1357	1105	1	-5.91	0.205275	-5.85467	0.464007	0.420514	0.492686	0.468622
Mol_1359	1105	1	-6.8	0.205275	-6.96838	0.534586	0.580468	0.492686	0.520716
Mol_1360	1105	1	-5.35	0.205275	-5.25173	0.493054	0.482794	0.492686	0.482207
Mol_1361	1105	1	-6.22	0.205275	-6.01724	0.4418	0.479761	0.492686	0.546999
Mol_1362	1105	1	-5.98	0.205275	-5.81894	0.460602	0.468626	0.492686	0.515747
Mol_1364	1105	1	-5.46	0.205275	-5.25173	0.493054	0.552144	0.492686	0.551661
Mol_1368	1105	1	-6.92	0.205275	-6.96838	0.534586	0.53496	0.492686	0.467138
Mol_1404	1105	1	-4.48	0.205275	-4.47067	0.507331	0.486839	0.492686	0.462496
Mol_1421	1105	1	-6.33	0.205275	-5.94519	0.386999	0.769106	0.492686	0.767331
Mol_1435	1105	1	-5.47	0.205275	-5.52467	0.318218	0.161206	0.492686	0.468473
Mol_1436	1105	1	-5.3	0.205275	-5.31001	0.363814	0.231847	0.492686	0.462523
Mol_1458	1105	1	-7.24	0.205275	-6.85974	0.496226	0.761857	0.492686	0.760166
Mol_1459	1105	1	-6.28	0.205275	-6.34509	0.455587	0.408947	0.492686	0.471042
Mol_1460	1105	1	-6.31	0.205275	-6.34509	0.455587	0.401707	0.492686	0.464852
Mol_1480	1105	1	-4.95	0.205275	-5.11317	0.411554	0.398573	0.492686	0.517157
Mol_1533	1105	1	-4.94	0.205275	-4.5032	0.472316	0.855376	0.492686	0.855322
Mol_1607	1105	1	-5.47	0.205275	-5.37554	0.415601	0.353184	0.492686	0.480697
Mol_1640	1105	2	-4.705	0.145152	-5.61619	0.57949	2.15197	0.492686	2.47571
Mol_1642	1105	2	-5.28	0.145152	-5.20714	0.577656	0.920725	0.492686	0.776427
Mol_1651	1105	1	-5.57	0.205275	-5.48473	0.339132	0.216842	0.492686	0.477295
Mol_1652	1105	1	-5.54	0.205275	-5.48473	0.339132	0.198511	0.492686	0.46861
Mol_1693	1105	1	-5.07	0.205275	-5.0849	0.442375	0.376035	0.492686	0.462773
Mol_1737	1105	1	-5.31	0.205275	-5.0535	0.424014	0.52558	0.492686	0.597841
Mol_1747	1105	1	-4.77	0.205275	-4.52593	0.458764	0.545808	0.492686	0.585018
Mol_1748	1105	1	-4.73	0.205275	-4.52593	0.458764	0.503223	0.492686	0.548095
Mol_1879	1105	1	-6.17	0.205275	-5.56331	0.569306	1.1529	0.492686	1.22048
Mol_1894	1105	1	-5.79	0.205275	-5.82358	0.388289	0.280882	0.492686	0.464639
Mol_1895	1105	1	-6.05	0.205275	-5.62851	0.395245	0.858628	0.492686	0.828251
Mol_1925	1105	1	-5.09	0.205275	-5.22967	0.337912	0.268368	0.492686	0.502497
Mol_1930	1105	1	-4.59	0.205275	-4.66464	0.551982	0.567456	0.492686	0.473792
Mol_1995	1105	1	-6.14	0.205275	-6.22236	0.460997	0.424139	0.492686	0.47629
Mol_1999	1105	1	-4.92	0.205275	-5.2081	0.480034	0.621042	0.492686	0.633291
Mol_2034	1105	1	-4.9	0.205275	-5.21565	0.551782	0.72162	0.492686	0.667541
Mol_2038	1105	1	-4.79	0.205275	-5.36803	0.549684	1.10761	0.492686	1.15053
Mol_2044	1105	3	-4.61	0.118516	-5.17135	0.546838	1.57948	0.492686	1.60284
Mol_2066	1105	1	-7.2	0.205275	-6.77488	0.336317	0.978866	0.492686	0.834576
Mol_2258	1105	1	-6.04	0.205275	-6.06655	0.474748	0.433475	0.492686	0.463768
Mol_2259	1105	1	-5.96	0.205275	-6.06655	0.474748	0.457096	0.492686	0.485701
Mol_2269	1105	1	-5.6	0.205275	-5.34637	0.442918	0.540384	0.492686	0.59482
Mol_2270	1105	1	-5.69	0.205275	-5.34637	0.442918	0.677387	0.492686	0.705542
Mol_2272	1105	1	-5.54	0.205275	-5.27721	0.388012	0.505968	0.492686	0.60456
Mol_2273	1105	1	-5.65	0.205275	-5.27721	0.388012	0.738155	0.492686	0.748567
Mol_2275	1105	1	-5.85	0.205275	-5.72685	0.38656	0.324677	0.492686	0.493555
Mol_2279	1105	1	-7.14	0.205275	-6.77488	0.336317	0.769272	0.492686	0.736912
Mol_2308	1105	1	-6.35	0.205275	-6.27122	0.458027	0.417797	0.492686	0.4751
Mol_2318	1105	1	-4.1	0.205275	-4.39144	0.540779	0.685922	0.492686	0.63727
Mol_2408	1105	1	-5.02	0.205275	-4.86102	0.507564	0.536106	0.492686	0.514376
Mol_2448	1105	1	-5.41	0.205275	-5.50146	0.368248	0.270614	0.492686	0.479546
Mol_2453	1105	1	-5.46	0.205275	-5.50146	0.368248	0.246109	0.492686	0.465857
Mol_2487	1105	1	-4.31	0.205275	-4.35481	0.479474	0.44435	0.492686	0.466452
Mol_2498	1105	1	-5.77	0.205275	-5.42531	0.381507	0.672692	0.492686	0.70705
Mol_2508	1105	1	-5.3	0.205275	-5.42531	0.381507	0.318475	0.492686	0.49466
Mol_2545	1105	1	-6.21	0.205275	-5.9057	0.456824	0.622756	0.492686	0.653047
Mol_2604	1105	1	-5.7	0.205275	-5.3954	0.583691	0.743029	0.492686	0.653434
Mol_2605	1105	1	-5.49	0.205275	-5.04241	0.582297	0.900181	0.492686	0.874966
Mol_2625	1105	1	-6.29	0.205275	-5.38539	0.53697	1.95371	0.492686	2.14792
Mol_2714	1105	1	-4.58	0.205275	-5.07105	0.434108	1.0005	0.492686	0.958992
Mol_2725	1105	1	-5	0.205275	-4.96853	0.457454	0.404371	0.492686	0.464356
Mol_2942	1105	1	-5.19	0.205275	-4.94413	0.498586	0.593771	0.492686	0.586839
Mol_3004	1105	1	-4.83	0.205275	-4.32714	0.579962	0.977139	0.492686	0.983174
Mol_3102	1105	1	-5.94	0.205275	-4.49409	0.485671	4.88219	0.492686	4.76871
Mol_3103	1105	2	-5.48	0.145152	-4.94298	0.497487	1.35698	0.492686	1.35953
Mol_3114	1105	1	-6.35	0.205275	-6.20691	0.543607	0.579814	0.492686	0.504491
Mol_3116	1105	1	-6.29	0.205275	-5.34424	0.446439	2.6266	0.492686	2.30476
Mol_3127	1105	1	-6.23	0.205275	-4.9303	0.473624	4.19517	0.492686	3.94179
Mol_3128	1105	1	-5.81	0.205275	-5.18842	0.484714	1.27111	0.492686	1.25815
Mol_3194	1105	1	-6.61	0.205275	-6.87928	0.579288	0.708271	0.492686	0.611675
Mol_3195	1105	1	-6.89	0.205275	-6.76703	0.593596	0.6431	0.492686	0.493464
Mol_3311	1105	1	-5.18	0.205275	-5.27976	0.368678	0.27719	0.492686	0.482818
Mol_283	1106	1	-6.09	0.205275	-5.34719	0.502989	1.56996	0.492686	1.59887
Mol_562	1106	1	-5.18	0.205275	-5.34591	0.51255	0.547637	0.492686	0.519018
Mol_687	1106	1	-4.94	0.205275	-5.0757	0.498016	0.508355	0.492686	0.500249
Mol_688	1106	1	-4.88	0.205275	-5.0757	0.498016	0.548441	0.492686	0.541208
Mol_722	1106	1	-5.35	0.205275	-5.24178	0.418344	0.365797	0.492686	0.48644
Mol_729	1106	1	-6.6	0.205275	-5.83107	0.738247	1.36101	0.492686	1.6802
Mol_753	1106	1	-6.78	0.205275	-5.84618	0.734839	1.62175	0.492686	2.25851
Mol_757	1106	1	-6.74	0.205275	-5.77924	0.650339	1.7942	0.492686	2.36365
Mol_763	1106	1	-6.86	0.205275	-6.22038	0.696329	1.1868	0.492686	1.30501
Mol_769	1106	1	-6.98	0.205275	-5.65605	0.65518	2.75135	0.492686	4.07288
Mol_780	1106	1	-5.48	0.205275	-5.8771	0.703802	0.933848	0.492686	0.787118
Mol_792	1106	1	-6.81	0.205275	-6.25724	0.720208	1.09033	0.492686	1.09168
Mol_802	1106	1	-5.87	0.205275	-5.4369	0.516967	0.853391	0.492686	0.848688
Mol_912	1106	1	-4.42	0.205275	-4.58704	0.46702	0.48258	0.492686	0.519787
Mol_928	1106	1	-5.51	0.205275	-4.82379	0.468727	1.4932	0.492686	1.43226
Mol_929	1106	1	-5.53	0.205275	-4.90844	0.48634	1.26831	0.492686	1.25809
Mol_937	1106	1	-5.06	0.205275	-5.75167	0.720458	1.25697	0.492686	1.44775
Mol_968	1106	1	-4.85	0.205275	-5.28771	0.449925	0.862033	0.492686	0.856963
Mol_1027	1106	1	-5.45	0.205275	-5.21551	0.427798	0.499654	0.492686	0.575581
Mol_1071	1106	1	-4.95	0.205275	-5.63795	0.408096	1.73455	0.492686	1.43718
Mol_1076	1106	1	-6.38	0.205275	-6.4154	0.672598	0.734754	0.492686	0.464897
Mol_1081	1106	1	-6.26	0.205275	-6.15417	0.669892	0.742195	0.492686	0.485388
Mol_1091	1106	1	-5.01	0.205275	-4.99671	0.547704	0.551912	0.492686	0.46268
Mol_1155	1106	1	-5.58	0.205275	-5.79023	0.374292	0.408812	0.492686	0.553352
Mol_1177	1106	1	-7.28	0.205275	-6.1328	0.776767	1.95631	0.492686	3.17319
Mol_1200	1106	1	-5	0.205275	-5.06508	0.384662	0.284718	0.492686	0.471041
Mol_1204	1106	1	-6.58	0.205275	-6.19082	0.684554	0.910979	0.492686	0.774296
Mol_1210	1106	1	-4.42	0.205275	-4.76522	0.347536	0.694309	0.492686	0.707798
Mol_1235	1106	1	-7.35	0.205275	-6.30181	0.752309	1.80666	0.492686	2.72544
Mol_1237	1106	1	-4.78	0.205275	-4.79289	0.39658	0.293017	0.492686	0.462659
Mol_1241	1106	1	-5.05	0.205275	-5.09093	0.459156	0.408948	0.492686	0.465767
Mol_1242	1106	1	-4.92	0.205275	-4.82375	0.410609	0.345725	0.492686	0.481398
Mol_1275	1106	1	-6.17	0.205275	-5.90451	0.205275	0.836378	0.492686	0.607506
Mol_1297	1106	1	-6.37	0.205275	-6.29544	0.255993	0.0847183	0.492686	0.473767
Mol_1410	1106	1	-8	0.205275	-6.32515	0.747454	3.3405	0.492686	6.24039
Mol_1422	1106	1	-5.22	0.205275	-5.22562	0.356485	0.217855	0.492686	0.462381
Mol_1449	1106	1	-5.02	0.205275	-4.89435	0.510131	0.521614	0.492686	0.494839
Mol_1466	1106	1	-5.52	0.205275	-5.43189	0.384776	0.296833	0.492686	0.478306
Mol_1470	1106	1	-5.77	0.205275	-5.53796	0.384413	0.45212	0.492686	0.573222
Mol_1473	1106	1	-4.99	0.205275	-5.0941	0.4721	0.451682	0.492686	0.484638
Mol_1515	1106	1	-6.09	0.205275	-5.44615	0.49825	1.30654	0.492686	1.3162
Mol_1517	1106	1	-7.03	0.205275	-5.67588	0.391682	6.25955	0.492686	4.2393
Mol_1670	1106	1	-7.28	0.205275	-6.28326	0.76799	1.69737	0.492686	2.50874
Mol_1695	1106	1	-5.46	0.205275	-5.38422	0.399047	0.31507	0.492686	0.474146
Mol_1738	1106	1	-5.17	0.205275	-4.73025	0.379522	0.932122	0.492686	0.860645
Mol_1746	1106	1	-5.1	0.205275	-5.21716	0.370353	0.293749	0.492686	0.49059
Mol_1762	1106	1	-4.66	0.205275	-4.3963	0.464475	0.575384	0.492686	0.605557
Mol_1764	1106	1	-5.06	0.205275	-5.05257	0.428105	0.350125	0.492686	0.46243
Mol_1831	1106	1	-4.85	0.205275	-4.83951	0.394076	0.288216	0.492686	0.462543
Mol_1852	1106	1	-5.84	0.205275	-5.06853	0.477508	1.74175	0.492686	1.68826
Mol_1896	1106	1	-5.88	0.205275	-5.87431	0.338469	0.184131	0.492686	0.462383
Mol_1924	1106	1	-5.49	0.205275	-5.39035	0.352904	0.250886	0.492686	0.482772
Mol_1954	1106	1	-6.08	0.205275	-5.95696	0.401803	0.348998	0.492686	0.4935
Mol_1955	1106	1	-5.96	0.205275	-5.95696	0.401803	0.302141	0.492686	0.462335
Mol_1956	1106	1	-6.18	0.205275	-5.83972	0.410418	0.661611	0.492686	0.700823
Mol_1960	1106	1	-6.03	0.205275	-5.83972	0.410418	0.425378	0.492686	0.536894
Mol_1997	1106	1	-5.24	0.205275	-5.33278	0.41861	0.357383	0.492686	0.480047
Mol_1998	1106	1	-5.66	0.205275	-5.57509	0.402295	0.325291	0.492686	0.477167
Mol_2127	1106	1	-4.85	0.205275	-4.67425	0.45273	0.469086	0.492686	0.52594
Mol_2260	1106	1	-6.3	0.205275	-6.04759	0.395812	0.494401	0.492686	0.593549
Mol_2261	1106	1	-6.28	0.205275	-6.04759	0.395812	0.463456	0.492686	0.573576
Mol_2262	1106	1	-6.36	0.205275	-5.69588	0.416274	1.60121	0.492686	1.37081
Mol_2263	1106	1	-6.81	0.205275	-6.73138	0.441219	0.38929	0.492686	0.475048
Mol_2264	1106	1	-6.91	0.205275	-6.73138	0.441219	0.455358	0.492686	0.528033
Mol_2265	1106	1	-7	0.205275	-6.76908	0.457537	0.529513	0.492686	0.572155
Mol_2266	1106	1	-5.96	0.205275	-6.12564	0.420438	0.413742	0.492686	0.518832
Mol_2267	1106	1	-6.13	0.205275	-6.12564	0.420438	0.336187	0.492686	0.462355
Mol_2271	1106	1	-5.18	0.205275	-5.52056	0.301575	0.753952	0.492686	0.701216
Mol_2274	1106	1	-5.75	0.205275	-5.7902	0.331687	0.178692	0.492686	0.465645
Mol_2283	1106	1	-6.31	0.205275	-5.69588	0.416274	1.4168	0.492686	1.23916
Mol_2284	1106	1	-6.88	0.205275	-6.76908	0.457537	0.431536	0.492686	0.487659
Mol_2306	1106	1	-5.99	0.205275	-6.07443	0.265402	0.106606	0.492686	0.476999
Mol_2307	1106	2	-6.515	0.145152	-6.07443	0.265402	1.63084	0.492686	1.16531
Mol_2319	1106	1	-5.64	0.205275	-4.78942	0.428024	2.32436	0.492686	1.95257
Mol_2377	1106	1	-6.02	0.205275	-5.97555	0.368897	0.248248	0.492686	0.466387
Mol_2378	1106	1	-6	0.205275	-5.97555	0.368897	0.243185	0.492686	0.463548
Mol_2407	1106	1	-5.03	0.205275	-5.1263	0.435005	0.386851	0.492686	0.481419
Mol_2415	1106	1	-4.87	0.205275	-5.10441	0.423994	0.495396	0.492686	0.575501
Mol_2420	1106	1	-5.17	0.205275	-4.74456	0.478545	0.833585	0.492686	0.835142
Mol_2449	1106	1	-5.96	0.205275	-5.49475	0.270636	1.5417	0.492686	0.908172
Mol_2450	1106	1	-5.98	0.205275	-5.67479	0.372746	0.583415	0.492686	0.654195
Mol_2452	1106	1	-6.04	0.205275	-5.49475	0.270636	2.09355	0.492686	1.07469
Mol_2516	1106	1	-5.07	0.205275	-5.15239	0.552698	0.570542	0.492686	0.4763
Mol_2560	1106	1	-5.83	0.205275	-5.70175	0.597961	0.651099	0.492686	0.496197
Mol_2580	1106	1	-6.62	0.205275	-5.67201	0.396956	3.14479	0.492686	2.31343
Mol_2630	1106	1	-5.52	0.205275	-4.66407	0.492538	1.97202	0.492686	1.97136
Mol_2665	1106	2	-4.46	0.145152	-4.68075	0.418002	0.757444	0.492686	0.865865
Mol_2675	1106	1	-5.16	0.205275	-5.48992	0.538336	0.724624	0.492686	0.686521
Mol_2678	1106	1	-5.28	0.205275	-4.70963	0.435388	1.22113	0.492686	1.13243
Mol_2722	1106	1	-5.49	0.205275	-5.3562	0.445346	0.425861	0.492686	0.499192
Mol_2723	1106	1	-5.45	0.205275	-5.3562	0.445346	0.40291	0.492686	0.48044
Mol_2724	1106	1	-5.11	0.205275	-5.0098	0.358435	0.260463	0.492686	0.482999
Mol_2727	1106	1	-5.64	0.205275	-5.76214	0.517417	0.531055	0.492686	0.493044
Mol_2728	1106	1	-5.16	0.205275	-5.40737	0.406035	0.495468	0.492686	0.588363
Mol_2753	1106	1	-5.81	0.205275	-5.37197	0.381606	0.923522	0.492686	0.857543
Mol_2801	1106	1	-5.99	0.205275	-5.44374	0.401994	1.22572	0.492686	1.07696
Mol_2806	1106	1	-5.47	0.205275	-5.24469	0.430719	0.491484	0.492686	0.566879
Mol_2807	1106	1	-4.98	0.205275	-4.88058	0.435596	0.389451	0.492686	0.482678
Mol_2811	1106	1	-5.39	0.205275	-5.24469	0.430719	0.411575	0.492686	0.505807
Mol_2812	1106	1	-6.02	0.205275	-5.50647	0.414954	1.09195	0.492686	1.00552
Mol_2826	1106	1	-5.05	0.205275	-5.16384	0.441754	0.407572	0.492686	0.489012
Mol_2827	1106	1	-4.76	0.205275	-4.76885	0.482235	0.444847	0.492686	0.462478
Mol_2834	1106	1	-4.49	0.205275	-4.39114	0.498296	0.491378	0.492686	0.48245
Mol_3009	1106	1	-5.68	0.205275	-5.59478	0.532318	0.540056	0.492686	0.477275
Mol_3010	1106	1	-6.05	0.205275	-6.034	0.559982	0.57115	0.492686	0.462844
Mol_3048	1106	1	-6.05	0.205275	-5.61969	0.452746	0.845443	0.492686	0.843731
Mol_3086	1106	1	-5.48	0.205275	-5.18138	0.440159	0.601663	0.492686	0.645993
Mol_3215	1106	1	-4.46	0.205275	-4.37168	0.40005	0.323257	0.492686	0.478385
Mol_3312	1106	1	-4.3	0.205275	-5.36003	0.697204	1.92188	0.492686	2.77686
Mol_3347	1106	1	-4.66	0.205275	-4.42491	0.465502	0.543515	0.492686	0.576153
Mol_3369	1106	1	-5.12	0.205275	-5.38443	0.27317	0.536597	0.492686	0.606344
Mol_3370	1106	1	-5.96	0.205275	-5.38443	0.27317	2.28783	0.492686	1.1447
Mol_3446	1106	1	-4.88	0.205275	-4.75786	0.52911	0.548745	0.492686	0.493046
Mol_3452	1106	1	-4.67	0.205275	-4.62345	0.473362	0.434371	0.492686	0.46678
Mol_3459	1106	1	-5.82	0.205275	-6.26158	0.595505	0.899399	0.492686	0.863971
Mol_3460	1106	1	-5.47	0.205275	-5.8578	0.594106	0.835439	0.492686	0.772095
Mol_3527	1106	1	-5.78	0.205275	-5.37137	0.482455	0.803738	0.492686	0.80626
Mol_3528	1106	1	-6.2	0.205275	-5.85305	0.467928	0.695065	0.492686	0.710263
Mol_3653	1106	1	-5.24	0.205275	-5.26451	0.320204	0.153027	0.492686	0.463554
Mol_3654	1106	1	-5.19	0.205275	-5.26451	0.320204	0.177173	0.492686	0.473753
Mol_3655	1106	1	-5.33	0.205275	-5.26451	0.320204	0.171009	0.492686	0.47115
Mol_3656	1106	1	-5.18	0.205275	-5.26451	0.320204	0.184928	0.492686	0.477029
Mol_3698	1106	1	-4.7	0.205275	-5.06599	0.541131	0.769979	0.492686	0.738225
Mol_3703	1106	1	-4.23	0.205275	-4.52503	0.486307	0.635607	0.492686	0.641612
Mol_3803	1106	1	-4.21	0.205275	-4.39442	0.346965	0.341146	0.492686	0.532373
Mol_3804	1106	1	-4.4	0.205275	-4.39442	0.346965	0.200015	0.492686	0.46238
Mol_4119	1106	1	-5.31	0.205275	-5.37903	0.535179	0.540127	0.492686	0.47213
Mol_7843	1106	3	-6.54333	0.118516	-5.94118	0.410136	1.86096	0.492686	1.70062
Mol_8848	1106	1	-6.27	0.205275	-5.94118	0.410136	0.63877	0.492686	0.685024
Mol_8975	1106	1	-6.29	0.205275	-6.07418	0.402443	0.44708	0.492686	0.558257
Mol_397	1107	1	-4.13	0.205275	-4.83187	0.551951	1.36678	0.492686	1.47704
Mol_915	1107	2	-5.7	0.145152	-5.22808	0.585644	1.25031	0.492686	1.22423
Mol_923	1107	1	-5.24	0.205275	-5.58326	0.483816	0.699039	0.492686	0.705014
Mol_1047	1107	1	-6.12	0.205275	-6.01107	0.648788	0.714902	0.492686	0.486757
Mol_1117	1107	1	-6.59	0.205275	-5.43412	0.697325	2.14002	0.492686	3.21434
Mol_1180	1107	1	-5.71	0.205275	-5.28069	0.285549	1.21863	0.492686	0.841953
Mol_1185	1107	1	-5.68	0.205275	-5.42261	0.379082	0.490528	0.492686	0.598781
Mol_1265	1107	1	-6.34	0.205275	-6.30368	0.37678	0.260366	0.492686	0.465033
Mol_1267	1107	1	-6.66	0.205275	-5.9409	0.435791	1.72516	0.492686	1.52745
Mol_2802	1107	1	-4.56	0.205275	-4.61815	0.524735	0.5212	0.492686	0.469282
Mol_2804	1107	1	-6.1	0.205275	-6.00491	0.359009	0.257539	0.492686	0.48094
Mol_3314	1107	1	-5.11	0.205275	-5.24565	0.483139	0.485627	0.492686	0.500218
Mol_3352	1107	1	-6.2	0.205275	-5.69851	0.426046	1.03903	0.492686	0.980345
Mol_3353	1107	1	-6.61	0.205275	-5.83438	0.451853	1.86545	0.492686	1.70149
Mol_3354	1107	1	-6.72	0.205275	-6.39662	0.504312	0.687269	0.492686	0.677719
Mol_3355	1107	1	-5.91	0.205275	-5.83438	0.451853	0.406203	0.492686	0.474096
Mol_3356	1107	1	-5.78	0.205275	-5.69851	0.426046	0.364559	0.492686	0.475995
Mol_3357	1107	1	-5.71	0.205275	-6.39662	0.504312	1.40853	0.492686	1.43342
Mol_3550	1107	1	-6.73	0.205275	-5.54893	0.496452	3.29849	0.492686	3.33562
Mol_3574	1107	1	-5.82	0.205275	-5.9105	0.547306	0.564665	0.492686	0.479188
Mol_3601	1107	1	-6.41	0.205275	-5.90055	0.464004	1.01614	0.492686	0.996919
Mol_3602	1107	1	-5.72	0.205275	-5.90055	0.464004	0.489105	0.492686	0.529464
Mol_3633	1107	1	-5.29	0.205275	-5.55108	0.5256	0.639826	0.492686	0.602723
Mol_3634	1107	1	-5.11	0.205275	-5.18673	0.513687	0.508262	0.492686	0.474443
Mol_3640	1107	1	-4.62	0.205275	-4.6743	0.554095	0.56641	0.492686	0.46839
Mol_3699	1107	1	-6.74	0.205275	-6.49825	0.534453	0.632956	0.492686	0.5827
Mol_3700	1107	1	-6.81	0.205275	-6.29367	0.484682	1.01626	0.492686	1.01146
Mol_3704	1107	1	-6.44	0.205275	-6.29367	0.484682	0.494404	0.492686	0.506424
Mol_3705	1107	1	-6.24	0.205275	-6.49825	0.534453	0.647394	0.492686	0.59969
Mol_3754	1107	1	-6.84	0.205275	-6.52012	0.440801	0.635983	0.492686	0.673087
Mol_3841	1107	1	-6.18	0.205275	-6.42	0.448934	0.529959	0.492686	0.58096
Mol_3842	1107	1	-6.04	0.205275	-6.42	0.448934	0.745297	0.492686	0.759751
Mol_3843	1107	1	-6.39	0.205275	-6.23959	0.42826	0.41193	0.492686	0.508917
Mol_3844	1107	1	-6.14	0.205275	-6.23959	0.42826	0.377291	0.492686	0.482745
Mol_3995	1107	2	-4.285	0.145152	-4.21065	0.401742	0.600426	0.492686	0.776878
Mol_4051	1107	1	-4.9	0.205275	-4.51973	0.445911	0.745353	0.492686	0.760175
Mol_4055	1107	1	-4.48	0.205275	-4.57102	0.431548	0.378399	0.492686	0.47938
Mol_4058	1107	1	-4.61	0.205275	-4.76403	0.476039	0.486468	0.492686	0.511186
Mol_4131	1107	1	-5.69	0.205275	-5.62558	0.560454	0.578077	0.492686	0.470864
Mol_4132	1107	1	-5.63	0.205275	-5.62558	0.560454	0.571502	0.492686	0.462357
Mol_4176	1107	1	-5.51	0.205275	-5.76914	0.599144	0.723376	0.492686	0.600639
Mol_4213	1107	1	-5.53	0.205275	-5.76914	0.599144	0.709496	0.492686	0.580112
Mol_4234	1107	1	-6.41	0.205275	-6.05788	0.520941	0.73736	0.492686	0.717708
Mol_4246	1107	1	-4.84	0.205275	-5.06048	0.511944	0.586994	0.492686	0.562451
Mol_4284	1107	1	-4.29	0.205275	-4.06052	0.495073	0.573742	0.492686	0.570787
Mol_4288	1107	1	-5.93	0.205275	-6.19433	0.396252	0.514369	0.492686	0.606232
Mol_4289	1107	1	-5.97	0.205275	-6.19433	0.396252	0.452127	0.492686	0.565971
Mol_4290	1107	3	-6.29	0.118516	-6.26935	0.381888	0.7197	0.492686	0.954636
Mol_4304	1107	1	-6.2	0.205275	-6.26935	0.381888	0.281735	0.492686	0.472224
Mol_4312	1107	1	-5.86	0.205275	-5.07443	0.515998	1.65978	0.492686	1.73348
Mol_4314	1107	2	-5.275	0.145152	-5.12574	0.463723	0.762296	0.492686	0.81138
Mol_4321	1107	1	-5.04	0.205275	-4.56997	0.491464	0.917599	0.492686	0.917384
Mol_4341	1107	1	-6.12	0.205275	-5.89483	0.573137	0.668088	0.492686	0.566755
Mol_4347	1107	1	-6	0.205275	-6.31	0.552603	0.716636	0.492686	0.660271
Mol_4351	1107	1	-5.99	0.205275	-6.31	0.552603	0.726952	0.492686	0.673248
Mol_4402	1107	1	-6.3	0.205275	-5.82594	0.465742	0.934437	0.492686	0.925234
Mol_4403	1107	1	-6.27	0.205275	-6.01501	0.48304	0.585373	0.492686	0.596242
Mol_4404	1107	1	-5.5	0.205275	-5.2374	0.469004	0.578794	0.492686	0.60436
Mol_4414	1107	1	-6.03	0.205275	-5.699	0.362262	0.645983	0.492686	0.68799
Mol_4569	1107	1	-5.85	0.205275	-5.22592	0.577903	1.18123	0.492686	1.26456
Mol_4700	1107	1	-5.03	0.205275	-5.12736	0.446348	0.406287	0.492686	0.481839
Mol_6	1108	1	-5.34	0.205275	-4.94182	0.536474	0.809319	0.492686	0.7889
Mol_673	1108	1	-5.81	0.205275	-5.23499	0.524891	1.11535	0.492686	1.14337
Mol_692	1108	1	-4.5	0.205275	-4.10003	0.581601	0.840187	0.492686	0.791837
Mol_745	1108	2	-4.835	0.145152	-5.24339	0.476679	1.10242	0.492686	1.10903
Mol_865	1108	2	-5.9	0.145152	-5.59478	0.549064	1.01988	0.492686	0.957377
Mol_866	1108	2	-5.045	0.145152	-4.95359	0.492411	0.782211	0.492686	0.782702
Mol_922	1108	1	-7.02	0.205275	-6.79874	0.643758	0.752876	0.492686	0.563159
Mol_980	1108	1	-4.81	0.205275	-4.60451	0.522644	0.588974	0.492686	0.549296
Mol_981	1108	1	-5.6	0.205275	-5.68285	0.509769	0.503888	0.492686	0.476454
Mol_982	1108	1	-5.65	0.205275	-5.39792	0.498734	0.600156	0.492686	0.593203
Mol_1043	1108	1	-7.3	0.205275	-7.028	0.50144	0.624043	0.492686	0.614709
Mol_1205	1108	1	-6.73	0.205275	-6.69826	0.601894	0.635276	0.492686	0.464391
Mol_1453	1108	1	-4.89	0.205275	-5.0247	0.540522	0.571347	0.492686	0.499688
Mol_1549	1108	1	-4.85	0.205275	-4.8763	0.541515	0.543047	0.492686	0.463741
Mol_1550	1108	1	-5.15	0.205275	-5.50148	0.611948	0.8135	0.492686	0.716778
Mol_2136	1108	1	-4.82	0.205275	-4.71033	0.432174	0.389479	0.492686	0.487092
Mol_3840	1108	1	-4.67	0.205275	-4.38897	0.481217	0.613478	0.492686	0.624998
Mol_4036	1108	1	-4.76	0.205275	-4.8197	0.486505	0.459438	0.492686	0.469657
Mol_4192	1108	1	-4.82	0.205275	-4.62062	0.452099	0.489872	0.492686	0.544197
Mol_4361	1108	2	-4.39	0.145152	-4.71375	0.537551	1.02707	0.492686	0.981395
Mol_4411	1108	1	-4.71	0.205275	-5.05703	0.473636	0.69843	0.492686	0.710384
Mol_4429	1108	1	-5.83	0.205275	-4.97806	0.469199	2.07082	0.492686	1.95734
Mol_4430	1108	1	-5.19	0.205275	-4.91039	0.426801	0.562225	0.492686	0.623357
Mol_4580	1108	1	-4.86	0.205275	-4.87665	0.563829	0.57711	0.492686	0.462888
Mol_4744	1108	1	-5.91	0.205275	-5.47414	0.404641	0.887442	0.492686	0.85362
Mol_4745	1108	1	-5.34	0.205275	-5.34369	0.440097	0.371458	0.492686	0.462344
Mol_4804	1108	1	-4.12	0.205275	-4.12236	0.503024	0.479562	0.492686	0.462328
Mol_4812	1108	1	-4.16	0.205275	-4.17711	0.403976	0.307001	0.492686	0.462919
Mol_4840	1108	1	-5.36	0.205275	-5.51794	0.497141	0.520234	0.492686	0.513697
Mol_4843	1108	1	-5.24	0.205275	-5.64198	0.499057	0.797369	0.492686	0.795167
Mol_4846	1108	1	-5.5	0.205275	-5.50262	0.465392	0.415819	0.492686	0.46233
Mol_4917	1108	1	-4.66	0.205275	-4.81044	0.467245	0.470838	0.492686	0.508933
Mol_5033	1108	1	-7.06	0.205275	-6.28079	0.442374	1.92679	0.492686	1.71298
Mol_5034	1108	1	-6.7	0.205275	-6.02815	0.46287	1.46485	0.492686	1.39209
Mol_5037	1108	1	-7	0.205275	-6.02815	0.46287	2.61564	0.492686	2.40782
Mol_5038	1108	1	-6.8	0.205275	-6.12959	0.413868	1.63619	0.492686	1.38811
Mol_5039	1108	1	-6.85	0.205275	-6.12959	0.413868	1.83919	0.492686	1.53135
Mol_5040	1108	1	-6.82	0.205275	-6.12959	0.413868	1.71564	0.492686	1.44417
Mol_5041	1108	1	-6.81	0.205275	-6.12959	0.413868	1.67562	0.492686	1.41593
Mol_5043	1108	1	-5.08	0.205275	-6.04124	0.506511	2.28608	0.492686	2.36555
Mol_5094	1108	1	-5.15	0.205275	-4.84266	0.404829	0.595847	0.492686	0.65688
Mol_5315	1108	2	-7.125	0.145152	-5.83259	0.89378	2.37633	0.492686	4.20607
Mol_5471	1108	1	-4.96	0.205275	-5.0583	0.508506	0.507289	0.492686	0.48222
Mol_315	1109	1	-7.19	0.205275	-6.41985	0.686083	1.38144	0.492686	1.68406
Mol_370	1109	1	-5.1	0.205275	-5.28259	0.587947	0.661456	0.492686	0.530989
Mol_371	1109	1	-4.69	0.205275	-4.83824	0.59671	0.65711	0.492686	0.507581
Mol_373	1109	1	-4.69	0.205275	-4.93615	0.596314	0.710859	0.492686	0.587116
Mol_748	1109	1	-6.27	0.205275	-6.25219	0.643861	0.694337	0.492686	0.46297
Mol_756	1109	1	-5.25	0.205275	-4.85453	0.421266	0.778284	0.492686	0.784473
Mol_964	1109	1	-6.8	0.205275	-5.55426	0.481233	3.79351	0.492686	3.65889
Mol_1097	1109	1	-5.78	0.205275	-5.23518	0.488065	1.07758	0.492686	1.07372
Mol_1416	1109	1	-4.51	0.205275	-4.78264	0.493181	0.615956	0.492686	0.615433
Mol_2824	1109	1	-6.07	0.205275	-5.35552	0.415167	1.80739	0.492686	1.51382
Mol_2928	1109	1	-6.82	0.205275	-6.27582	0.356985	1.38053	0.492686	1.07229
Mol_3006	1109	1	-4.15	0.205275	-4.19913	0.486341	0.456735	0.492686	0.467287
Mol_3227	1109	1	-4.82	0.205275	-5.00293	0.424188	0.435901	0.492686	0.531243
Mol_3244	1109	1	-5.21	0.205275	-5.08987	0.374609	0.303088	0.492686	0.492043
Mol_3368	1109	1	-4.62	0.205275	-5.31605	0.639992	1.27997	0.492686	1.46026
Mol_3511	1109	1	-5.29	0.205275	-4.93284	0.376133	0.705347	0.492686	0.725076
Mol_3512	1109	1	-5.28	0.205275	-4.93284	0.376133	0.680455	0.492686	0.710569
Mol_3548	1109	1	-6.87	0.205275	-5.66071	0.520419	3.20782	0.492686	3.47455
Mol_3641	1109	1	-5.45	0.205275	-5.44097	0.446196	0.382437	0.492686	0.462484
Mol_3647	1109	1	-5.23	0.205275	-4.88874	0.424595	0.666644	0.492686	0.702201
Mol_3823	1109	1	-4.52	0.205275	-4.59908	0.544002	0.556361	0.492686	0.475198
Mol_3949	1109	1	-5.89	0.205275	-4.8156	0.51853	2.65163	0.492686	2.84005
Mol_3981	1109	1	-4.8	0.205275	-4.803	0.523741	0.51347	0.492686	0.462335
Mol_4235	1109	1	-5.92	0.205275	-5.27527	0.405348	1.57358	0.492686	1.31855
Mol_4279	1109	1	-4.13	0.205275	-4.02981	0.464983	0.438311	0.492686	0.482995
Mol_4309	1109	1	-4.36	0.205275	-4.61921	0.452479	0.557386	0.492686	0.600717
Mol_4342	1109	1	-5.25	0.205275	-5.05025	0.513365	0.57228	0.492686	0.544505
Mol_4433	1109	1	-7.57	0.205275	-6.55848	0.655381	1.90096	0.492686	2.56985
Mol_4703	1109	1	-5.43	0.205275	-5.29192	0.604693	0.664058	0.492686	0.501587
Mol_4762	1109	1	-5.7	0.205275	-5.50918	0.598049	0.679132	0.492686	0.537321
Mol_4850	1109	1	-5.34	0.205275	-5.44455	0.447897	0.412478	0.492686	0.484832
Mol_4990	1109	1	-4.85	0.205275	-4.88329	0.594196	0.6241	0.492686	0.4646
Mol_5042	1109	1	-5.04	0.205275	-5.11431	0.39148	0.301072	0.492686	0.47369
Mol_5117	1109	1	-5.27	0.205275	-4.87291	0.593688	0.845459	0.492686	0.787109
Mol_5333	1109	1	-5.5	0.205275	-5.21346	0.521944	0.661239	0.492686	0.631437
Mol_5460	1109	1	-6.3	0.205275	-5.49315	0.494306	1.79722	0.492686	1.80328
Mol_5468	1109	1	-4.74	0.205275	-4.70084	0.428133	0.354208	0.492686	0.465475
Mol_5504	1109	1	-4.92	0.205275	-4.80619	0.552118	0.579769	0.492686	0.488995
Mol_5512	1109	1	-7.32	0.205275	-5.91222	0.442103	5.44484	0.492686	4.54459
Mol_5516	1109	1	-7.2	0.205275	-6.36868	0.544537	1.71197	0.492686	1.88584
Mol_5538	1109	1	-4.87	0.205275	-4.59889	0.502859	0.624617	0.492686	0.613719
Mol_5568	1109	1	-6.8	0.205275	-5.76459	0.548117	2.3365	0.492686	2.67062
Mol_5569	1109	1	-5.35	0.205275	-4.90749	0.486426	0.865577	0.492686	0.865667
Mol_5577	1109	1	-4.86	0.205275	-4.547	0.554595	0.721645	0.492686	0.664113
Mol_5723	1109	1	-5.09	0.205275	-4.85032	0.480383	0.566004	0.492686	0.58065
Mol_5841	1109	1	-5.95	0.205275	-5.22193	0.483464	1.58071	0.492686	1.55421
Mol_5866	1109	1	-6.34	0.205275	-5.78661	0.451432	1.14282	0.492686	1.09312
Mol_5910	1109	1	-6.09	0.205275	-5.9817	0.535131	0.552211	0.492686	0.486475
Mol_5998	1109	1	-4.92	0.205275	-4.58554	0.396274	0.648111	0.492686	0.692742
Mol_6043	1109	1	-5.3	0.205275	-5.11872	0.527066	0.577967	0.492686	0.53001
Mol_6044	1109	1	-6.2	0.205275	-5.5117	0.545068	1.34477	0.492686	1.43816
Mol_6111	1109	1	-5.37	0.205275	-4.59267	0.572575	1.51161	0.492686	1.70696
Mol_6155	1109	1	-6.18	0.205275	-5.72084	0.492526	0.896593	0.492686	0.89658
Mol_6156	1109	1	-6.15	0.205275	-5.72084	0.492526	0.841665	0.492686	0.841686
Mol_6271	1109	1	-7.44	0.205275	-6.82851	0.452407	1.30662	0.492686	1.23251
Mol_6272	1109	1	-6.29	0.205275	-6.82851	0.452407	1.10161	0.492686	1.05966
Mol_6314	1109	1	-5.78	0.205275	-4.98676	0.47095	1.84389	0.492686	1.75841
Mol_6494	1109	1	-4.96	0.205275	-4.83368	0.42373	0.386523	0.492686	0.495183
Mol_6512	1109	1	-4.83	0.205275	-4.57011	0.379839	0.495504	0.492686	0.601446
Mol_6614	1109	1	-6.4	0.205275	-6.09274	0.693011	0.858851	0.492686	0.656781
Mol_6682	1109	1	-4.36	0.205275	-4.40821	0.464958	0.420429	0.492686	0.467105
Mol_6762	1109	1	-7.02	0.205275	-6.0391	0.499641	2.40101	0.492686	2.44419
Mol_336	1110	1	-5.81	0.205275	-6.8812	0.587459	2.27498	0.492686	2.82589
Mol_522	1110	1	-5.52	0.205275	-6.36849	0.598315	1.63418	0.492686	1.94527
Mol_696	1110	1	-5.85	0.205275	-6.20585	0.583306	0.792367	0.492686	0.72315
Mol_702	1110	1	-7.42	0.205275	-6.24386	0.577607	2.6708	0.492686	3.31167
Mol_759	1110	1	-4.88	0.205275	-5.87672	0.786736	1.6801	0.492686	2.50864
Mol_772	1110	1	-5.97	0.205275	-5.6621	0.596347	0.759004	0.492686	0.657594
Mol_785	1110	1	-7.33	0.205275	-6.87572	0.516238	0.888463	0.492686	0.887409
Mol_786	1110	1	-7.04	0.205275	-6.88436	0.545462	0.588804	0.492686	0.512215
Mol_835	1110	1	-5.33	0.205275	-4.99742	0.503197	0.69826	0.492686	0.690157
Mol_863	1110	1	-5.07	0.205275	-5.84996	0.781249	1.36941	0.492686	1.71538
Mol_867	1110	2	-6.06	0.145152	-5.73014	0.591027	1.08999	0.492686	0.989621
Mol_900	1110	1	-4.82	0.205275	-5.84182	0.784238	1.72346	0.492686	2.61302
Mol_905	1110	1	-5.42	0.205275	-5.41903	0.448422	0.386163	0.492686	0.462318
Mol_951	1110	1	-5.11	0.205275	-5.16207	0.43618	0.37157	0.492686	0.467902
Mol_974	1110	1	-6.29	0.205275	-5.61634	0.468509	1.45494	0.492686	1.3971
Mol_1001	1110	1	-4.63	0.205275	-4.74104	0.543276	0.565535	0.492686	0.487712
Mol_1016	1110	1	-5.59	0.205275	-5.45625	0.598106	0.653314	0.492686	0.499163
Mol_1050	1110	1	-4.46	0.205275	-5.59699	0.583636	2.50434	0.492686	3.12512
Mol_1068	1110	1	-5.74	0.205275	-5.38914	0.555043	0.762877	0.492686	0.715885
Mol_1094	1110	1	-5.54	0.205275	-5.23713	0.501617	0.659499	0.492686	0.651266
Mol_1122	1110	1	-5.2	0.205275	-5.39824	0.547793	0.617237	0.492686	0.543263
Mol_1261	1110	1	-6.38	0.205275	-5.43818	0.554223	2.0057	0.492686	2.28942
Mol_1282	1110	1	-6.68	0.205275	-5.89138	0.565631	1.55139	0.492686	1.74338
Mol_2095	1110	1	-6.54	0.205275	-6.14253	0.605896	0.854916	0.492686	0.787729
Mol_2376	1110	1	-6.27	0.205275	-5.69266	0.538374	1.11188	0.492686	1.14889
Mol_3645	1110	1	-5.87	0.205275	-5.63916	0.40351	0.46889	0.492686	0.57208
Mol_4086	1110	1	-4.39	0.205275	-5.79977	0.598441	3.40354	0.492686	4.55608
Mol_4560	1110	1	-4.35	0.205275	-4.71926	0.546448	0.777958	0.492686	0.743176
Mol_4596	1110	1	-4.45	0.205275	-5.83677	0.588529	3.39025	0.492686	4.42361
Mol_4621	1110	1	-5.91	0.205275	-5.10663	0.560059	1.59966	0.492686	1.79172
Mol_5181	1110	1	-5.32	0.205275	-4.20687	0.566449	2.5115	0.492686	3.01454
Mol_5430	1110	1	-6.43	0.205275	-6.08878	0.533279	0.733482	0.492686	0.702142
Mol_5472	1110	1	-5.61	0.205275	-5.18716	0.367159	0.900893	0.492686	0.830602
Mol_5523	1110	1	-4.64	0.205275	-4.92639	0.499137	0.637706	0.492686	0.631265
Mol_5526	1110	1	-4.8	0.205275	-4.99046	0.491164	0.534945	0.492686	0.537037
Mol_5528	1110	1	-4.82	0.205275	-5.01814	0.467563	0.509349	0.492686	0.543184
Mol_5529	1110	1	-4.58	0.205275	-4.90198	0.447197	0.643203	0.492686	0.675866
Mol_5565	1110	1	-5.63	0.205275	-5.54798	0.478864	0.453612	0.492686	0.476173
Mol_5600	1110	1	-6.79	0.205275	-5.47372	0.585937	3.13351	0.492686	4.03116
Mol_5887	1110	1	-5.02	0.205275	-5.15626	0.513797	0.532451	0.492686	0.500558
Mol_6088	1110	1	-5.78	0.205275	-5.81748	0.626162	0.670784	0.492686	0.465209
Mol_6152	1110	1	-4.6	0.205275	-4.96539	0.512392	0.749253	0.492686	0.737329
Mol_6299	1110	3	-5.05333	0.118516	-4.63333	0.476232	1.31073	0.492686	1.31712
Mol_6357	1110	1	-5.66	0.205275	-5.82666	0.57055	0.629634	0.492686	0.51953
Mol_6383	1110	1	-5.25	0.205275	-5.10433	0.44715	0.43698	0.492686	0.506025
Mol_6484	1110	1	-4.28	0.205275	-4.3355	0.453369	0.402349	0.492686	0.46866
Mol_6488	1110	1	-4.48	0.205275	-4.88517	0.522164	0.811944	0.492686	0.800459
Mol_6490	1110	1	-4.54	0.205275	-5.08554	0.526444	1.05475	0.492686	1.07535
Mol_6491	1110	1	-5.6	0.205275	-5.22524	0.574397	0.805667	0.492686	0.751608
Mol_6500	1110	1	-4.46	0.205275	-5.08554	0.526444	1.22377	0.492686	1.26833
Mol_6501	1110	1	-5.5	0.205275	-5.22524	0.574397	0.707234	0.492686	0.617819
Mol_6538	1110	1	-4.44	0.205275	-4.39712	0.448613	0.391066	0.492686	0.466104
Mol_6619	1110	1	-5.34	0.205275	-4.55049	0.484781	1.77516	0.492686	1.74626
Mol_6710	1110	1	-4.38	0.205275	-4.25222	0.507698	0.518947	0.492686	0.495949
Mol_6737	1110	1	-6.41	0.205275	-5.98586	0.445467	0.834209	0.492686	0.832864
Mol_6739	1110	1	-6.43	0.205275	-5.78889	0.427142	1.47464	0.492686	1.30895
Mol_6859	1110	1	-6.18	0.205275	-5.78826	0.405842	0.775386	0.492686	0.778417
Mol_6861	1110	1	-5.22	0.205275	-5.01318	0.373205	0.402591	0.492686	0.550421
Mol_6867	1110	1	-5.27	0.205275	-5.10527	0.488436	0.512044	0.492686	0.518215
Mol_6868	1110	1	-4.58	0.205275	-4.69069	0.449798	0.418863	0.492686	0.487552
Mol_6873	1110	1	-5.32	0.205275	-4.92698	0.547582	0.808993	0.492686	0.780478
Mol_6874	1110	1	-6.23	0.205275	-6.40713	0.644124	0.732129	0.492686	0.526941
Mol_6875	1110	1	-5.37	0.205275	-5.09484	0.587891	0.722686	0.492686	0.618275
Mol_6876	1110	1	-5.48	0.205275	-5.05215	0.548074	0.856898	0.492686	0.839376
Mol_6966	1110	1	-5.35	0.205275	-5.77357	0.536511	0.845581	0.492686	0.831876
Mol_7020	1110	1	-5.21	0.205275	-5.74787	0.550497	1.03332	0.492686	1.05823
Mol_7030	1110	1	-6.26	0.205275	-5.45101	0.595262	1.54761	0.492686	1.81039
Mol_7047	1110	1	-5.3	0.205275	-5.33246	0.531136	0.527218	0.492686	0.464486
Mol_7048	1110	1	-4.52	0.205275	-4.81712	0.499169	0.650303	0.492686	0.644163
Mol_7085	1110	1	-5	0.205275	-5.09885	0.566278	0.595669	0.492686	0.482442
Mol_7091	1110	1	-6.52	0.205275	-5.68798	0.501636	1.85275	0.492686	1.88825
Mol_7092	1110	1	-6.4	0.205275	-5.74795	0.50549	1.31559	0.492686	1.33808
Mol_7113	1110	1	-5.01	0.205275	-5.86203	0.791093	1.46273	0.492686	1.95767
Mol_7117	1110	1	-7.31	0.205275	-5.74855	0.786326	2.84871	0.492686	5.48444
Mol_7167	1110	1	-7.09	0.205275	-5.72757	0.788974	2.37121	0.492686	4.28579
Mol_7202	1110	1	-5.54	0.205275	-5.63323	0.369461	0.273883	0.492686	0.480221
Mol_7221	1110	1	-4.57	0.205275	-5.12207	0.552324	1.05839	0.492686	1.09012
Mol_7232	1110	1	-5.38	0.205275	-5.52823	0.532204	0.565846	0.492686	0.507573
Mol_7235	1110	1	-4.59	0.205275	-4.92017	0.498745	0.691572	0.492686	0.686869
Mol_7238	1110	1	-5.09	0.205275	-4.88577	0.463604	0.50974	0.492686	0.548232
Mol_7262	1110	1	-6.01	0.205275	-5.52022	0.59261	0.961712	0.492686	0.956436
Mol_7263	1110	1	-5.42	0.205275	-5.3131	0.549566	0.573455	0.492686	0.485855
Mol_7343	1110	1	-6.48	0.205275	-5.83007	0.507528	1.30693	0.492686	1.33239
Mol_7346	1110	1	-6.27	0.205275	-6.32469	0.462192	0.417257	0.492686	0.468478
Mol_7358	1110	2	-4.93	0.145152	-4.54932	0.584185	1.13563	0.492686	1.064
Mol_7360	1110	1	-5.66	0.205275	-5.20598	0.541816	0.893435	0.492686	0.88692
Mol_7364	1110	1	-5.75	0.205275	-6.14287	0.601129	0.846329	0.492686	0.780244
Mol_7367	1110	1	-5.41	0.205275	-5.01379	0.469548	0.778981	0.492686	0.785665
Mol_7371	1110	1	-4.58	0.205275	-4.34804	0.359761	0.43174	0.492686	0.57315
Mol_7469	1110	1	-5.59	0.205275	-5.53591	0.393083	0.295493	0.492686	0.468344
Mol_7471	1110	1	-6.78	0.205275	-6.06761	0.680398	1.29196	0.492686	1.50767
Mol_7483	1110	1	-5	0.205275	-5.6306	0.412955	1.48847	0.492686	1.28142
Mol_7484	1110	2	-5.12	0.145152	-5.66731	0.428371	1.45581	0.492686	1.3825
Mol_7485	1110	2	-5.23	0.145152	-5.00866	0.553859	0.953325	0.492686	0.866404
Mol_7519	1110	1	-5.2	0.205275	-5.18184	0.605444	0.639537	0.492686	0.462996
Mol_7521	1110	1	-4.53	0.205275	-4.67879	0.494148	0.510097	0.492686	0.507917
Mol_7531	1110	1	-5.59	0.205275	-5.31273	0.418752	0.552286	0.492686	0.62067
Mol_7532	1110	1	-5.5	0.205275	-5.31273	0.418752	0.433074	0.492686	0.534553
Mol_7536	1110	1	-4.14	0.205275	-4.25727	0.516735	0.527835	0.492686	0.490642
Mol_7550	1110	1	-6.09	0.205275	-6.31296	0.5404	0.625216	0.492686	0.564712
Mol_7566	1110	1	-6.3	0.205275	-5.84286	0.39621	0.957407	0.492686	0.892769
Mol_7567	1110	1	-6.5	0.205275	-5.70153	0.482268	1.81533	0.492686	1.77556
Mol_7614	1110	1	-5.7	0.205275	-5.72046	0.424409	0.344477	0.492686	0.463178
Mol_7670	1110	1	-4.18	0.205275	-4.6271	0.563342	0.890865	0.492686	0.874066
Mol_7673	1110	1	-6.45	0.205275	-4.75961	0.598774	4.61422	0.492686	6.34811
Mol_7683	1110	1	-5.77	0.205275	-5.95853	0.425773	0.44381	0.492686	0.53553
Mol_7690	1110	1	-5.68	0.205275	-5.39086	0.418925	0.571571	0.492686	0.634517
Mol_7691	1110	1	-5.5	0.205275	-5.39086	0.418925	0.367326	0.492686	0.48685
Mol_7692	1110	1	-5.9	0.205275	-5.63323	0.369461	0.502716	0.492686	0.608903
Mol_7693	1110	1	-5.76	0.205275	-5.63323	0.369461	0.300906	0.492686	0.495417
Mol_7728	1110	1	-4.95	0.205275	-4.87972	0.310759	0.158407	0.492686	0.472489
Mol_7769	1110	1	-4.84	0.205275	-5.30871	0.596286	0.934565	0.492686	0.914844
Mol_7771	1110	1	-5.08	0.205275	-5.22489	0.586841	0.642059	0.492686	0.505557
Mol_7775	1110	1	-5.24	0.205275	-4.95857	0.61783	0.760804	0.492686	0.625462
Mol_7788	1110	1	-5.27	0.205275	-5.0107	0.629162	0.758193	0.492686	0.600817
Mol_7789	1110	1	-5.22	0.205275	-5.0107	0.629162	0.728597	0.492686	0.552554
Mol_7807	1110	1	-5.56	0.205275	-5.4556	0.334063	0.224606	0.492686	0.484768
Mol_7808	1110	3	-5.59333	0.118516	-5.4556	0.334063	0.684212	0.492686	0.992836
Mol_7827	1110	1	-6.3	0.205275	-4.3388	0.587781	6.17947	0.492686	8.38499
Mol_7848	1110	1	-5.02	0.205275	-4.98866	0.339464	0.19011	0.492686	0.464339
Mol_7939	1110	1	-4.58	0.205275	-4.6271	0.563342	0.579419	0.492686	0.466885
Mol_7998	1110	1	-6.01	0.205275	-6.47601	0.452569	0.9236	0.492686	0.909642
Mol_7999	1110	3	-6.07333	0.118516	-6.47601	0.452569	1.27002	0.492686	1.28776
Mol_8000	1110	1	-5.97	0.205275	-6.47601	0.452569	1.01852	0.492686	0.98973
Mol_8001	1110	3	-5.98667	0.118516	-6.47601	0.452569	1.45875	0.492686	1.447
Mol_8037	1110	1	-5.56	0.205275	-5.51453	0.440199	0.376938	0.492686	0.466575
Mol_8038	1110	1	-5.75	0.205275	-5.49248	0.408733	0.513307	0.492686	0.59892
Mol_8039	1110	1	-5.81	0.205275	-5.49248	0.408733	0.61657	0.492686	0.669989
Mol_8040	1110	1	-5.66	0.205275	-5.51453	0.440199	0.426205	0.492686	0.505904
Mol_8080	1110	1	-5.96	0.205275	-5.56563	0.370518	0.810476	0.492686	0.782681
Mol_8081	1110	1	-5.07	0.205275	-4.71091	0.484239	0.723037	0.492686	0.727928
Mol_8086	1110	1	-6.11	0.205275	-5.56563	0.370518	1.32333	0.492686	1.07273
Mol_10034	1110	2	-5.29	0.145152	-5.00866	0.553859	1.00248	0.492686	0.92853
Mol_7	1111	1	-4.43	0.205275	-5.7598	0.77074	2.34689	0.492686	4.10484
Mol_26	1111	1	-4.81	0.205275	-5.28162	0.569755	0.928348	0.492686	0.92047
Mol_52	1111	1	-4.3	0.205275	-4.43541	0.559474	0.599245	0.492686	0.500085
Mol_144	1111	1	-5.84	0.205275	-6.32522	0.505744	0.944284	0.492686	0.947268
Mol_165	1111	1	-4.76	0.205275	-4.8106	0.577713	0.601688	0.492686	0.46759
Mol_208	1111	1	-4.79	0.205275	-4.84015	0.601296	0.636485	0.492686	0.467496
Mol_213	1111	1	-4.75	0.205275	-4.78406	0.621266	0.663496	0.492686	0.464706
Mol_216	1111	1	-6.19	0.205275	-5.81099	0.826772	1.02907	0.492686	0.758206
Mol_224	1111	1	-4.73	0.205275	-4.78406	0.621266	0.66578	0.492686	0.468337
Mol_238	1111	1	-6.84	0.205275	-5.70315	1.79635	1.87595	0.492686	3.1245
Mol_239	1111	1	-6.57	0.205275	-5.70315	1.80073	1.79396	0.492686	2.01013
Mol_300	1111	1	-6.73	0.205275	-6.64053	0.67561	0.746191	0.492686	0.478806
Mol_559	1111	1	-4.41	0.205275	-5.14968	0.60857	1.38229	0.492686	1.5893
Mol_727	1111	1	-6.8	0.205275	-6.2864	0.606913	0.9993	0.492686	1.00566
Mol_738	1111	1	-4.91	0.205275	-5.22594	0.419267	0.617928	0.492686	0.66792
Mol_743	1111	1	-4.79	0.205275	-5.29815	0.400749	1.10409	0.492686	0.994196
Mol_808	1111	2	-4.72	0.145152	-4.6818	0.586928	0.929821	0.492686	0.768498
Mol_877	1111	1	-4.88	0.205275	-4.77744	0.577919	0.613911	0.492686	0.483984
Mol_894	1111	1	-4.68	0.205275	-4.75627	0.46762	0.432955	0.492686	0.474298
Mol_942	1111	1	-4.79	0.205275	-4.48394	0.492458	0.655066	0.492686	0.65527
Mol_943	1111	1	-4.84	0.205275	-4.48394	0.492458	0.723322	0.492686	0.723463
Mol_950	1111	1	-5.23	0.205275	-5.31404	0.58993	0.626338	0.492686	0.476863
Mol_969	1111	1	-4.93	0.205275	-5.06911	0.370911	0.315082	0.492686	0.502175
Mol_993	1111	1	-5.88	0.205275	-5.45767	0.458547	0.828057	0.492686	0.829718
Mol_1013	1111	1	-4.66	0.205275	-5.34929	0.501069	1.42249	0.492686	1.44097
Mol_1883	1111	1	-7.25	0.205275	-6.24074	0.645943	1.9175	0.492686	2.56047
Mol_2451	1111	3	-5.98667	0.118516	-5.85408	0.326649	0.662036	0.492686	0.989967
Mol_2970	1111	1	-5.58	0.205275	-5.69514	0.292634	0.178016	0.492686	0.489626
Mol_3028	1111	1	-5.06	0.205275	-5.84365	0.607502	1.47408	0.492686	1.72727
Mol_3372	1111	1	-4.89	0.205275	-5.45703	0.592173	1.07797	0.492686	1.1246
Mol_4133	1111	1	-4.85	0.205275	-5.15337	0.459434	0.623471	0.492686	0.651895
Mol_4320	1111	1	-4.85	0.205275	-5.82256	0.59846	1.94932	0.492686	2.41065
Mol_4521	1111	1	-5.72	0.205275	-5.75806	0.58538	0.611507	0.492686	0.4653
Mol_4538	1111	1	-4.88	0.205275	-5.64087	0.59369	1.44302	0.492686	1.6548
Mol_4612	1111	1	-6.15	0.205275	-6.13046	0.394283	0.289473	0.492686	0.463103
Mol_4613	1111	1	-6.11	0.205275	-6.13046	0.394283	0.289591	0.492686	0.463179
Mol_5531	1111	1	-5.16	0.205275	-5.30099	0.501166	0.516041	0.492686	0.503262
Mol_5539	1111	1	-5.33	0.205275	-4.71617	0.482701	1.25402	0.492686	1.23843
Mol_5726	1111	1	-4.62	0.205275	-4.57107	0.600972	0.635847	0.492686	0.467248
Mol_5840	1111	1	-5.42	0.205275	-5.33298	0.520065	0.521499	0.492686	0.477914
Mol_6576	1111	1	-4.86	0.205275	-5.23663	0.413774	0.738287	0.492686	0.754502
Mol_6605	1111	1	-6.31	0.205275	-6.71109	0.638057	0.883406	0.492686	0.793691
Mol_6618	1111	1	-5.26	0.205275	-5.37002	0.412047	0.356523	0.492686	0.487247
Mol_6631	1111	1	-4.97	0.205275	-4.56379	0.408427	0.808852	0.492686	0.802201
Mol_7081	1111	1	-5.45	0.205275	-5.70453	0.529176	0.637884	0.492686	0.595763
Mol_7118	1111	2	-5.94	0.145152	-6.83228	0.620578	2.01389	0.492686	2.40544
Mol_7124	1111	1	-4.43	0.205275	-5.14963	0.522045	1.46083	0.492686	1.52904
Mol_7127	1111	1	-6.27	0.205275	-5.29725	0.466677	2.59043	0.492686	2.41141
Mol_7206	1111	2	-6.705	0.145152	-6.81777	0.471171	0.753536	0.492686	0.791686
Mol_7359	1111	1	-5.18	0.205275	-5.11053	0.325506	0.182656	0.492686	0.472258
Mol_7361	1111	1	-6.23	0.205275	-5.97342	0.570858	0.688448	0.492686	0.597919
Mol_7362	1111	1	-5.63	0.205275	-5.30928	0.580721	0.754902	0.492686	0.674196
Mol_7363	1111	1	-6.47	0.205275	-5.87267	0.526115	1.1618	0.492686	1.19726
Mol_7366	1111	1	-5.1	0.205275	-5.32515	0.361229	0.420861	0.492686	0.566729
Mol_7486	1111	1	-5.65	0.205275	-5.83999	0.4367	0.460014	0.492686	0.536671
Mol_7487	1111	1	-5.69	0.205275	-5.83999	0.4367	0.424358	0.492686	0.508659
Mol_7488	1111	1	-5.47	0.205275	-5.80698	0.436958	0.663196	0.492686	0.696215
Mol_7489	1111	1	-5.13	0.205275	-5.00444	0.276408	0.17647	0.492686	0.494791
Mol_7490	1111	1	-5.2	0.205275	-5.00444	0.276408	0.323578	0.492686	0.541093
Mol_7491	1111	1	-5.04	0.205275	-6.00036	0.612804	1.87779	0.492686	2.36208
Mol_7497	1111	1	-5.69	0.205275	-5.08446	0.577686	1.14719	0.492686	1.21761
Mol_7498	1111	1	-6.19	0.205275	-5.94855	0.561438	0.665465	0.492686	0.582401
Mol_7502	1111	2	-4.765	0.145152	-4.5786	0.524906	0.88673	0.492686	0.837064
Mol_7548	1111	1	-4.6	0.205275	-4.9876	0.560806	0.810861	0.492686	0.771776
Mol_7581	1111	1	-4.96	0.205275	-5.42796	0.550136	0.917212	0.492686	0.913391
Mol_7616	1111	1	-5.27	0.205275	-5.27785	0.385562	0.272284	0.492686	0.462443
Mol_7633	1111	1	-7.01	0.205275	-7.15837	0.522147	0.551248	0.492686	0.507662
Mol_7643	1111	1	-5.25	0.205275	-5.35121	0.337941	0.227854	0.492686	0.483417
Mol_7645	1111	1	-5.76	0.205275	-5.80698	0.436958	0.371611	0.492686	0.466862
Mol_7676	1111	1	-6.44	0.205275	-6.98494	0.544902	1.04728	0.492686	1.074
Mol_7681	1111	1	-4.69	0.205275	-4.71855	0.363214	0.233434	0.492686	0.463996
Mol_7716	1111	1	-5.74	0.205275	-5.46224	0.325608	0.523907	0.492686	0.62123
Mol_7717	1111	1	-5.47	0.205275	-5.30717	0.386944	0.363184	0.492686	0.516928
Mol_7718	1111	1	-5.96	0.205275	-5.80943	0.390156	0.355069	0.492686	0.509013
Mol_7719	1111	3	-6.15	0.118516	-5.76435	0.420694	1.22671	0.492686	1.2601
Mol_7721	1111	1	-5.89	0.205275	-5.60403	0.36633	0.540867	0.492686	0.630761
Mol_7722	1111	1	-5.63	0.205275	-5.57916	0.369342	0.251293	0.492686	0.46764
Mol_7739	1111	1	-5.39	0.205275	-5.34623	0.4079	0.319057	0.492686	0.466263
Mol_7740	1111	1	-5.65	0.205275	-5.34623	0.4079	0.590601	0.492686	0.652389
Mol_7741	1111	1	-5.83	0.205275	-5.65254	0.410331	0.411266	0.492686	0.527185
Mol_7745	1111	1	-5.72	0.205275	-5.19786	0.334433	1.39525	0.492686	1.02389
Mol_7746	1111	1	-5.49	0.205275	-5.19786	0.334433	0.558	0.492686	0.638116
Mol_7747	1111	1	-5.62	0.205275	-5.37528	0.438751	0.524577	0.492686	0.585674
Mol_7748	1111	1	-5.41	0.205275	-5.48258	0.422521	0.35466	0.492686	0.473168
Mol_7749	1111	3	-5.94333	0.118516	-5.48258	0.422521	1.4051	0.492686	1.39104
Mol_7750	1111	1	-5.38	0.205275	-5.65254	0.410331	0.538322	0.492686	0.615315
Mol_7752	1111	1	-5.32	0.205275	-5.37528	0.438751	0.376966	0.492686	0.468611
Mol_7770	1111	1	-5.34	0.205275	-5.52472	0.503069	0.547039	0.492686	0.532601
Mol_7836	1111	1	-6.33	0.205275	-5.17309	0.593536	2.5212	0.492686	3.21925
Mol_7916	1111	1	-6.69	0.205275	-5.79607	0.707955	1.57726	0.492686	2.10834
Mol_7920	1111	1	-5.26	0.205275	-5.26569	0.586209	0.610682	0.492686	0.462383
Mol_7921	1111	1	-7.02	0.205275	-6.72361	0.613439	0.767441	0.492686	0.643267
Mol_7923	1111	1	-4.39	0.205275	-4.39351	0.286508	0.0901562	0.492686	0.462342
Mol_7924	1111	1	-4.36	0.205275	-4.39351	0.286508	0.0969212	0.492686	0.464629
Mol_7931	1111	1	-6.61	0.205275	-5.49959	0.457696	3.34538	0.492686	3.0021
Mol_7932	1111	1	-5.72	0.205275	-5.74573	0.413683	0.325797	0.492686	0.46368
Mol_7933	1111	1	-6.15	0.205275	-5.74573	0.413683	0.801362	0.492686	0.798959
Mol_7935	1111	1	-6.01	0.205275	-5.49959	0.457696	1.02424	0.492686	0.99894
Mol_7941	1111	1	-5.89	0.205275	-5.75591	0.357241	0.289592	0.492686	0.499352
Mol_7954	1111	1	-6.43	0.205275	-6.12117	0.426588	0.609296	0.492686	0.658771
Mol_7956	1111	1	-4.54	0.205275	-4.72744	0.358976	0.35872	0.492686	0.534684
Mol_7960	1111	1	-5.06	0.205275	-4.88562	0.441927	0.452519	0.492686	0.524949
Mol_7967	1111	1	-5.7	0.205275	-5.6515	0.400371	0.306814	0.492686	0.467161
Mol_7973	1111	1	-5.6	0.205275	-5.32921	0.489115	0.609567	0.492686	0.613356
Mol_7974	1111	1	-6.49	0.205275	-6.18322	0.514989	0.676668	0.492686	0.656177
Mol_7975	1111	1	-4.39	0.205275	-4.58923	0.555212	0.627725	0.492686	0.544074
Mol_7976	1111	2	-4.875	0.145152	-4.98689	0.465216	0.742319	0.492686	0.791278
Mol_7988	1111	1	-6.37	0.205275	-6.3057	0.303895	0.142854	0.492686	0.470833
Mol_7989	1111	1	-6.7	0.205275	-6.3057	0.303895	0.962217	0.492686	0.782567
Mol_7990	1111	1	-5.55	0.205275	-5.49685	0.337495	0.194574	0.492686	0.468136
Mol_7991	1111	1	-5.65	0.205275	-5.49685	0.337495	0.285135	0.492686	0.510631
Mol_7992	1111	1	-5.6	0.205275	-5.5438	0.363399	0.242647	0.492686	0.468821
Mol_7993	1111	1	-5.44	0.205275	-5.5438	0.363399	0.271489	0.492686	0.484512
Mol_7994	1111	1	-5.45	0.205275	-5.43768	0.307093	0.127014	0.492686	0.462629
Mol_7995	1111	1	-5.74	0.205275	-5.43768	0.307093	0.610774	0.492686	0.650574
Mol_7996	1111	1	-5.41	0.205275	-5.53401	0.367794	0.295769	0.492686	0.493995
Mol_7997	1111	1	-5.47	0.205275	-5.53401	0.367794	0.254069	0.492686	0.470757
Mol_8053	1111	1	-4.94	0.205275	-4.80999	0.426774	0.393978	0.492686	0.497131
Mol_8056	1111	2	-5.3	0.145152	-5.79161	0.423054	1.30376	0.492686	1.26331
Mol_8095	1111	2	-5.59	0.145152	-6.03703	0.470023	1.17496	0.492686	1.17711
Mol_8133	1111	1	-6.05	0.205275	-5.51536	0.392976	1.21128	0.492686	1.05109
Mol_8135	1111	1	-5.47	0.205275	-5.51536	0.392976	0.29249	0.492686	0.466555
Mol_8145	1111	1	-5.64	0.205275	-5.46931	0.522215	0.564406	0.492686	0.522332
Mol_8147	1111	1	-5.65	0.205275	-4.90396	0.545354	1.48362	0.492686	1.60876
Mol_8166	1111	1	-5.95	0.205275	-5.36371	0.449698	1.23827	0.492686	1.17035
Mol_8168	1111	1	-5.2	0.205275	-4.81561	0.564255	0.809367	0.492686	0.766664
Mol_8183	1111	1	-5.06	0.205275	-5.42786	0.628073	0.843233	0.492686	0.741052
Mol_8204	1111	1	-6.43	0.205275	-6.14949	0.457566	0.59011	0.492686	0.624391
Mol_8221	1111	1	-4.26	0.205275	-4.76225	0.690137	1.02158	0.492686	0.981909
Mol_8233	1111	1	-5.72	0.205275	-5.50194	0.516257	0.590509	0.492686	0.56026
Mol_8265	1111	1	-4.57	0.205275	-4.29021	0.612992	0.754233	0.492686	0.623559
Mol_8269	1111	1	-4.95	0.205275	-5.63523	0.497229	1.41949	0.492686	1.42949
Mol_8270	1111	1	-6.46	0.205275	-5.98801	0.482473	0.923589	0.492686	0.92119
Mol_8281	1111	1	-4.46	0.205275	-4.42515	0.286706	0.0978053	0.492686	0.464818
Mol_8291	1111	1	-4.81	0.205275	-4.65379	0.615087	0.68535	0.492686	0.51258
Mol_8358	1111	1	-5.17	0.205275	-5.10515	0.404205	0.319396	0.492686	0.470979
Mol_8363	1111	1	-5.55	0.205275	-5.709	0.377322	0.345517	0.492686	0.51439
Mol_8364	1111	2	-5.19	0.145152	-5.47689	0.406354	0.842475	0.492686	0.935031
Mol_8374	1111	1	-6.19	0.205275	-5.86483	0.453443	0.652118	0.492686	0.680117
Mol_8385	1111	1	-4.45	0.205275	-4.71432	0.587458	0.713727	0.492686	0.606228
Mol_8394	1111	1	-7.34	0.205275	-6.3493	0.554197	2.15959	0.492686	2.48401
Mol_8407	1111	1	-5.44	0.205275	-5.60599	0.341926	0.308284	0.492686	0.519069
Mol_8408	1111	1	-5.46	0.205275	-5.60599	0.341926	0.2816	0.492686	0.506217
Mol_8421	1111	2	-5.375	0.145152	-5.45943	0.446023	0.693462	0.492686	0.780176
Mol_8422	1111	2	-5.225	0.145152	-5.25015	0.466673	0.717673	0.492686	0.766794
Mol_8435	1111	1	-4.99	0.205275	-4.69036	0.487491	0.64248	0.492686	0.647258
Mol_8441	1111	1	-4.71	0.205275	-4.78633	0.382585	0.286444	0.492686	0.474318
Mol_8484	1111	1	-5.38	0.205275	-4.77347	0.452192	1.29235	0.492686	1.22008
Mol_8496	1111	1	-6.28	0.205275	-6.25452	0.542852	0.545081	0.492686	0.463653
Mol_8534	1111	1	-6	0.205275	-5.9804	0.366633	0.238178	0.492686	0.463108
Mol_8558	1111	1	-5.34	0.205275	-5.75323	0.427492	0.816071	0.492686	0.814052
Mol_8559	1111	1	-6.28	0.205275	-5.9804	0.366633	0.570635	0.492686	0.647209
Mol_8560	1111	1	-5.91	0.205275	-5.9804	0.366633	0.255183	0.492686	0.472524
Mol_8568	1111	1	-5.36	0.205275	-5.28796	0.46369	0.424922	0.492686	0.473005
Mol_8569	1111	1	-5.18	0.205275	-5.09985	0.466666	0.432756	0.492686	0.47555
Mol_8596	1111	1	-5.82	0.205275	-4.91447	0.582232	1.8141	0.492686	2.15133
Mol_8598	1111	1	-4.94	0.205275	-4.48468	0.634553	0.938325	0.492686	0.889345
Mol_8663	1111	1	-5.68	0.205275	-4.94706	0.42985	1.80682	0.492686	1.56886
Mol_8676	1111	1	-4.73	0.205275	-5.50949	0.475358	1.77742	0.492686	1.71387
Mol_8705	1111	1	-4.67	0.205275	-5.3917	0.548591	1.41835	0.492686	1.53518
Mol_8729	1111	1	-5.49	0.205275	-5.50165	0.425051	0.344849	0.492686	0.462596
Mol_8750	1111	1	-4.95	0.205275	-5.90037	0.553017	2.03658	0.492686	2.32276
Mol_8752	1111	1	-5.37	0.205275	-4.96676	0.609852	0.864116	0.492686	0.797254
Mol_8753	1111	1	-4.72	0.205275	-5.29408	0.533283	1.10821	0.492686	1.14116
Mol_8754	1111	1	-5.62	0.205275	-5.84872	0.603608	0.708193	0.492686	0.570075
Mol_8758	1111	1	-5.82	0.205275	-5.77289	0.587057	0.615123	0.492686	0.466889
Mol_8759	1111	1	-5.22	0.205275	-5.47044	0.524615	0.628806	0.492686	0.591504
Mol_8764	1111	1	-5.08	0.205275	-5.20485	0.595929	0.647041	0.492686	0.494422
Mol_8765	1111	1	-4.45	0.205275	-5.18168	0.538412	1.46035	0.492686	1.56507
Mol_8766	1111	1	-5.84	0.205275	-5.95643	0.527784	0.544302	0.492686	0.490238
Mol_8803	1111	1	-5.46	0.205275	-5.46224	0.325608	0.160091	0.492686	0.462327
Mol_8804	1111	1	-5.56	0.205275	-5.46224	0.325608	0.205137	0.492686	0.482001
Mol_8805	1111	1	-5.65	0.205275	-5.60403	0.36633	0.244053	0.492686	0.466668
Mol_8806	1111	1	-5.69	0.205275	-5.60403	0.36633	0.263715	0.492686	0.477538
Mol_8809	1111	1	-4.93	0.205275	-4.42947	0.543992	0.969083	0.492686	0.978373
Mol_98	1112	1	-4.43	0.205275	-5.03041	0.546105	1.15348	0.492686	1.20486
Mol_99	1112	1	-4.26	0.205275	-4.72277	0.54447	0.907738	0.492686	0.903442
Mol_100	1112	1	-4.22	0.205275	-4.1909	0.542523	0.5449	0.492686	0.464061
Mol_134	1112	1	-4.73	0.205275	-4.89093	0.607502	0.677179	0.492686	0.515663
Mol_135	1112	1	-6.61	0.205275	-4.95642	0.640723	4.01985	0.492686	6.09455
Mol_158	1112	1	-4.08	0.205275	-4.4359	0.571959	0.782718	0.492686	0.723228
Mol_190	1112	1	-5.6	0.205275	-4.89285	0.541953	1.39383	0.492686	1.49235
Mol_200	1112	1	-4.29	0.205275	-4.41083	0.532988	0.55401	0.492686	0.492388
Mol_261	1112	1	-4.35	0.205275	-4.38604	0.589511	0.617436	0.492686	0.464991
Mol_263	1112	1	-4.24	0.205275	-4.06936	0.616064	0.692869	0.492686	0.522291
Mol_377	1112	1	-4.27	0.205275	-4.30282	0.572975	0.592307	0.492686	0.464535
Mol_382	1112	1	-7.13	0.205275	-6.5619	0.578476	1.08122	0.492686	1.12709
Mol_383	1112	1	-6.14	0.205275	-5.55709	0.526994	1.13044	0.492686	1.16222
Mol_437	1112	1	-5.16	0.205275	-5.31793	0.637483	0.715707	0.492686	0.51369
Mol_489	1112	1	-5.63	0.205275	-4.63428	0.606608	1.98797	0.492686	2.50453
Mol_524	1112	1	-4.31	0.205275	-4.9463	0.640117	1.18277	0.492686	1.29629
Mol_528	1112	1	-4.38	0.205275	-5.06721	0.633652	1.26771	0.492686	1.43507
Mol_630	1112	1	-4.39	0.205275	-4.38064	0.597865	0.628078	0.492686	0.462497
Mol_677	1112	1	-5.66	0.205275	-5.28706	0.488825	0.746858	0.492686	0.748805
Mol_682	1112	1	-5.04	0.205275	-4.39007	0.54841	1.25498	0.492686	1.33241
Mol_684	1112	1	-4.86	0.205275	-5.15218	0.584864	0.733404	0.492686	0.638161
Mol_815	1112	1	-4.64	0.205275	-4.31322	0.537675	0.720472	0.492686	0.682278
Mol_895	1112	1	-4.83	0.205275	-4.94489	0.561361	0.593813	0.492686	0.489504
Mol_902	1112	1	-4.59	0.205275	-4.88631	0.502429	0.652469	0.492686	0.643166
Mol_913	1112	1	-5.47	0.205275	-6.62198	0.592563	2.50979	0.492686	3.1958
Mol_973	1112	1	-5.96	0.205275	-6.32916	0.544444	0.776361	0.492686	0.74302
Mol_3199	1112	1	-5.75	0.205275	-5.4543	0.522484	0.671575	0.492686	0.642429
Mol_5508	1112	1	-6.7	0.205275	-6.77735	0.415643	0.344745	0.492686	0.47464
Mol_5514	1112	1	-6.93	0.205275	-6.92375	0.482685	0.445527	0.492686	0.462397
Mol_5521	1112	1	-4.85	0.205275	-4.99452	0.503631	0.521728	0.492686	0.505337
Mol_7178	1112	1	-6.43	0.205275	-6.38154	0.455542	0.404322	0.492686	0.467154
Mol_7180	1112	1	-4.41	0.205275	-4.86192	0.472691	0.885405	0.492686	0.882995
Mol_7467	1112	1	-4.4	0.205275	-4.49311	0.366278	0.268395	0.492686	0.480174
Mol_7580	1112	1	-4.42	0.205275	-4.79166	0.528954	0.768703	0.492686	0.746849
Mol_7609	1112	1	-6.52	0.205275	-5.52567	0.581051	2.06709	0.492686	2.49884
Mol_7615	1112	1	-4.72	0.205275	-4.75271	0.515434	0.501974	0.492686	0.46452
Mol_7651	1112	1	-4.38	0.205275	-4.77604	0.511786	0.793408	0.492686	0.785396
Mol_7660	1112	1	-5.76	0.205275	-5.07465	0.594842	1.28723	0.492686	1.42984
Mol_7680	1112	1	-4.69	0.205275	-4.84925	0.508753	0.538	0.492686	0.514553
Mol_7737	1112	1	-4.33	0.205275	-4.38329	0.508842	0.494641	0.492686	0.468165
Mol_7742	1112	1	-5.19	0.205275	-5.52739	0.364459	0.661166	0.492686	0.696791
Mol_7743	1112	1	-5.89	0.205275	-5.52739	0.364459	0.727615	0.492686	0.733153
Mol_7744	1112	1	-5.81	0.205275	-5.3835	0.316878	1.04978	0.492686	0.837003
Mol_7751	1112	1	-5.24	0.205275	-5.3835	0.316878	0.246529	0.492686	0.504732
Mol_7793	1112	1	-6.04	0.205275	-5.29871	0.620553	1.37445	0.492686	1.5942
Mol_7887	1112	1	-4.36	0.205275	-5.46921	0.610448	2.29721	0.492686	2.99662
Mol_7959	1112	1	-4.72	0.205275	-5.29963	0.43722	1.24506	0.492686	1.15435
Mol_8104	1112	1	-4.7	0.205275	-4.73515	0.579217	0.601965	0.492686	0.464861
Mol_8112	1112	1	-4.39	0.205275	-4.45826	0.43917	0.381852	0.492686	0.471914
Mol_8124	1112	1	-5.77	0.205275	-5.00051	0.47324	1.75128	0.492686	1.68197
Mol_8125	1112	1	-6.27	0.205275	-5.7839	0.482795	0.952493	0.492686	0.949034
Mol_8146	1112	1	-5.8	0.205275	-5.69456	0.49932	0.495697	0.492686	0.485218
Mol_8159	1112	1	-5.16	0.205275	-4.75813	0.52024	0.806135	0.492686	0.794972
Mol_8227	1112	1	-4.22	0.205275	-5.26299	0.574974	2.23898	0.492686	2.70307
Mol_8264	1112	1	-5.15	0.205275	-5.10685	0.327045	0.171432	0.492686	0.466152
Mol_8380	1112	1	-4.12	0.205275	-4.96964	0.565372	1.70825	0.492686	1.94929
Mol_8390	1112	1	-5.42	0.205275	-5.61696	0.356992	0.370884	0.492686	0.542226
Mol_8431	1112	2	-5.06	0.145152	-5.12615	0.389125	0.570143	0.492686	0.774505
Mol_8565	1112	1	-4.8	0.205275	-4.67563	0.434124	0.40181	0.492686	0.494179
Mol_8613	1112	1	-5.87	0.205275	-6.38216	0.593203	0.993771	0.492686	1.00262
Mol_8617	1112	1	-5.18	0.205275	-5.07703	0.520123	0.52719	0.492686	0.484156
Mol_8661	1112	1	-5.28	0.205275	-5.48362	0.418449	0.450917	0.492686	0.547715
Mol_8665	1112	1	-5.09	0.205275	-5.06959	0.454112	0.39717	0.492686	0.463175
Mol_8683	1112	1	-6.28	0.205275	-6.0677	0.485332	0.545606	0.492686	0.555159
Mol_8687	1112	1	-6.1	0.205275	-5.79726	0.407318	0.588442	0.492686	0.651099
Mol_8688	1112	1	-5.51	0.205275	-5.79726	0.407318	0.560925	0.492686	0.632292
Mol_8689	1112	1	-6.07	0.205275	-5.98351	0.405804	0.33217	0.492686	0.477724
Mol_8690	1112	1	-6.14	0.205275	-5.98351	0.405804	0.383811	0.492686	0.512757
Mol_8691	1112	1	-6.63	0.205275	-6.36706	0.332177	0.485551	0.492686	0.604729
Mol_8693	1112	1	-5.25	0.205275	-4.97588	0.334909	0.512307	0.492686	0.617093
Mol_8694	1112	1	-5.06	0.205275	-4.97588	0.334909	0.20889	0.492686	0.476891
Mol_8839	1112	1	-5.3	0.205275	-5.1702	0.407296	0.362977	0.492686	0.497022
Mol_8853	1112	1	-5.91	0.205275	-6.02426	0.383934	0.313338	0.492686	0.48921
Mol_8856	1112	1	-5.34	0.205275	-5.79732	0.556552	0.903018	0.492686	0.893102
Mol_8867	1112	1	-5.48	0.205275	-5.43167	0.344332	0.204804	0.492686	0.467127
Mol_8894	1112	1	-5.44	0.205275	-5.57011	0.490678	0.494097	0.492686	0.497184
Mol_8897	1112	1	-6.32	0.205275	-6.02426	0.383934	0.565716	0.492686	0.642468
Mol_8908	1112	1	-5.98	0.205275	-5.76227	0.603462	0.701278	0.492686	0.559969
Mol_8944	1112	1	-5.15	0.205275	-5.35337	0.426095	0.460258	0.492686	0.54751
Mol_8989	1112	1	-4.63	0.205275	-4.79422	0.327249	0.289021	0.492686	0.517867
Mol_8990	1112	1	-4.65	0.205275	-4.79422	0.327249	0.260219	0.492686	0.50516
Mol_9009	1112	1	-5.28	0.205275	-5.54635	0.33884	0.493636	0.492686	0.608447
Mol_9020	1112	1	-5.43	0.205275	-5.36285	0.424331	0.355696	0.492686	0.471604
Mol_9033	1112	1	-4.66	0.205275	-4.8528	0.520252	0.576474	0.492686	0.538887
Mol_9048	1112	1	-5.15	0.205275	-5.16944	0.433802	0.361199	0.492686	0.463095
Mol_9070	1112	1	-5.18	0.205275	-5.01534	0.442523	0.444954	0.492686	0.518162
Mol_9099	1112	1	-4.31	0.205275	-4.74055	0.510643	0.847567	0.492686	0.844148
Mol_9101	1112	1	-5.43	0.205275	-5.37576	0.469418	0.429431	0.492686	0.468375
Mol_9102	1112	1	-5.5	0.205275	-5.14982	0.697724	0.892694	0.492686	0.714898
Mol_9106	1112	1	-4.95	0.205275	-4.95003	0.454666	0.397131	0.492686	0.462316
Mol_9111	1112	1	-4.63	0.205275	-4.82125	0.519756	0.574693	0.492686	0.537655
Mol_9117	1112	1	-4.32	0.205275	-4.10863	0.46166	0.514143	0.492686	0.554343
Mol_9118	1112	1	-5.41	0.205275	-5.28148	0.317477	0.22703	0.492686	0.496341
Mol_9120	1112	1	-5.26	0.205275	-5.21527	0.378003	0.265005	0.492686	0.466438
Mol_9121	1112	1	-5.19	0.205275	-5.2718	0.374767	0.275785	0.492686	0.476101
Mol_9122	1112	1	-5.15	0.205275	-5.2718	0.374767	0.304779	0.492686	0.492877
Mol_9123	1112	1	-5.14	0.205275	-5.2718	0.374767	0.313807	0.492686	0.498101
Mol_9128	1112	1	-5.39	0.205275	-5.21527	0.378003	0.364838	0.492686	0.525204
Mol_9134	1112	1	-5.32	0.205275	-5.24876	0.383352	0.285234	0.492686	0.472769
Mol_9153	1112	1	-5.34	0.205275	-5.45645	0.564611	0.599145	0.492686	0.490249
Mol_9154	1112	1	-5.23	0.205275	-5.04915	0.497038	0.535792	0.492686	0.529685
Mol_9157	1112	1	-6.67	0.205275	-6.16094	0.478465	1.00426	0.492686	0.996107
Mol_9158	1112	1	-5.75	0.205275	-6.12738	0.509719	0.764679	0.492686	0.755673
Mol_9159	1112	1	-5.92	0.205275	-5.3761	0.490473	1.07346	0.492686	1.07166
Mol_9172	1112	1	-6.74	0.205275	-5.88124	0.542942	1.79499	0.492686	1.98138
Mol_9173	1112	1	-5.3	0.205275	-5.6183	0.360342	0.615089	0.492686	0.671003
Mol_9180	1112	1	-5.01	0.205275	-5.69466	0.604634	1.27902	0.492686	1.42788
Mol_9183	1112	1	-5.76	0.205275	-5.92737	0.474438	0.493603	0.492686	0.520015
Mol_9184	1112	1	-5.22	0.205275	-5.43507	0.472022	0.531033	0.492686	0.557589
Mol_9198	1112	1	-7.14	0.205275	-6.0677	0.485332	2.89071	0.492686	2.83078
Mol_9218	1112	1	-5.33	0.205275	-5.10662	0.388148	0.442482	0.492686	0.565099
Mol_9232	1112	1	-4.47	0.205275	-4.48271	0.359047	0.223161	0.492686	0.462649
Mol_9233	1112	1	-4.35	0.205275	-4.43055	0.39276	0.306456	0.492686	0.475681
Mol_9239	1112	1	-5.14	0.205275	-4.52686	0.589161	1.15658	0.492686	1.23669
Mol_9240	1112	1	-5.28	0.205275	-5.26919	0.509758	0.490888	0.492686	0.462557
Mol_9283	1112	1	-5.73	0.205275	-5.42014	0.443113	0.621266	0.492686	0.660081
Mol_9284	1112	1	-5.78	0.205275	-5.42014	0.443113	0.706537	0.492686	0.729056
Mol_9300	1112	1	-4.33	0.205275	-4.84503	0.512873	0.999983	0.492686	1.00869
Mol_9307	1112	1	-5.33	0.205275	-4.76564	0.514168	1.10027	0.492686	1.11836
Mol_9321	1112	1	-5.21	0.205275	-5.03182	0.523941	0.571602	0.492686	0.527711
Mol_9322	1112	1	-4.86	0.205275	-5.20616	0.47407	0.69733	0.492686	0.709131
Mol_9330	1112	1	-5.15	0.205275	-5.30495	0.496938	0.518046	0.492686	0.511774
Mol_9438	1112	1	-6.62	0.205275	-5.42014	0.443113	4.04283	0.492686	3.42775
Mol_9497	1112	1	-5.91	0.205275	-5.13828	0.506303	1.64662	0.492686	1.68906
Mol_9500	1112	1	-4.49	0.205275	-4.26671	0.562108	0.652922	0.492686	0.565018
Mol_9540	1112	1	-6.38	0.205275	-6.35307	0.479739	0.44201	0.492686	0.463811
Mol_9541	1112	1	-6.15	0.205275	-6.27798	0.489754	0.491531	0.492686	0.496053
Mol_9542	1112	1	-6.46	0.205275	-6.27798	0.489754	0.526454	0.492686	0.530562
Mol_9543	1112	1	-6.48	0.205275	-6.35307	0.479739	0.475438	0.492686	0.495505
Mol_5	1201	1	-4.57	0.205275	-4.67024	0.630279	0.687495	0.492686	0.483015
Mol_61	1201	1	-4.41	0.205275	-4.6553	0.550678	0.655492	0.492686	0.586264
Mol_66	1201	1	-5.56	0.205275	-4.41999	0.54996	2.70361	0.492686	3.13931
Mol_72	1201	1	-6.59	0.205275	-6.52521	0.650969	0.708781	0.492686	0.470963
Mol_91	1201	1	-4.96	0.205275	-5.08955	0.555838	0.59148	0.492686	0.496886
Mol_143	1201	1	-4.8	0.205275	-4.5475	0.586488	0.703727	0.492686	0.593638
Mol_227	1201	1	-4.59	0.205275	-4.69113	0.497942	0.491731	0.492686	0.483385
Mol_318	1201	1	-4.06	0.205275	-4.22468	0.526911	0.567407	0.492686	0.518179
Mol_326	1201	1	-4.03	0.205275	-4.20209	0.538034	0.587501	0.492686	0.523315
Mol_328	1201	1	-4.22	0.205275	-4.18514	0.51363	0.499316	0.492686	0.464819
Mol_334	1201	1	-4.01	0.205275	-4.12325	0.540824	0.562698	0.492686	0.488734
Mol_513	1201	1	-5.08	0.205275	-4.19234	0.514325	1.98749	0.492686	2.08535
Mol_563	1201	1	-6.49	0.205275	-6.4184	0.609444	0.651822	0.492686	0.472877
Mol_645	1201	1	-4.8	0.205275	-5.27274	0.548461	0.924272	0.492686	0.922649
Mol_649	1201	1	-5.33	0.205275	-5.1682	0.641491	0.72245	0.492686	0.516239
Mol_656	1201	1	-5.73	0.205275	-5.15643	0.501244	1.1313	0.492686	1.13996
Mol_704	1201	1	-4.72	0.205275	-4.69215	0.560445	0.572692	0.492686	0.463914
Mol_739	1201	1	-4.8	0.205275	-5.07147	0.365365	0.510404	0.492686	0.614115
Mol_771	1201	1	-5.1	0.205275	-5.49813	0.452309	0.780384	0.492686	0.788809
Mol_783	1201	1	-4.49	0.205275	-4.88691	0.687406	0.919856	0.492686	0.786813
Mol_784	1201	1	-3.93	0.205275	-4.65914	0.593581	1.37606	0.492686	1.5574
Mol_793	1201	1	-6.48	0.205275	-5.76073	0.412345	1.84278	0.492686	1.52796
Mol_794	1201	1	-6.19	0.205275	-6.02749	0.537065	0.580592	0.492686	0.516715
Mol_795	1201	1	-5.8	0.205275	-6.02749	0.537065	0.624521	0.492686	0.568915
Mol_813	1201	1	-5.36	0.205275	-5.94	0.613058	1.09769	0.492686	1.15524
Mol_814	1201	1	-5.29	0.205275	-5.94	0.613058	1.21224	0.492686	1.33259
Mol_879	1201	1	-4.92	0.205275	-4.55332	0.500648	0.743823	0.492686	0.739269
Mol_881	1201	1	-5.2	0.205275	-4.80616	0.373671	0.805344	0.492686	0.781814
Mol_888	1201	1	-5.05	0.205275	-4.80616	0.373671	0.462826	0.492686	0.584788
Mol_901	1201	1	-5.46	0.205275	-5.67327	0.395796	0.436207	0.492686	0.556001
Mol_917	1201	1	-4.99	0.205275	-4.81792	0.413691	0.410386	0.492686	0.523309
Mol_918	1201	1	-5.43	0.205275	-4.92013	0.455466	1.02511	0.492686	0.9978
Mol_921	1201	1	-4.98	0.205275	-4.78758	0.39595	0.409408	0.492686	0.538582
Mol_925	1201	1	-6.16	0.205275	-5.5546	0.444856	1.30588	0.492686	1.21726
Mol_955	1201	1	-5.16	0.205275	-5.19879	0.431123	0.359444	0.492686	0.465416
Mol_956	1201	1	-5.1	0.205275	-5.07232	0.544468	0.54782	0.492686	0.463894
Mol_960	1201	4	-4.95	0.102638	-5.502	0.551735	1.69965	0.492686	1.718
Mol_965	1201	1	-5.9	0.205275	-5.38144	0.468265	1.03395	0.492686	1.01621
Mol_975	1201	1	-5.32	0.205275	-5.43795	0.449603	0.422654	0.492686	0.490974
Mol_979	1201	1	-5.72	0.205275	-5.12795	0.4805	1.20083	0.492686	1.18434
Mol_998	1201	1	-4.87	0.205275	-4.65995	0.394031	0.429866	0.492686	0.553198
Mol_1063	1201	1	-4.89	0.205275	-5.12287	0.597551	0.703429	0.492686	0.574018
Mol_1118	1201	1	-3.97	0.205275	-4.78981	0.555438	1.65294	0.492686	1.8467
Mol_1141	1201	1	-5.68	0.205275	-5.55631	0.587543	0.63479	0.492686	0.493831
Mol_1307	1201	1	-7.24	0.205275	-6.77113	0.628409	0.950546	0.492686	0.915153
Mol_1445	1201	1	-4.81	0.205275	-5.06891	0.60339	0.728142	0.492686	0.600397
Mol_1455	1201	2	-4.96	0.145152	-5.7589	0.582785	1.86064	0.492686	2.08015
Mol_1456	1201	1	-5.35	0.205275	-5.8587	0.586731	0.987273	0.492686	0.995356
Mol_1528	1201	1	-5.33	0.205275	-6.07445	0.587641	1.41522	0.492686	1.60387
Mol_2393	1201	1	-4.48	0.205275	-5.43918	0.504991	2.28665	0.492686	2.35739
Mol_2434	1201	1	-5.23	0.205275	-5.72498	0.480657	0.972231	0.492686	0.966975
Mol_2716	1201	1	-5.16	0.205275	-5.11667	0.437405	0.371538	0.492686	0.466184
Mol_2736	1201	1	-4.68	0.205275	-5.90751	0.502279	3.4646	0.492686	3.56602
Mol_2752	1201	1	-6.27	0.205275	-4.77767	0.59283	3.7889	0.492686	5.04965
Mol_4048	1201	1	-4.84	0.205275	-5.01962	0.423185	0.431186	0.492686	0.528775
Mol_4214	1201	1	-4.78	0.205275	-4.96343	0.548801	0.609192	0.492686	0.531619
Mol_4215	1201	1	-4.8	0.205275	-4.96343	0.548801	0.597676	0.492686	0.51733
Mol_4896	1201	1	-4.59	0.205275	-4.6645	0.534672	0.540709	0.492686	0.473749
Mol_4952	1201	1	-5.39	0.205275	-5.09309	0.656404	0.813621	0.492686	0.643896
Mol_5071	1201	1	-4.98	0.205275	-4.86222	0.544386	0.569806	0.492686	0.490892
Mol_5215	1201	1	-6.63	0.205275	-6.11071	0.553107	1.0008	0.492686	1.01777
Mol_5236	1201	1	-5.59	0.205275	-5.24004	0.581034	0.78425	0.492686	0.714585
Mol_5918	1201	1	-6.47	0.205275	-6.25274	0.583865	0.676353	0.492686	0.559542
Mol_5940	1201	1	-5.24	0.205275	-5.95917	0.496953	1.51658	0.492686	1.52765
Mol_5972	1201	1	-5.21	0.205275	-5.39024	0.564767	0.629041	0.492686	0.529232
Mol_6053	1201	1	-4.57	0.205275	-4.42581	0.524544	0.552532	0.492686	0.505142
Mol_6339	1201	1	-4.97	0.205275	-4.93295	0.38929	0.283528	0.492686	0.465144
Mol_6378	1201	1	-4.44	0.205275	-4.18624	0.533497	0.642248	0.492686	0.594955
Mol_7130	1201	1	-4.78	0.205275	-5.0677	0.475187	0.615942	0.492686	0.632808
Mol_7136	1201	1	-6.41	0.205275	-5.53713	0.590219	1.71019	0.492686	2.03171
Mol_7241	1201	1	-4.71	0.205275	-5.11758	0.546047	0.82758	0.492686	0.804491
Mol_7386	1201	1	-6.43	0.205275	-6.41236	0.627466	0.671246	0.492686	0.462957
Mol_8110	1201	1	-4.36	0.205275	-4.91191	0.620314	1.05643	0.492686	1.08974
Mol_8178	1201	1	-4.96	0.205275	-5.04463	0.383842	0.293188	0.492686	0.477071
Mol_8202	1201	2	-4.61	0.145152	-5.20553	0.538099	1.45906	0.492686	1.49601
Mol_8203	1201	1	-4.97	0.205275	-5.04463	0.383842	0.287783	0.492686	0.47379
Mol_8434	1201	1	-6.01	0.205275	-4.08519	0.527965	7.1659	0.492686	8.09376
Mol_8439	1201	1	-5.75	0.205275	-4.54862	0.578766	2.75385	0.492686	3.43531
Mol_8476	1201	1	-5.64	0.205275	-4.57583	0.574422	2.30893	0.492686	2.795
Mol_8491	1201	1	-4.8	0.205275	-5.03014	0.499927	0.580372	0.492686	0.571415
Mol_8509	1201	1	-5.14	0.205275	-4.97219	0.399825	0.386553	0.492686	0.520324
Mol_8542	1201	1	-4.65	0.205275	-5.0527	0.378135	0.825312	0.492686	0.796346
Mol_8628	1201	1	-4.12	0.205275	-4.28796	0.522244	0.562751	0.492686	0.520427
Mol_8634	1201	1	-5.13	0.205275	-4.99829	0.372508	0.310252	0.492686	0.498051
Mol_8660	1201	1	-4.53	0.205275	-5.03594	0.4548	1.01614	0.492686	0.989583
Mol_8684	1201	2	-4.695	0.145152	-4.88313	0.510285	0.865606	0.492686	0.838393
Mol_8842	1201	1	-4.34	0.205275	-4.9714	0.421263	1.46085	0.492686	1.28349
Mol_8864	1201	1	-4.65	0.205275	-4.44741	0.609107	0.69974	0.492686	0.546856
Mol_8951	1201	1	-5.2	0.205275	-5.03323	0.453276	0.462375	0.492686	0.519602
Mol_8995	1201	1	-5.57	0.205275	-5.48366	0.539773	0.551902	0.492686	0.477671
Mol_8998	1201	1	-6.38	0.205275	-5.71654	0.531136	1.30551	0.492686	1.369
Mol_9039	1201	1	-4.51	0.205275	-4.21998	0.574299	0.720192	0.492686	0.635574
Mol_9056	1201	1	-4.86	0.205275	-4.8952	0.499886	0.476821	0.492686	0.464868
Mol_9104	1201	1	-4.77	0.205275	-4.70168	0.379696	0.277348	0.492686	0.471932
Mol_9105	1201	1	-4.98	0.205275	-4.90555	0.390502	0.299419	0.492686	0.473733
Mol_9178	1201	1	-5.08	0.205275	-5.66354	0.312519	1.8793	0.492686	1.16373
Mol_9274	1201	1	-5.28	0.205275	-5.0645	0.44563	0.498155	0.492686	0.557972
Mol_9319	1201	1	-6.11	0.205275	-5.81118	0.564197	0.717501	0.492686	0.646249
Mol_9349	1201	1	-4.53	0.205275	-5.24995	0.446247	1.68375	0.492686	1.52997
Mol_9353	1201	1	-4.95	0.205275	-5.13254	0.423472	0.434529	0.492686	0.530953
Mol_9439	1201	1	-3.9	0.205275	-4.39319	0.551404	0.957406	0.492686	0.963335
Mol_9480	1201	1	-7.09	0.205275	-6.75573	0.540457	0.731463	0.492686	0.692474
Mol_9485	1201	1	-4.97	0.205275	-5.10487	0.463257	0.454482	0.492686	0.499783
Mol_9488	1201	1	-6.83	0.205275	-6.58158	0.553487	0.661386	0.492686	0.589437
Mol_9491	1201	1	-4.79	0.205275	-4.73102	0.353905	0.226781	0.492686	0.469482
Mol_9496	1201	1	-4.74	0.205275	-4.938	0.524428	0.58584	0.492686	0.543074
Mol_9501	1201	1	-4.18	0.205275	-4.74447	0.559184	1.079	0.492686	1.11863
Mol_9513	1201	1	-4.86	0.205275	-5.02476	0.563716	0.619211	0.492686	0.518231
Mol_9519	1201	1	-5.23	0.205275	-4.63524	0.474823	1.21653	0.492686	1.19096
Mol_9549	1201	1	-5.38	0.205275	-5.01087	0.400128	0.724568	0.492686	0.742987
Mol_9553	1201	1	-5.06	0.205275	-5.02671	0.350543	0.2111	0.492686	0.464599
Mol_9608	1201	1	-5.14	0.205275	-4.69447	0.40635	0.91153	0.492686	0.871186
Mol_9620	1201	1	-5.19	0.205275	-5.18705	0.401162	0.300959	0.492686	0.462334
Mol_9621	1201	2	-5.865	0.145152	-5.42635	0.365569	1.22238	0.492686	1.16182
Mol_9630	1201	1	-4.7	0.205275	-4.86251	0.643282	0.725055	0.492686	0.516714
Mol_9632	1201	1	-4.72	0.205275	-4.96854	0.454679	0.546558	0.492686	0.589559
Mol_9639	1201	1	-6.78	0.205275	-5.23926	0.62174	3.73319	0.492686	5.3521
Mol_9641	1201	1	-6.29	0.205275	-5.84155	0.41768	0.907515	0.492686	0.876562
Mol_9647	1201	1	-6.2	0.205275	-5.67235	0.506147	1.02809	0.492686	1.03579
Mol_9653	1201	1	-4.32	0.205275	-4.80662	0.55408	0.947238	0.492686	0.950071
Mol_9654	1201	1	-4.64	0.205275	-5.11694	0.519689	0.92801	0.492686	0.930864
Mol_9659	1201	1	-5.17	0.205275	-5.21812	0.457234	0.407159	0.492686	0.467085
Mol_9660	1201	1	-5.92	0.205275	-5.21997	0.455769	1.5786	0.492686	1.47171
Mol_9665	1201	1	-4.38	0.205275	-5.11664	0.403337	1.97275	0.492686	1.58007
Mol_9675	1201	1	-5.67	0.205275	-5.41249	0.379686	0.491123	0.492686	0.598901
Mol_9687	1201	1	-6.45	0.205275	-5.08157	0.626851	3.05278	0.492686	4.31955
Mol_9689	1201	1	-4.73	0.205275	-4.69891	0.572989	0.592159	0.492686	0.464307
Mol_9693	1201	1	-4.63	0.205275	-5.58486	0.452636	2.61869	0.492686	2.34038
Mol_9696	1201	1	-5.02	0.205275	-5.08161	0.445792	0.391068	0.492686	0.470135
Mol_9698	1201	1	-4.92	0.205275	-5.38123	0.400843	0.962337	0.492686	0.900504
Mol_9707	1201	1	-5.5	0.205275	-5.33596	0.383972	0.360385	0.492686	0.517748
Mol_9725	1201	1	-6.42	0.205275	-5.20529	0.637792	2.49911	0.492686	3.50161
Mol_9737	1201	1	-5.39	0.205275	-5.6551	0.342788	0.491106	0.492686	0.607074
Mol_9742	1201	1	-4.96	0.205275	-5.44176	0.528607	0.93659	0.492686	0.940377
Mol_9743	1201	1	-4.96	0.205275	-5.58486	0.537885	1.21089	0.492686	1.26658
Mol_9744	1201	1	-5.3	0.205275	-5.68418	0.653909	0.880478	0.492686	0.76634
Mol_9748	1201	1	-4.98	0.205275	-5.19576	0.452014	0.506401	0.492686	0.558205
Mol_9756	1201	1	-5.45	0.205275	-5.53148	0.250532	0.0877891	0.492686	0.47599
Mol_9757	1201	1	-5.33	0.205275	-5.53148	0.250532	0.358269	0.492686	0.545929
Mol_9761	1201	1	-4.59	0.205275	-4.41802	0.53022	0.576489	0.492686	0.523243
Mol_9767	1201	1	-5.05	0.205275	-4.87958	0.376498	0.357633	0.492686	0.522137
Mol_9770	1201	1	-4.85	0.205275	-5.2552	0.517465	0.809852	0.492686	0.800509
Mol_9771	1201	1	-5.14	0.205275	-5.38129	0.490896	0.580111	0.492686	0.58224
Mol_9785	1201	1	-5.59	0.205275	-5.24848	0.576105	0.771133	0.492686	0.702571
Mol_9789	1201	1	-4.99	0.205275	-4.98484	0.412209	0.321252	0.492686	0.462371
Mol_9797	1201	1	-5.5	0.205275	-5.41658	0.488508	0.469871	0.492686	0.476649
Mol_9812	1201	1	-6.15	0.205275	-5.91347	0.655832	0.775575	0.492686	0.57756
Mol_9841	1201	1	-5.02	0.205275	-5.61933	0.465884	1.24411	0.492686	1.20219
Mol_9842	1201	1	-5.51	0.205275	-5.71104	0.47688	0.524424	0.492686	0.545571
Mol_9843	1201	1	-4.98	0.205275	-5.2354	0.49546	0.599817	0.492686	0.596672
Mol_9858	1201	1	-4.86	0.205275	-5.22291	0.572219	0.790627	0.492686	0.733599
Mol_9868	1201	1	-4.34	0.205275	-5.20883	0.490001	2.02978	0.492686	2.01721
Mol_9869	1201	1	-5.19	0.205275	-4.93411	0.478414	0.581217	0.492686	0.59719
Mol_9874	1201	1	-4.84	0.205275	-4.91462	0.510553	0.502651	0.492686	0.473785
Mol_9882	1201	1	-4.45	0.205275	-5.93338	0.60655	3.6312	0.492686	4.99481
Mol_9972	1201	1	-5.17	0.205275	-5.51114	0.407236	0.662942	0.492686	0.702025
Mol_9982	1201	1	-5.54	0.205275	-5.56286	0.576554	0.596884	0.492686	0.463393
Mol_9983	1201	1	-4.89	0.205275	-6.45942	0.618619	3.8763	0.492686	5.5358
Mol_9985	1201	2	-4.99	0.145152	-5.7585	0.483063	2.01297	0.492686	1.982
Mol_10025	1201	1	-5.3	0.205275	-5.04491	0.439422	0.538716	0.492686	0.596348
Mol_10026	1201	1	-6.24	0.205275	-5.70465	0.492388	1.05287	0.492686	1.05266
Mol_10035	1201	1	-4.89	0.205275	-4.50976	0.494316	0.7609	0.492686	0.760129
Mol_10037	1201	1	-5.28	0.205275	-5.27036	0.39769	0.294829	0.492686	0.462508
Mol_10050	1201	1	-4.16	0.205275	-4.4953	0.362745	0.656667	0.492686	0.693893
Mol_10053	1201	1	-4.37	0.205275	-4.6512	0.38176	0.536291	0.492686	0.625196
Mol_10063	1201	1	-5.91	0.205275	-5.44258	0.538739	0.913852	0.492686	0.91235
Mol_10075	1201	1	-4.41	0.205275	-5.1172	0.439766	1.66387	0.492686	1.4925
Mol_10077	1201	1	-4.41	0.205275	-4.95079	0.38309	1.26386	0.492686	1.06472
Mol_10082	1201	1	-4.38	0.205275	-4.69003	0.536081	0.70048	0.492686	0.660307
Mol_10083	1201	1	-5.42	0.205275	-5.93197	0.50973	0.995021	0.492686	1.00222
Mol_10086	1201	1	-4.55	0.205275	-4.97387	0.53549	0.845589	0.492686	0.832401
Mol_10088	1201	1	-5.57	0.205275	-5.82291	0.502383	0.605207	0.492686	0.594071
Mol_10099	1201	1	-5.49	0.205275	-5.82331	0.650884	0.834826	0.492686	0.691149
Mol_10100	1201	1	-5.59	0.205275	-5.30065	0.457588	0.602162	0.492686	0.63477
Mol_10117	1201	1	-5.55	0.205275	-5.33462	0.481433	0.54339	0.492686	0.557871
Mol_10124	1201	1	-4.59	0.205275	-4.56899	0.561278	0.573443	0.492686	0.463226
Mol_10125	1201	1	-4.64	0.205275	-5.51825	0.570716	1.77128	0.492686	2.05112
Mol_10131	1201	1	-5.85	0.205275	-5.20986	0.583969	1.20809	0.492686	1.30639
Mol_10132	1201	1	-5.61	0.205275	-6.35233	0.507694	1.55623	0.492686	1.5974
Mol_10133	1201	1	-5.43	0.205275	-6.27019	0.536183	1.76112	0.492686	1.91638
Mol_10134	1201	1	-5.7	0.205275	-5.94161	0.48593	0.574552	0.492686	0.582563
Mol_10135	1201	1	-6.43	0.205275	-6.14486	0.622625	0.76881	0.492686	0.629795
Mol_10136	1201	1	-4.43	0.205275	-4.74206	0.529431	0.696327	0.492686	0.662903
Mol_10137	1201	1	-6.53	0.205275	-5.86203	0.562204	1.27999	0.492686	1.38137
Mol_10138	1201	1	-4.28	0.205275	-4.63374	0.399759	0.689853	0.492686	0.720062
Mol_10139	1201	1	-5.32	0.205275	-6.09274	0.584332	1.48223	0.492686	1.69228
Mol_10140	1201	1	-5	0.205275	-5.00368	0.590555	0.617142	0.492686	0.462344
Mol_10141	1201	1	-5.04	0.205275	-5.34513	0.564519	0.723811	0.492686	0.654093
Mol_10142	1201	1	-6.17	0.205275	-6.14166	0.423054	0.343112	0.492686	0.463971
Mol_10143	1201	1	-5.39	0.205275	-6.02502	0.516757	1.25717	0.492686	1.29294
Mol_10144	1201	1	-5.33	0.205275	-6.03153	0.514044	1.42894	0.492686	1.47606
Mol_10145	1201	1	-6.55	0.205275	-6.86132	0.528333	0.69446	0.492686	0.661952
Mol_10146	1201	1	-6.28	0.205275	-5.89909	0.547945	0.793623	0.492686	0.761184
Mol_10147	1201	1	-5.89	0.205275	-6.19045	0.515405	0.669823	0.492686	0.648256
Mol_10148	1201	1	-4.66	0.205275	-4.8088	0.391591	0.355457	0.492686	0.507923
Mol_10149	1201	1	-5.79	0.205275	-6.28191	0.543391	0.954572	0.492686	0.960735
Mol_10150	1201	1	-6.32	0.205275	-6.16799	0.491187	0.50769	0.492686	0.509915
Mol_10151	1201	1	-5.42	0.205275	-5.8068	0.452194	0.758638	0.492686	0.770495
Mol_10152	1201	1	-5.61	0.205275	-5.30026	0.457487	0.631262	0.492686	0.659936
Mol_10153	1201	1	-5.49	0.205275	-5.40559	0.488746	0.470607	0.492686	0.476992
Mol_10154	1201	1	-5.37	0.205275	-5.55193	0.557066	0.619555	0.492686	0.530494
Mol_10155	1201	1	-4.64	0.205275	-5.04161	0.401454	0.80187	0.492686	0.794554
Mol_10156	1201	1	-5.15	0.205275	-6.10804	0.416635	2.97301	0.492686	2.3529
Mol_10157	1201	1	-4.62	0.205275	-4.76481	0.456628	0.450847	0.492686	0.50551
Mol_10158	1201	2	-5.455	0.145152	-5.40559	0.488746	0.763276	0.492686	0.77052
Mol_10159	1201	1	-6.07	0.205275	-5.76434	0.455146	0.623466	0.492686	0.654758
Mol_10160	1201	1	-5.16	0.205275	-5.60102	0.561861	0.881691	0.492686	0.862941
Mol_10161	1201	1	-6.25	0.205275	-7.07139	0.615307	1.54443	0.492686	1.85204
Mol_10162	1201	1	-5.56	0.205275	-5.92006	0.435589	0.70502	0.492686	0.729353
Mol_10163	1201	1	-4.45	0.205275	-4.71446	0.470784	0.582887	0.492686	0.60638
Mol_10164	1201	1	-4.26	0.205275	-5.4216	0.603997	2.48631	0.492686	3.24168
Mol_10165	1201	1	-4.65	0.205275	-4.70117	0.510625	0.497108	0.492686	0.467709
Mol_10166	1201	1	-4.7	0.205275	-4.37632	0.464734	0.657208	0.492686	0.67812
Mol_10167	1201	1	-5.04	0.205275	-5.04362	0.45994	0.406371	0.492686	0.462343
Mol_10168	1201	1	-4.87	0.205275	-5.04362	0.45994	0.47759	0.492686	0.52441
Mol_10169	1201	1	-4.56	0.205275	-5.78967	0.565196	2.94549	0.492686	3.57693
Mol_10170	1201	1	-4.54	0.205275	-4.71039	0.515165	0.554219	0.492686	0.522118
Mol_10171	1201	1	-4.24	0.205275	-4.6455	0.525282	0.813902	0.492686	0.801007
Mol_10172	1201	1	-5.64	0.205275	-5.51569	0.356789	0.278997	0.492686	0.494147
Mol_10173	1201	1	-5.43	0.205275	-5.84154	0.450196	0.807097	0.492686	0.811171
Mol_10174	1201	1	-5.82	0.205275	-5.92886	0.425929	0.37872	0.492686	0.486728
Mol_10175	1201	1	-6.26	0.205275	-6.04818	0.426458	0.470361	0.492686	0.554734
Mol_10176	1201	1	-4.07	0.205275	-4.79857	0.619539	1.35099	0.492686	1.5557
Mol_10177	1201	1	-6.1	0.205275	-5.50816	0.640359	1.11616	0.492686	1.18383
Mol_10178	1201	1	-4.62	0.205275	-4.71624	0.479977	0.460944	0.492686	0.481396
Mol_10179	1201	1	-6.06	0.205275	-5.56144	0.477134	0.981912	0.492686	0.974316
Mol_10180	1201	1	-4.71	0.205275	-4.80848	0.573576	0.60632	0.492686	0.482294
Mol_10181	1201	1	-4.65	0.205275	-5.27779	0.452632	1.35542	0.492686	1.27414
Mol_10182	1201	2	-5.105	0.145152	-5.26681	0.450044	0.74821	0.492686	0.81942
Mol_10183	1201	1	-5.04	0.205275	-5.17095	0.481319	0.480135	0.492686	0.49764
Mol_10184	1201	1	-6.91	0.205275	-5.54607	0.607488	3.16251	0.492686	4.2942
Mol_10185	1201	1	-5.26	0.205275	-5.87923	0.605797	1.16202	0.492686	1.25214
Mol_10186	1201	1	-5.48	0.205275	-5.80482	0.576121	0.754381	0.492686	0.679645
Mol_10187	1201	1	-5.79	0.205275	-5.80797	0.605245	0.639237	0.492686	0.462981
Mol_10189	1201	1	-5.13	0.205275	-4.95146	0.470795	0.497031	0.492686	0.527973
Mol_10190	1201	1	-5.04	0.205275	-5.21482	0.521853	0.566511	0.492686	0.525268

## Sheet: LogD RF-BV
MolID	Month	N	Measurement	MeasError	Prediction	PredError RF-BV	KL RF-BV	PredError RF-TS	KL RF-BV
Mol_18	1104	1	3.2	0.102624	1.9106	0.764771	2.93881	0.653575	3.30978
Mol_21	1104	1	3.931	0.102624	3.57781	0.700539	1.55861	0.653575	1.50973
Mol_28	1104	2	1.8775	0.0725659	0.708275	0.755895	3.04432	0.653575	3.30433
Mol_46	1104	1	0.55	0.102624	0.79373	0.728955	1.52635	0.653575	1.43325
Mol_48	1104	1	2.2	0.102624	1.83763	0.706151	1.57099	0.653575	1.51742
Mol_57	1104	1	4	0.102624	3.3659	0.965192	1.96271	0.653575	1.83436
Mol_65	1104	1	4.25	0.102624	3.70757	0.536785	1.68338	0.653575	1.70812
Mol_67	1104	2	0.7825	0.0725659	0.592705	0.749207	1.8713	0.653575	1.74629
Mol_68	1104	1	4	0.102624	2.77771	0.60571	3.32575	0.653575	3.11247
Mol_70	1104	1	3.5	0.102624	3.46449	0.585788	1.25907	0.653575	1.36519
Mol_120	1104	1	3.423	0.102624	3.57509	0.771914	1.54605	0.653575	1.39079
Mol_145	1104	2	0.313	0.0725659	1.13173	0.80459	2.42764	0.653575	2.48876
Mol_148	1104	1	2.532	0.102624	2.11141	0.634068	1.55419	0.653575	1.57078
Mol_192	1104	1	0.4	0.102624	0.889396	0.865366	1.79903	0.653575	1.64407
Mol_193	1104	1	1.3	0.102624	1.9924	0.733945	1.92214	0.653575	1.92489
Mol_194	1104	1	2.7	0.102624	2.77203	0.736167	1.48489	0.653575	1.36979
Mol_195	1104	1	2.5	0.102624	3.30145	0.626828	2.14039	0.653575	2.11556
Mol_196	1104	1	0.4	0.102624	2.04858	0.759675	3.86565	0.653575	4.545
Mol_197	1104	1	0.7	0.102624	1.7851	0.698729	2.63482	0.653575	2.74193
Mol_198	1104	1	4	0.102624	3.33315	0.803108	1.91031	0.653575	1.88423
Mol_202	1104	1	2.1	0.102624	2.76036	0.733389	1.88178	0.653575	1.87416
Mol_204	1104	1	2.3	0.102624	2.93854	0.5879	1.85057	0.653575	1.84098
Mol_205	1104	1	0	0.102624	0.849183	0.819318	2.12236	0.653575	2.20779
Mol_222	1104	1	0.2	0.102624	1.25146	0.781261	2.44413	0.653575	2.65782
Mol_232	1104	1	1.69	0.102624	1.61014	0.71254	1.45442	0.653575	1.37118
Mol_233	1104	1	3	0.102624	2.71715	0.743206	1.56186	0.653575	1.45736
Mol_244	1104	1	-0.789	0.102624	-0.0376203	0.787026	2.00143	0.653575	2.02456
Mol_247	1104	1	4	0.102624	3.72184	0.579295	1.36171	0.653575	1.45428
Mol_249	1104	1	1.4	0.102624	1.68268	0.95381	1.7791	0.653575	1.45725
Mol_271	1104	1	3	0.102624	3.45306	0.569569	1.54641	0.653575	1.60398
Mol_309	1104	2	3.848	0.0725659	3.42329	0.503984	1.80349	0.653575	1.91526
Mol_351	1104	1	2.5	0.102624	2.29569	0.602128	1.34149	0.653575	1.41258
Mol_407	1104	1	0.65	0.102624	1.50562	0.845519	2.12827	0.653575	2.22064
Mol_429	1104	1	2.6	0.102624	2.3174	1.00013	1.822	0.653575	1.4572
Mol_446	1104	1	3.45	0.102624	3.68055	0.559279	1.29738	0.653575	1.42593
Mol_448	1104	1	3.2	0.102624	2.37004	0.799458	2.09999	0.653575	2.17002
Mol_470	1104	1	1.7	0.102624	2.36545	0.667478	1.88122	0.653575	1.88205
Mol_482	1104	1	2.5	0.102624	2.38896	0.582238	1.26953	0.653575	1.37815
Mol_483	1104	1	2.2	0.102624	2.46816	0.553716	1.32002	0.653575	1.44788
Mol_484	1104	1	3.8	0.102624	3.40582	0.545146	1.44912	0.653575	1.54559
Mol_486	1104	1	2.7	0.102624	2.47503	0.553435	1.28489	0.653575	1.42296
Mol_487	1104	1	2.5	0.102624	2.88475	0.48009	1.38689	0.653575	1.53699
Mol_503	1104	1	2.4	0.102624	1.52512	1.04157	2.17504	0.653575	2.25965
Mol_504	1104	1	0.4	0.102624	2.23752	0.773715	4.34907	0.653575	5.31594
Mol_520	1104	1	3.2	0.102624	1.52775	0.952453	3.27507	0.653575	4.63698
Mol_531	1104	1	2.4	0.102624	2.66854	0.537042	1.29829	0.653575	1.44813
Mol_572	1104	1	3.9	0.102624	3.58257	0.552483	1.36566	0.653575	1.48166
Mol_596	1104	3	4.1	0.0592498	3.23411	0.517015	3.07535	0.653575	2.78243
Mol_607	1104	2	2.5	0.0725659	2.82302	0.548153	1.70445	0.653575	1.82626
Mol_614	1104	1	3	0.102624	2.91429	0.548045	1.20505	0.653575	1.37231
Mol_642	1104	1	1.5	0.102624	2.19911	0.701822	1.92944	0.653575	1.93581
Mol_646	1104	1	4	0.102624	3.66388	0.74744	1.59612	0.653575	1.49596
Mol_693	1104	1	2.85	0.102624	1.99288	0.61973	2.26834	0.653575	2.22364
Mol_697	1104	3	2.56333	0.0592498	3.03056	0.66439	2.16835	0.653575	2.16033
Mol_811	1104	1	1.6	0.102624	1.40882	0.545749	1.25013	0.653575	1.4065
Mol_812	1104	1	0.5	0.102624	1.04501	0.47802	1.71159	0.653575	1.7114
Mol_934	1104	3	1.19667	0.0592498	1.1553	0.718706	2.00074	0.653575	1.90681
Mol_940	1104	2	1.9	0.0725659	2.03088	0.35977	1.18748	0.653575	1.72418
Mol_961	1104	1	2.9	0.102624	3.18879	0.609608	1.40813	0.653575	1.46134
Mol_966	1104	1	2	0.102624	2.34079	0.602754	1.44477	0.653575	1.49966
Mol_967	1104	1	2.8	0.102624	3.17073	0.52804	1.40345	0.653575	1.52459
Mol_983	1104	4	1.0725	0.0513118	1.06579	0.597165	1.95803	0.653575	2.04767
Mol_990	1104	1	-0.17	0.102624	0.522118	1.02932	2.03662	0.653575	1.92443
Mol_994	1104	2	1.295	0.0725659	1.48255	0.805339	1.93795	0.653575	1.7453
Mol_1021	1104	1	2.27	0.102624	2.53774	0.491112	1.23604	0.653575	1.44762
Mol_1042	1104	1	2.83	0.102624	1.95526	0.704837	2.2076	0.653575	2.25936
Mol_1055	1104	1	2.64	0.102624	2.77585	0.419112	0.989578	0.653575	1.38532
Mol_1056	1104	1	2.23	0.102624	2.44288	0.472202	1.15157	0.653575	1.41676
Mol_1057	1104	1	1.69	0.102624	2.13296	0.549272	1.52016	0.653575	1.59339
Mol_1077	1104	1	1.8	0.102624	1.57976	0.816978	1.61877	0.653575	1.42049
Mol_1104	1104	1	2.5	0.102624	2.24903	0.637131	1.41646	0.653575	1.43744
Mol_1116	1104	2	1.075	0.0725659	0.850908	0.719234	1.84732	0.653575	1.76291
Mol_1127	1104	1	3.28	0.102624	1.99181	0.714449	3.07626	0.653575	3.30612
Mol_1128	1104	1	2.95	0.102624	2.16621	0.709198	2.05424	0.653575	2.0828
Mol_1129	1104	1	3.5	0.102624	3.19991	0.491754	1.27489	0.653575	1.46913
Mol_1130	1104	1	2.64	0.102624	2.34881	0.403636	1.16198	0.653575	1.46296
Mol_1131	1104	1	2.48	0.102624	2.5187	0.490841	1.09002	0.653575	1.36547
Mol_1135	1104	2	0.9	0.0725659	1.74039	0.554205	2.69132	0.653575	2.53081
Mol_1143	1104	1	3	0.102624	2.83457	0.482975	1.13013	0.653575	1.39575
Mol_1144	1104	1	3	0.102624	3.10649	0.587852	1.27705	0.653575	1.37699
Mol_1145	1104	1	2.22	0.102624	1.96335	0.710396	1.51045	0.653575	1.44082
Mol_1153	1104	2	1.75	0.0725659	1.91728	0.478292	1.4584	0.653575	1.73688
Mol_1168	1104	1	1.3	0.102624	1.29409	0.775267	1.53093	0.653575	1.36376
Mol_1171	1104	1	3.5	0.102624	3.13443	0.706629	1.57381	0.653575	1.52015
Mol_1221	1104	1	2.43	0.102624	2.17561	0.473264	1.19656	0.653575	1.43947
Mol_1227	1104	1	-1.04	0.102624	0.581054	0.89056	3.3241	0.653575	4.43963
Mol_1238	1104	1	2	0.102624	1.99517	0.551216	1.19843	0.653575	1.36374
Mol_1240	1104	1	2.5	0.102624	2.39061	0.342606	0.801347	0.653575	1.37772
Mol_1258	1104	1	3.29	0.102624	3.06473	0.726143	1.51479	0.653575	1.42312
Mol_1284	1104	1	2.05	0.102624	2.07495	0.632799	1.33301	0.653575	1.36444
Mol_1295	1104	1	2.5	0.102624	2.29711	0.816266	1.61247	0.653575	1.4119
Mol_1299	1104	1	3.5	0.102624	3.15211	0.680499	1.53381	0.653575	1.50538
Mol_1309	1104	1	2.52	0.102624	2.15738	0.650841	1.51484	0.653575	1.51763
Mol_1326	1104	1	3.5	0.102624	2.73611	0.629391	2.06351	0.653575	2.04675
Mol_1348	1104	1	0.6	0.102624	-0.943982	0.988274	2.99068	0.653575	4.1541
Mol_1349	1104	1	3.8	0.102624	2.99545	0.768212	2.07035	0.653575	2.1214
Mol_1369	1104	1	1.82	0.102624	2.13366	0.441073	1.23806	0.653575	1.47887
Mol_1378	1104	2	3.525	0.0725659	3.41648	0.496203	1.4571	0.653575	1.71791
Mol_1382	1104	2	3.035	0.0725659	3.41648	0.496203	1.72871	0.653575	1.87447
Mol_1386	1104	1	1.05	0.102624	1.27462	0.851137	1.6576	0.653575	1.42277
Mol_1390	1104	1	2.13	0.102624	2.18005	0.357872	0.800002	0.653575	1.36665
Mol_1391	1104	1	2.36	0.102624	2.39603	0.374368	0.836373	0.653575	1.36523
Mol_1392	1104	1	3	0.102624	3.15904	0.699337	1.45569	0.653575	1.39332
Mol_1393	1104	1	4.25	0.102624	3.8364	0.765689	1.66458	0.653575	1.56395
Mol_1396	1104	1	2.2	0.102624	2.21322	0.44448	0.992934	0.653575	1.36392
Mol_1406	1104	1	2.57	0.102624	2.35298	0.736582	1.52406	0.653575	1.41884
Mol_1407	1104	1	1.113	0.102624	1.54339	0.519262	1.48437	0.653575	1.58054
Mol_1408	1104	1	1.65	0.102624	1.69703	0.79478	1.55708	0.653575	1.3663
Mol_1409	1104	1	3	0.102624	3.15161	0.670802	1.41465	0.653575	1.39062
Mol_1411	1104	1	2.6	0.102624	1.88912	0.767206	1.94992	0.653575	1.95525
Mol_1428	1104	1	3.5	0.102624	3.08102	0.696094	1.60643	0.653575	1.5692
Mol_1429	1104	1	3.5	0.102624	3.22459	0.662023	1.46278	0.653575	1.4525
Mol_1430	1104	1	3.5	0.102624	3.08102	0.696094	1.60643	0.653575	1.5692
Mol_1431	1104	1	3.5	0.102624	3.22459	0.662023	1.46278	0.653575	1.4525
Mol_1439	1104	1	3.6	0.102624	2.25657	0.680764	3.3507	0.653575	3.47628
Mol_1440	1104	1	1.19	0.102624	1.92907	0.568032	2.07386	0.653575	2.00308
Mol_1441	1104	1	2.06	0.102624	2.06863	0.656068	1.36752	0.653575	1.3638
Mol_1450	1104	1	3.7	0.102624	2.77532	0.842927	2.21491	0.653575	2.36455
Mol_1464	1104	1	3.99	0.102624	3.55161	0.871398	1.77252	0.653575	1.58868
Mol_1467	1104	1	3.5	0.102624	2.84296	0.607141	1.87753	0.653575	1.86903
Mol_1469	1104	1	3.34	0.102624	2.696	0.606178	1.85478	0.653575	1.84918
Mol_1476	1104	1	4.25	0.102624	3.865	0.422747	1.35987	0.653575	1.53722
Mol_1477	1104	1	3.4	0.102624	2.73267	0.699491	1.88513	0.653575	1.88498
Mol_1478	1104	1	3	0.102624	2.49751	0.762973	1.73207	0.653575	1.65926
Mol_1479	1104	1	2.8	0.102624	2.17154	0.829554	1.88444	0.653575	1.82602
Mol_1481	1104	1	3.5	0.102624	3.26998	0.601949	1.35665	0.653575	1.42565
Mol_1482	1104	1	3	0.102624	3.14085	0.67711	1.41989	0.653575	1.38694
Mol_1483	1104	1	3.5	0.102624	3.16411	0.678245	1.52251	0.653575	1.49578
Mol_1484	1104	1	3	0.102624	3.19433	0.656865	1.41237	0.653575	1.40792
Mol_1485	1104	1	3.5	0.102624	3.21168	0.637489	1.4417	0.653575	1.46102
Mol_1486	1104	1	3	0.102624	3.34771	0.684066	1.53742	0.653575	1.50523
Mol_1487	1104	1	3.5	0.102624	2.88358	0.703784	1.81961	0.653575	1.80849
Mol_1488	1104	1	5.14	0.102624	3.04284	0.847159	4.68227	0.653575	6.51178
Mol_1489	1104	1	3.5	0.102624	3.21175	0.685029	1.49815	0.653575	1.46098
Mol_1490	1104	1	3	0.102624	3.30639	0.628322	1.44422	0.653575	1.4736
Mol_1493	1104	1	3.9	0.102624	3.54974	0.521087	1.37014	0.653575	1.50731
Mol_1494	1104	1	3	0.102624	2.71913	0.568371	1.35011	0.653575	1.45606
Mol_1495	1104	1	3	0.102624	2.87377	0.604663	1.3098	0.653575	1.38237
Mol_1496	1104	1	0.5	0.102624	0.922735	0.891571	1.78095	0.653575	1.57289
Mol_1497	1104	1	1.63	0.102624	1.61154	0.227178	0.400001	0.653575	1.36411
Mol_1498	1104	1	2.82	0.102624	2.8206	0.473242	1.05205	0.653575	1.36372
Mol_1499	1104	1	3.65	0.102624	3.24737	0.809207	1.69681	0.653575	1.55347
Mol_1500	1104	1	3.8	0.102624	2.76083	0.631309	2.6847	0.653575	2.62774
Mol_1501	1104	1	2.99	0.102624	2.29637	0.763383	1.92853	0.653575	1.92688
Mol_1502	1104	1	3	0.102624	3.29497	0.395923	1.16127	0.653575	1.46556
Mol_1503	1104	1	2.4	0.102624	2.44243	0.517704	1.14134	0.653575	1.36582
Mol_1506	1104	1	1.6	0.102624	0.914508	0.819432	1.93529	0.653575	1.91374
Mol_1508	1104	2	3.355	0.0725659	3.02855	0.494398	1.64762	0.653575	1.82887
Mol_1509	1104	1	2.56	0.102624	2.33779	0.868156	1.67505	0.653575	1.42151
Mol_1510	1104	1	2.51	0.102624	2.41387	0.506779	1.1355	0.653575	1.37453
Mol_1511	1104	1	2.59	0.102624	2.3863	0.515883	1.21256	0.653575	1.41229
Mol_1512	1104	1	2.41	0.102624	2.45894	0.714798	1.45358	0.653575	1.36652
Mol_1515	1104	1	1.6	0.102624	2.57338	0.651634	2.47647	0.653575	2.47276
Mol_1516	1104	1	2.1	0.102624	2.38581	0.668854	1.47757	0.653575	1.45933
Mol_1518	1104	1	3.44	0.102624	3.04893	0.559352	1.45694	0.653575	1.54273
Mol_1519	1104	1	1.2	0.102624	2.39956	0.672342	2.98295	0.653575	3.04804
Mol_1520	1104	1	3.33	0.102624	3.04829	0.569788	1.35264	0.653575	1.45661
Mol_1522	1104	1	2.59	0.102624	2.31831	0.616725	1.40424	0.653575	1.45012
Mol_1523	1104	1	3.6	0.102624	2.20787	0.683027	3.48384	0.653575	3.63223
Mol_1525	1104	1	3.09	0.102624	2.47005	0.793456	1.85893	0.653575	1.8136
Mol_1526	1104	1	-1.14	0.102624	-0.376418	0.96432	2.05952	0.653575	2.0462
Mol_1527	1104	1	2.3	0.102624	2.30158	0.426993	0.954587	0.653575	1.36372
Mol_1529	1104	1	2.03	0.102624	2.83479	0.718684	2.08353	0.653575	2.12184
Mol_1530	1104	1	1.4	0.102624	1.95076	0.602167	1.70227	0.653575	1.71878
Mol_1531	1104	1	2.4	0.102624	2.44877	0.416735	0.938551	0.653575	1.3665
Mol_1532	1104	1	4	0.102624	3.20278	0.779002	2.05929	0.653575	2.10766
Mol_1535	1104	1	2.83	0.102624	1.88058	0.662416	2.40394	0.653575	2.41881
Mol_1536	1104	1	3.09	0.102624	1.67533	0.694574	3.49732	0.653575	3.70628
Mol_1539	1104	1	2	0.102624	1.93385	0.847162	1.62121	0.653575	1.36884
Mol_1540	1104	1	2.8	0.102624	2.82557	0.530002	1.16172	0.653575	1.36448
Mol_1542	1104	1	4	0.102624	3.53943	0.660523	1.61713	0.653575	1.61201
Mol_1543	1104	1	3	0.102624	2.99857	0.414287	0.926177	0.653575	1.36372
Mol_1544	1104	1	2.7	0.102624	2.63996	0.475788	1.06513	0.653575	1.36793
Mol_1545	1104	1	2.33	0.102624	2.85596	0.560934	1.65487	0.653575	1.68752
Mol_1548	1104	1	3.2	0.102624	2.34412	0.818316	2.131	0.653575	2.22115
Mol_1552	1104	1	3.45	0.102624	2.84398	0.409033	2.01175	0.653575	1.7936
Mol_1553	1104	1	0.78	0.102624	1.38303	0.666936	1.79224	0.653575	1.78937
Mol_1555	1104	1	0.54	0.102624	0.99823	0.60819	1.57748	0.653575	1.6095
Mol_1557	1104	2	2.005	0.0725659	1.78452	0.465869	1.48353	0.653575	1.76103
Mol_1558	1104	1	3.5	0.102624	3.03404	0.803734	1.73441	0.653575	1.61786
Mol_1559	1104	1	3	0.102624	2.83388	0.909316	1.70468	0.653575	1.39602
Mol_1564	1104	1	3.1	0.102624	2.97194	0.531744	1.19272	0.653575	1.38291
Mol_1565	1104	1	2.6	0.102624	2.12181	0.889745	1.81094	0.653575	1.63138
Mol_1566	1104	1	3.9	0.102624	3.26491	0.719335	1.84718	0.653575	1.83584
Mol_1570	1104	1	3.3	0.102624	3.4995	0.608262	1.34756	0.653575	1.4103
Mol_1571	1104	1	1.9	0.102624	1.98593	0.558295	1.22256	0.653575	1.37236
Mol_1572	1104	1	2.76	0.102624	2.23328	0.901503	1.85016	0.653575	1.68846
Mol_1573	1104	1	2.2	0.102624	2.20929	0.708627	1.44283	0.653575	1.36382
Mol_1574	1104	1	2.36	0.102624	1.85232	0.82814	1.7837	0.653575	1.66541
Mol_1578	1104	1	3.5	0.102624	3.95953	0.846581	1.76481	0.653575	1.61089
Mol_1579	1104	1	1.6	0.102624	1.50672	0.669605	1.39707	0.653575	1.3739
Mol_1580	1104	1	2.042	0.102624	2.47795	0.641414	1.57638	0.653575	1.58618
Mol_1581	1104	1	2.247	0.102624	2.66167	0.595413	1.51555	0.653575	1.56499
Mol_1582	1104	1	2.7	0.102624	2.55082	0.829709	1.61382	0.653575	1.38977
Mol_1583	1104	1	1.5	0.102624	1.92438	0.619859	1.54649	0.653575	1.57452
Mol_1584	1104	1	1.69	0.102624	1.9568	0.772112	1.58659	0.653575	1.44704
Mol_1585	1104	1	2.31	0.102624	2.38843	0.835337	1.60872	0.653575	1.37092
Mol_1586	1104	1	0.44	0.102624	0.740971	0.413933	1.18971	0.653575	1.46975
Mol_1587	1104	1	2.62	0.102624	2.47603	0.769983	1.54166	0.653575	1.38798
Mol_1588	1104	1	3.32	0.102624	2.83314	0.719414	1.68654	0.653575	1.64117
Mol_1589	1104	1	4	0.102624	3.32036	0.739846	1.90693	0.653575	1.9044
Mol_1590	1104	2	1.091	0.0725659	1.69909	0.682775	2.14392	0.653575	2.13695
Mol_1592	1104	1	2.6	0.102624	1.69516	0.593222	2.43272	0.653575	2.32206
Mol_1593	1104	1	1.96	0.102624	2.3347	0.561331	1.43875	0.653575	1.52806
Mol_1594	1104	1	3.04	0.102624	2.61824	0.465504	1.44679	0.653575	1.57193
Mol_1597	1104	1	4.27	0.102624	2.88975	0.382006	7.37798	0.653575	3.59368
Mol_1598	1104	1	3.2	0.102624	2.47878	0.579146	2.02159	0.653575	1.97257
Mol_1600	1104	2	1.44	0.0725659	1.69909	0.682775	1.81932	0.653575	1.7827
Mol_1601	1104	1	1.586	0.102624	1.41803	0.727297	1.49489	0.653575	1.39674
Mol_1602	1104	1	1.569	0.102624	1.41803	0.727297	1.48976	0.653575	1.39039
Mol_1603	1104	1	1.81	0.102624	1.80149	0.699086	1.42955	0.653575	1.3638
Mol_1604	1104	2	2.88	0.0725659	2.77798	0.57923	1.60056	0.653575	1.71631
Mol_1605	1104	1	3.3	0.102624	2.62424	0.761406	1.90702	0.653575	1.89823
Mol_1606	1104	1	2.67	0.102624	2.77855	0.617793	1.32432	0.653575	1.37751
Mol_1608	1104	1	2.1	0.102624	2.05345	0.593458	1.27293	0.653575	1.36625
Mol_1609	1104	1	2.203	0.102624	2.19523	0.508102	1.12013	0.653575	1.36379
Mol_1610	1104	1	1.63	0.102624	1.28038	0.603698	1.45415	0.653575	1.50679
Mol_1611	1104	1	1.35	0.102624	1.28038	0.603698	1.2931	0.653575	1.36939
Mol_1612	1104	1	3.5	0.102624	1.96453	0.99383	2.96934	0.653575	4.12341
Mol_1613	1104	1	3.68	0.102624	2.93233	0.529051	2.15743	0.653575	2.01804
Mol_1614	1104	1	4.25	0.102624	3.2247	0.655161	2.59064	0.653575	2.59423
Mol_1615	1104	1	4.15	0.102624	3.0314	0.697206	2.71391	0.653575	2.82836
Mol_1617	1104	1	2.8	0.102624	2.94548	0.60233	1.31342	0.653575	1.38849
Mol_1618	1104	1	2.9	0.102624	2.8611	0.483258	1.07527	0.653575	1.36549
Mol_1619	1104	1	1.56	0.102624	2.41962	0.695851	2.18799	0.653575	2.22867
Mol_1620	1104	1	3.45	0.102624	2.45739	0.628627	2.57243	0.653575	2.517
Mol_1621	1104	1	3.31	0.102624	2.53506	0.488289	2.3413	0.653575	2.06666
Mol_1622	1104	1	2.63	0.102624	2.30261	0.486327	1.30467	0.653575	1.48918
Mol_1625	1104	1	3.06	0.102624	2.23451	0.616385	2.20344	0.653575	2.16134
Mol_1626	1104	1	2.55	0.102624	2.24486	0.533762	1.33077	0.653575	1.4727
Mol_1627	1104	1	2.704	0.102624	2.17543	0.701934	1.71698	0.653575	1.69075
Mol_1628	1104	1	2.317	0.102624	2.07923	0.610706	1.37345	0.653575	1.42989
Mol_1629	1104	2	1.7695	0.0725659	1.54628	0.698454	1.82084	0.653575	1.76245
Mol_1630	1104	1	2.78	0.102624	2.90846	0.654839	1.38484	0.653575	1.38303
Mol_1631	1104	1	2.908	0.102624	3.43057	0.512571	1.64811	0.653575	1.68336
Mol_1632	1104	1	0.42	0.102624	0.808813	0.64439	1.53195	0.653575	1.54067
Mol_1633	1104	2	3.4915	0.0725659	3.05945	0.537939	1.83488	0.653575	1.92262
Mol_1634	1104	1	1.59	0.102624	1.73627	0.503987	1.15433	0.653575	1.38876
Mol_1635	1104	1	3.597	0.102624	3.30618	0.419706	1.17845	0.653575	1.46272
Mol_1637	1104	1	2.674	0.102624	2.17543	0.701934	1.68571	0.653575	1.65468
Mol_1638	1104	1	4.4	0.102624	3.74141	0.691745	1.87237	0.653575	1.87142
Mol_1644	1104	1	1.8	0.102624	1.87343	0.608423	1.30131	0.653575	1.37003
Mol_1645	1104	1	3.3	0.102624	2.82442	0.600678	1.59502	0.653575	1.62846
Mol_1646	1104	1	1.6	0.102624	1.79775	0.461603	1.12011	0.653575	1.40949
Mol_1647	1104	1	3.84	0.102624	3.82085	0.753034	1.50265	0.653575	1.36414
Mol_1648	1104	1	2.272	0.102624	2.66167	0.595413	1.48719	0.653575	1.54145
Mol_1649	1104	1	1.23	0.102624	1.66454	0.73167	1.65046	0.653575	1.58474
Mol_1650	1104	1	1.7	0.102624	1.53811	0.558677	1.25336	0.653575	1.39439
Mol_1653	1104	1	3	0.102624	3.52264	0.758291	1.74668	0.653575	1.68345
Mol_1654	1104	1	3.295	0.102624	2.98024	0.577597	1.39207	0.653575	1.47968
Mol_1655	1104	1	2.9	0.102624	2.68587	0.667638	1.43592	0.653575	1.41739
Mol_1657	1104	1	1.88	0.102624	1.8567	0.70381	1.43662	0.653575	1.36435
Mol_1658	1104	1	1.85	0.102624	2.08003	0.613241	1.37204	0.653575	1.42565
Mol_1659	1104	1	2.68	0.102624	2.87824	0.575516	1.29942	0.653575	1.40972
Mol_1660	1104	1	3	0.102624	2.74731	0.538676	1.28622	0.653575	1.43845
Mol_1661	1104	1	1.31	0.102624	2.09822	0.688062	2.07009	0.653575	2.09094
Mol_1662	1104	1	1.12	0.102624	2.13504	0.667665	2.54016	0.653575	2.56971
Mol_1663	1104	1	2.54	0.102624	1.60841	0.98453	2.21421	0.653575	2.37958
Mol_1664	1104	1	3	0.102624	2.09635	0.624846	2.36566	0.653575	2.31954
Mol_1665	1104	1	1.467	0.102624	2.03353	0.703437	1.75986	0.653575	1.7394
Mol_1666	1104	1	2.12	0.102624	2.70357	0.48883	1.79558	0.653575	1.76235
Mol_1667	1104	1	3	0.102624	3.21495	0.671281	1.44107	0.653575	1.4178
Mol_1668	1104	1	2.137	0.102624	2.22848	0.399025	0.917308	0.653575	1.37351
Mol_1669	1104	1	2.102	0.102624	1.87106	0.514267	1.23241	0.653575	1.42614
Mol_1672	1104	1	1.71	0.102624	1.97837	0.384972	1.10062	0.653575	1.44802
Mol_1673	1104	1	1.75	0.102624	1.97837	0.384972	1.03358	0.653575	1.42476
Mol_1674	1104	1	1.8	0.102624	1.97837	0.384972	0.964971	0.653575	1.40096
Mol_1675	1104	1	1.481	0.102624	1.61139	0.690621	1.43539	0.653575	1.38362
Mol_1676	1104	1	2.023	0.102624	2.47795	0.641414	1.59695	0.653575	1.60599
Mol_1677	1104	1	2.217	0.102624	2.19523	0.508102	1.12093	0.653575	1.36427
Mol_1678	1104	1	2.06	0.102624	1.97837	0.384972	0.880112	0.653575	1.37152
Mol_1679	1104	1	1.489	0.102624	1.61139	0.690621	1.43327	0.653575	1.38125
Mol_1680	1104	1	1.6	0.102624	1.72191	0.738836	1.49727	0.653575	1.38111
Mol_1682	1104	1	0.85	0.102624	1.28283	0.71513	1.63486	0.653575	1.583
Mol_1683	1104	1	-0.11	0.102624	0.661411	0.734843	2.02934	0.653575	2.06026
Mol_1684	1104	1	-0.18	0.102624	0.525592	0.525262	2.05416	0.653575	1.94647
Mol_1685	1104	1	2.03	0.102624	2.00015	0.433024	0.970182	0.653575	1.36476
Mol_1689	1104	1	3.6	0.102624	3.10364	0.531738	1.59939	0.653575	1.6521
Mol_1690	1104	1	3.5	0.102624	3.04198	0.797827	1.72388	0.653575	1.60927
Mol_1691	1104	1	3.38	0.102624	3.15651	0.714993	1.50036	0.653575	1.42218
Mol_1692	1104	1	3.25	0.102624	2.98421	0.813626	1.63174	0.653575	1.4464
Mol_1694	1104	2	2.422	0.0725659	2.6353	0.692043	1.80815	0.653575	1.75738
Mol_1697	1104	1	2.356	0.102624	2.20252	0.545738	1.2283	0.653575	1.39129
Mol_1698	1104	1	1.892	0.102624	2.06395	0.551755	1.24789	0.653575	1.39833
Mol_1699	1104	1	2.77	0.102624	2.60231	0.659835	1.40531	0.653575	1.39663
Mol_1701	1104	1	3	0.102624	3.35119	0.767066	1.62526	0.653575	1.50808
Mol_1702	1104	1	2.97	0.102624	2.92646	0.784616	1.54422	0.653575	1.36593
Mol_1703	1104	1	3.5	0.102624	2.85876	0.607073	1.84973	0.653575	1.84502
Mol_1704	1104	1	3.5	0.102624	3.37668	0.64121	1.36359	0.653575	1.38152
Mol_1705	1104	1	3.54	0.102624	3.47853	0.665925	1.38624	0.653575	1.36814
Mol_1706	1104	1	3.9	0.102624	3.6357	0.380504	1.08804	0.653575	1.44548
Mol_1707	1104	1	3.5	0.102624	2.84352	0.700927	1.87066	0.653575	1.86818
Mol_1708	1104	1	3.19	0.102624	3.51252	0.666927	1.50038	0.653575	1.48547
Mol_1709	1104	1	3.5	0.102624	3.32582	0.662927	1.41209	0.653575	1.39923
Mol_1710	1104	1	4.1	0.102624	3.48641	0.442808	1.94899	0.653575	1.80441
Mol_1711	1104	1	3.52	0.102624	2.84279	0.415809	2.25588	0.653575	1.90053
Mol_1712	1104	1	3.5	0.102624	2.19709	0.869967	2.76584	0.653575	3.35078
Mol_1713	1104	1	3.15	0.102624	3.62994	0.701761	1.66708	0.653575	1.63333
Mol_1715	1104	1	1.454	0.102624	1.89156	0.564246	1.52164	0.653575	1.58782
Mol_1716	1104	1	2.3	0.102624	1.89328	0.789874	1.68181	0.653575	1.55734
Mol_1718	1104	1	1.4	0.102624	1.29941	0.842701	1.62008	0.653575	1.37556
Mol_1719	1104	1	2.62	0.102624	2.54156	0.483254	1.08519	0.653575	1.37092
Mol_1720	1104	1	1.164	0.102624	1.32927	0.63798	1.37373	0.653575	1.39569
Mol_1721	1104	1	1.23	0.102624	1.32927	0.63798	1.35228	0.653575	1.37525
Mol_1722	1104	1	2.65	0.102624	2.87387	0.677512	1.45342	0.653575	1.42238
Mol_1723	1104	1	3	0.102624	2.79451	0.650395	1.40887	0.653575	1.41314
Mol_1731	1104	1	0.5	0.102624	0.314219	0.901938	1.70116	0.653575	1.40412
Mol_1734	1104	1	1.9	0.102624	2.25069	0.253958	1.44117	0.653575	1.50767
Mol_1735	1104	1	2.1	0.102624	2.25069	0.253958	0.663781	0.653575	1.39029
Mol_1736	1104	1	1.7	0.102624	2.02371	0.30009	1.21331	0.653575	1.48637
Mol_1737	1104	1	1.7	0.102624	2.02371	0.30009	1.21331	0.653575	1.48637
Mol_1739	1104	1	1.9	0.102624	1.94658	0.234384	0.441492	0.653575	1.36626
Mol_1742	1104	2	2.35	0.0725659	2.66607	0.587822	1.74411	0.653575	1.82106
Mol_1744	1104	1	3.5	0.102624	3.0877	0.593851	1.5115	0.653575	1.56269
Mol_1751	1104	1	0.2	0.102624	1.64334	0.660059	3.76414	0.653575	3.80218
Mol_1752	1104	1	3.8	0.102624	3.50829	0.478164	1.24801	0.653575	1.46332
Mol_1753	1104	1	0.94	0.102624	0.83567	0.632265	1.34503	0.653575	1.37646
Mol_1754	1104	1	0.6	0.102624	0.669699	0.603212	1.29235	0.653575	1.3694
Mol_1755	1104	1	1	0.102624	2.76932	0.877914	3.68418	0.653575	5.02805
Mol_1756	1104	1	3.06	0.102624	2.17827	0.771956	2.179	0.653575	2.27373
Mol_1757	1104	1	2.66	0.102624	2.71711	0.749027	1.5	0.653575	1.36753
Mol_1759	1104	1	1.26	0.102624	1.25663	0.30678	0.651074	0.653575	1.36373
Mol_1761	1104	1	2.69	0.102624	2.26213	0.51246	1.47677	0.653575	1.57801
Mol_1762	1104	1	2.2	0.102624	2.29543	0.318303	0.728849	0.653575	1.37437
Mol_1763	1104	1	2.5	0.102624	2.29543	0.318303	0.890437	0.653575	1.4127
Mol_1764	1104	1	2.1	0.102624	2.2848	0.383473	0.970126	0.653575	1.40369
Mol_1765	1104	1	2.2	0.102624	2.2848	0.383473	0.87846	0.653575	1.37213
Mol_1766	1104	1	1.41	0.102624	1.60338	0.625657	1.36895	0.653575	1.40749
Mol_1767	1104	1	2.369	0.102624	1.83802	0.72641	1.73418	0.653575	1.69373
Mol_1768	1104	1	2.8	0.102624	2.60575	0.245562	0.772683	0.653575	1.40788
Mol_1769	1104	1	2.35	0.102624	1.83802	0.72641	1.7154	0.653575	1.67054
Mol_1771	1104	1	1.31	0.102624	1.60338	0.625657	1.43113	0.653575	1.46447
Mol_1772	1104	1	2.9	0.102624	2.60733	0.421659	1.18363	0.653575	1.46398
Mol_1773	1104	1	1.54	0.102624	1.55149	0.248012	0.469091	0.653575	1.36387
Mol_1774	1104	1	0.44	0.102624	0.740971	0.413933	1.18971	0.653575	1.46975
Mol_1775	1104	1	0.42	0.102624	0.740971	0.413933	1.22601	0.653575	1.48431
Mol_1776	1104	1	0.62	0.102624	0.587046	0.718805	1.45776	0.653575	1.36499
Mol_1777	1104	2	3.07	0.0725659	2.71374	0.466335	1.66432	0.653575	1.85269
Mol_1780	1104	3	3.355	0.0592498	2.92199	0.559888	2.05063	0.653575	2.12427
Mol_1781	1104	2	2.528	0.0725659	1.97238	0.608568	2.0505	0.653575	2.06548
Mol_1782	1104	1	3.3	0.102624	2.93748	0.585486	1.44843	0.653575	1.51755
Mol_1783	1104	2	3.9235	0.0725659	3.03332	0.728792	2.55781	0.653575	2.63166
Mol_1788	1104	1	0.4	0.102624	1.05469	0.837034	1.91219	0.653575	1.86542
Mol_1789	1104	1	2.25	0.102624	2.22592	0.72488	1.46551	0.653575	1.36439
Mol_1790	1104	1	3.5	0.102624	2.75323	0.877817	2.01506	0.653575	2.01648
Mol_1791	1104	1	3.5	0.102624	2.6223	0.867584	2.15336	0.653575	2.26543
Mol_1792	1104	1	2.16	0.102624	2.66779	0.565715	1.62632	0.653575	1.66553
Mol_1793	1104	1	3.5	0.102624	2.54822	0.654351	2.42273	0.653575	2.42408
Mol_1794	1104	1	2.29	0.102624	2.36353	0.704182	1.44204	0.653575	1.37004
Mol_1795	1104	1	2.99	0.102624	2.42321	0.693138	1.75545	0.653575	1.73975
Mol_1796	1104	1	3.02	0.102624	2.52082	0.689016	1.67772	0.653575	1.65538
Mol_1797	1104	1	4.01	0.102624	2.77263	0.742937	2.87604	0.653575	3.15587
Mol_1798	1104	1	2.32	0.102624	1.92484	0.658552	1.55114	0.653575	1.54649
Mol_1799	1104	1	3.74	0.102624	3.11586	0.848964	1.8905	0.653575	1.8197
Mol_1800	1104	1	3.98	0.102624	2.9205	0.807122	2.43207	0.653575	2.67768
Mol_1801	1104	1	3.5	0.102624	2.63538	0.545157	2.44542	0.653575	2.23876
Mol_1802	1104	1	3.29	0.102624	2.85495	0.791855	1.70263	0.653575	1.58526
Mol_1803	1104	1	3.5	0.102624	2.69559	0.664159	2.11286	0.653575	2.12113
Mol_1804	1104	1	2.67	0.102624	2.56272	0.70465	1.44883	0.653575	1.37719
Mol_1807	1104	1	2.6	0.102624	2.16542	0.524294	1.49366	0.653575	1.58478
Mol_1808	1104	1	3.08	0.102624	3.09128	0.593488	1.27008	0.653575	1.36386
Mol_1809	1104	1	2.62	0.102624	2.38567	0.531088	1.25987	0.653575	1.42799
Mol_1810	1104	1	2.7	0.102624	2.26213	0.51246	1.49325	0.653575	1.58814
Mol_1811	1104	1	1.92	0.102624	2.33405	0.6661	1.57544	0.653575	1.56439
Mol_1812	1104	1	1.65	0.102624	2.32566	0.678347	1.89608	0.653575	1.89808
Mol_1813	1104	1	2.36	0.102624	2.08559	0.688866	1.49442	0.653575	1.45186
Mol_1814	1104	1	0.935	0.102624	1.10874	0.854345	1.64716	0.653575	1.39905
Mol_1815	1104	1	1.717	0.102624	1.75983	0.562887	1.22153	0.653575	1.36586
Mol_1816	1104	1	1.725	0.102624	1.75983	0.562887	1.22054	0.653575	1.36514
Mol_1817	1104	1	1.91	0.102624	2.33405	0.6661	1.58488	0.653575	1.5742
Mol_1818	1104	1	1.62	0.102624	2.32566	0.678347	1.94111	0.653575	1.94659
Mol_1819	1104	1	2.39	0.102624	2.08559	0.688866	1.51271	0.653575	1.47218
Mol_1820	1104	1	0.919	0.102624	1.10874	0.854345	1.65114	0.653575	1.40586
Mol_1821	1104	1	3.6	0.102624	3.43794	0.573029	1.2759	0.653575	1.39446
Mol_1823	1104	1	2.84	0.102624	2.78204	0.495459	1.10271	0.653575	1.36765
Mol_1824	1104	1	0.6	0.102624	1.28272	0.74632	1.91195	0.653575	1.9093
Mol_1825	1104	1	2.32	0.102624	1.50909	0.717693	2.09352	0.653575	2.13342
Mol_1827	1104	1	3.02	0.102624	2.66374	0.707794	1.56827	0.653575	1.51228
Mol_1828	1104	1	1.66	0.102624	1.59732	0.977626	1.76162	0.653575	1.36831
Mol_1829	1104	1	2.5	0.102624	2.44993	0.236529	0.451535	0.653575	1.36665
Mol_1830	1104	1	3.5	0.102624	2.73003	0.550024	2.17615	0.653575	2.05767
Mol_1831	1104	1	2.2	0.102624	2.3235	0.457887	1.05704	0.653575	1.38157
Mol_1833	1104	1	2.67	0.102624	2.69708	0.515344	1.13497	0.653575	1.36457
Mol_1834	1104	1	3.5	0.102624	1.96083	0.876254	3.19414	0.653575	4.13672
Mol_1835	1104	1	3.5	0.102624	3.86962	0.860358	1.72568	0.653575	1.52363
Mol_1836	1104	1	4.25	0.102624	3.08086	0.704349	2.81443	0.653575	2.96369
Mol_1837	1104	1	3.16	0.102624	3.26439	0.725736	1.47646	0.653575	1.37647
Mol_1839	1104	1	2.55	0.102624	2.2518	0.865294	1.69841	0.653575	1.4678
Mol_1840	1104	1	2.09	0.102624	1.77714	0.903657	1.74176	0.653575	1.47829
Mol_1841	1104	2	3.5	0.0725659	3.57847	0.467449	1.38893	0.653575	1.71133
Mol_1842	1104	1	3.2	0.102624	2.78649	0.488279	1.44051	0.653575	1.56387
Mol_1843	1104	1	2.381	0.102624	2.34594	0.582752	1.25401	0.653575	1.36515
Mol_1844	1104	1	2.09	0.102624	1.30912	0.930585	2.06289	0.653575	2.07746
Mol_1845	1104	1	0.94	0.102624	0.768254	0.820863	1.60899	0.653575	1.39824
Mol_1846	1104	1	-0.54	0.102624	0.607447	0.775682	2.62555	0.653575	2.90487
Mol_1847	1104	1	3.34	0.102624	2.7314	0.441572	1.93607	0.653575	1.79727
Mol_1848	1104	1	3.5	0.102624	2.66746	0.433804	2.81111	0.653575	2.17504
Mol_1849	1104	1	2.64	0.102624	2.51556	0.529147	1.18666	0.653575	1.38184
Mol_1850	1104	1	3.27	0.102624	2.70992	0.483072	1.74379	0.653575	1.7309
Mol_1851	1104	1	1.1	0.102624	1.66721	0.726006	1.77168	0.653575	1.7403
Mol_1852	1104	3	0.426667	0.0592498	1.98061	0.608672	5.09316	0.653575	4.7313
Mol_1853	1104	1	3.5	0.102624	4.06389	0.801744	1.81125	0.653575	1.7359
Mol_1854	1104	1	0.36	0.102624	1.36818	0.764919	2.38629	0.653575	2.55347
Mol_1855	1104	2	3.1	0.0725659	3.08698	0.848389	1.96262	0.653575	1.70432
Mol_1858	1104	1	2.99	0.102624	2.55895	0.6001	1.53863	0.653575	1.58121
Mol_1859	1104	1	2.6	0.102624	2.0888	0.845122	1.79873	0.653575	1.66961
Mol_1860	1104	1	2.05	0.102624	2.26513	0.554336	1.27915	0.653575	1.41789
Mol_1861	1104	1	3.5	0.102624	2.79265	0.558585	2.01301	0.653575	1.94939
Mol_1862	1104	1	3.5	0.102624	2.55779	0.457814	3.13831	0.653575	2.40285
Mol_1863	1104	1	2.89	0.102624	2.40674	0.532954	1.57701	0.653575	1.63708
Mol_1864	1104	1	2.189	0.102624	1.58916	0.584332	1.78171	0.653575	1.78488
Mol_1865	1104	1	1.773	0.102624	1.72405	0.66712	1.38642	0.653575	1.36652
Mol_1866	1104	1	1.329	0.102624	1.34926	0.515191	1.13408	0.653575	1.3642
Mol_1867	1104	1	3.5	0.102624	2.83037	0.439355	2.14299	0.653575	1.88858
Mol_1868	1104	1	3.5	0.102624	3.16375	0.670841	1.51478	0.653575	1.49606
Mol_1869	1104	1	2.98	0.102624	2.16783	0.595745	2.20286	0.653575	2.13582
Mol_1870	1104	1	2.58	0.102624	1.80638	0.587767	2.12669	0.653575	2.06425
Mol_1871	1104	1	2.674	0.102624	2.38156	0.505369	1.28226	0.653575	1.46382
Mol_1872	1104	2	3.576	0.0725659	3.02739	0.49236	2.04634	0.653575	2.05642
Mol_1875	1104	2	1.135	0.0725659	1.17875	0.532401	1.50557	0.653575	1.70637
Mol_1876	1104	2	1.16	0.0725659	1.17875	0.532401	1.50281	0.653575	1.70454
Mol_1877	1104	1	0.2	0.102624	1.28272	0.74632	2.54586	0.653575	2.73589
Mol_1878	1104	1	2.392	0.102624	2.34594	0.582752	1.25532	0.653575	1.3662
Mol_1884	1104	1	3.3	0.102624	2.85428	0.803425	1.71986	0.653575	1.59626
Mol_1885	1104	1	2.68	0.102624	3.00602	0.615	1.44499	0.653575	1.48813
Mol_1886	1104	1	2.47	0.102624	2.88935	0.529575	1.4733	0.653575	1.56955
Mol_1890	1104	1	2.67	0.102624	2.65966	0.584374	1.25505	0.653575	1.36384
Mol_1893	1104	1	3.5	0.102624	2.51754	1.04353	2.26732	0.653575	2.49354
Mol_1898	1104	1	3	0.102624	2.00661	0.814423	2.32325	0.653575	2.51883
Mol_1899	1104	1	2	0.102624	1.53811	0.558677	1.55313	0.653575	1.61343
Mol_1901	1104	1	2.444	0.102624	2.49731	0.721093	1.46256	0.653575	1.36704
Mol_1902	1104	1	2.1	0.102624	2.30634	0.498107	1.18677	0.653575	1.41355
Mol_1903	1104	1	3.7	0.102624	2.98586	0.732	1.95044	0.653575	1.96068
Mol_1904	1104	1	4	0.102624	3.30131	0.581643	1.97183	0.653575	1.93512
Mol_1905	1104	1	1.7	0.102624	1.8122	0.628046	1.34085	0.653575	1.37845
Mol_1906	1104	1	3.29	0.102624	3.14708	0.646305	1.37726	0.653575	1.38762
Mol_1907	1104	1	1.889	0.102624	1.38205	0.858712	1.80577	0.653575	1.66454
Mol_1908	1104	1	3.24	0.102624	2.79289	0.707905	1.64121	0.653575	1.59771
Mol_1909	1104	1	3.4	0.102624	3.38345	0.591585	1.26717	0.653575	1.36404
Mol_1910	1104	2	2.9845	0.0725659	2.57918	0.475468	1.7548	0.653575	1.89642
Mol_1911	1104	2	2.155	0.0725659	2.43685	0.512435	1.61597	0.653575	1.79711
Mol_1912	1104	1	2.168	0.102624	1.52321	0.744301	1.86612	0.653575	1.85036
Mol_1913	1104	1	2.147	0.102624	1.52321	0.744301	1.84208	0.653575	1.81918
Mol_1914	1104	2	2.085	0.0725659	2.43685	0.512435	1.70043	0.653575	1.84904
Mol_1915	1104	1	3.5	0.102624	2.92371	0.504677	1.76549	0.653575	1.75246
Mol_1916	1104	1	4.47	0.102624	2.98955	0.700433	3.66506	0.653575	3.92918
Mol_1917	1104	1	3.17	0.102624	2.55355	0.706543	1.82049	0.653575	1.80853
Mol_1920	1104	1	1.3	0.102624	1.9152	0.806822	1.86083	0.653575	1.80673
Mol_1921	1104	1	3.2	0.102624	2.74255	0.789645	1.71676	0.653575	1.60866
Mol_1922	1104	1	2.9	0.102624	2.53091	0.849231	1.71501	0.653575	1.52317
Mol_1923	1104	1	1.8	0.102624	2.12037	0.775061	1.61607	0.653575	1.48385
Mol_1924	1104	1	1.8	0.102624	2.05766	0.578892	1.34481	0.653575	1.44142
Mol_1925	1104	1	2.1	0.102624	2.1117	0.478873	1.06363	0.653575	1.36388
Mol_1926	1104	1	2.9	0.102624	2.73829	0.593741	1.3074	0.653575	1.39433
Mol_1927	1104	1	2.5	0.102624	2.58769	0.391499	0.898358	0.653575	1.37272
Mol_1928	1104	1	2.5	0.102624	2.35838	0.581107	1.27916	0.653575	1.38719
Mol_1929	1104	1	2.9	0.102624	2.68855	0.388727	1.0146	0.653575	1.41605
Mol_1930	1104	1	2.3	0.102624	2.51318	0.625624	1.37919	0.653575	1.41691
Mol_1931	1104	1	2.5	0.102624	2.37288	0.453764	1.05132	0.653575	1.38263
Mol_1932	1104	1	2.7	0.102624	2.64141	0.483081	1.07904	0.653575	1.36773
Mol_1933	1104	1	2.5	0.102624	2.4584	0.392024	0.880148	0.653575	1.36574
Mol_1934	1104	1	2.7	0.102624	2.69974	0.411726	0.920352	0.653575	1.36372
Mol_1935	1104	1	0.68	0.102624	1.06576	0.56372	1.4542	0.653575	1.5379
Mol_1937	1104	1	2.409	0.102624	2.41002	0.494637	1.09428	0.653575	1.36372
Mol_1938	1104	1	1.392	0.102624	1.72508	0.709685	1.55434	0.653575	1.49357
Mol_1940	1104	1	1.531	0.102624	1.67846	0.446827	1.05193	0.653575	1.38917
Mol_1941	1104	1	1.5	0.102624	1.05732	0.70289	1.63312	0.653575	1.5931
Mol_1942	1104	1	-0.2	0.102624	1.32388	0.706897	3.76395	0.653575	4.08192
Mol_1943	1104	1	2.47	0.102624	2.44807	0.791563	1.55173	0.653575	1.36428
Mol_1944	1104	1	3.5	0.102624	2.34804	0.952379	2.46522	0.653575	2.91702
Mol_1945	1104	1	1.79	0.102624	1.86348	0.679665	1.40777	0.653575	1.37003
Mol_1946	1104	1	2.61	0.102624	2.99479	0.506382	1.40546	0.653575	1.53702
Mol_1947	1104	1	3.5	0.102624	3.33097	0.63804	1.37536	0.653575	1.39716
Mol_1948	1104	1	3.8	0.102624	3.3963	0.5436	1.46073	0.653575	1.55448
Mol_1950	1104	2	3.0685	0.0725659	1.56016	0.742727	3.89271	0.653575	4.36717
Mol_1951	1104	1	2.8	0.102624	2.99603	0.4775	1.14486	0.653575	1.4087
Mol_1952	1104	1	1.9	0.102624	2.35957	0.662685	1.61769	0.653575	1.61094
Mol_1953	1104	1	2.6	0.102624	1.71422	0.705033	2.227	0.653575	2.28211
Mol_1957	1104	1	3.5	0.102624	2.02108	0.893329	3.04085	0.653575	3.92388
Mol_1958	1104	1	0.79	0.102624	1.04789	0.76841	1.57849	0.653575	1.44157
Mol_1959	1104	1	1.34	0.102624	1.33797	0.584269	1.25472	0.653575	1.36372
Mol_1961	1104	1	0.79	0.102624	1.04789	0.76841	1.57849	0.653575	1.44157
Mol_1962	1104	1	3.5	0.102624	1.9155	0.935586	3.15024	0.653575	4.30246
Mol_1963	1104	1	3.5	0.102624	2.65902	0.960057	2.1253	0.653575	2.19157
Mol_1964	1104	1	2.17	0.102624	2.8259	0.636103	1.86891	0.653575	1.86728
Mol_1965	1104	1	2.73	0.102624	2.79503	0.659268	1.37704	0.653575	1.36867
Mol_1966	1104	1	2.5	0.102624	2.48864	0.772739	1.5278	0.653575	1.36387
Mol_1967	1104	1	0.37	0.102624	1.07803	0.833757	1.96302	0.653575	1.95051
Mol_1968	1104	1	0.962	0.102624	1.28519	0.591672	1.41611	0.653575	1.48598
Mol_1970	1104	1	1.98	0.102624	2.11116	0.504763	1.14745	0.653575	1.38385
Mol_1971	1104	1	2.53	0.102624	2.52354	0.505202	1.1146	0.653575	1.36376
Mol_1972	1104	1	3	0.102624	2.84076	0.489507	1.13722	0.653575	1.3934
Mol_1973	1104	1	2.065	0.102624	2.35781	0.69661	1.51435	0.653575	1.46407
Mol_1974	1104	1	2.252	0.102624	2.21199	0.521748	1.1484	0.653575	1.36559
Mol_1980	1104	1	3.699	0.102624	3.43736	0.656081	1.44697	0.653575	1.44385
Mol_1981	1104	1	1.7	0.102624	0.848573	0.796611	2.12877	0.653575	2.21226
Mol_1986	1104	1	0.35	0.102624	0.520079	0.548125	1.2411	0.653575	1.39758
Mol_1987	1104	1	0.56	0.102624	0.959693	0.582421	1.48713	0.653575	1.55071
Mol_1988	1104	1	0.82	0.102624	0.988225	0.354611	0.894353	0.653575	1.39684
Mol_1989	1104	1	0.58	0.102624	-0.028027	1.05609	2.00172	0.653575	1.79645
Mol_1990	1104	1	1.74	0.102624	1.33865	0.754211	1.64545	0.653575	1.55226
Mol_1991	1104	1	2.21	0.102624	1.92764	0.53576	1.30984	0.653575	1.45704
Mol_1992	1104	1	0.57	0.102624	1.02659	0.716585	1.65668	0.653575	1.60774
Mol_1994	1104	2	3.5	0.0725659	3.15194	0.712813	1.90912	0.653575	1.84593
Mol_1999	1104	1	1.7	0.102624	2.11998	0.546384	1.48531	0.653575	1.57018
Mol_2000	1104	1	3.6	0.102624	3.21761	0.560185	1.44696	0.653575	1.53487
Mol_2001	1104	1	4.25	0.102624	3.6316	0.526066	1.84431	0.653575	1.81135
Mol_2002	1104	1	2.93	0.102624	2.77712	0.641267	1.3736	0.653575	1.39107
Mol_2004	1104	1	2.488	0.102624	2.33968	0.563933	1.25501	0.653575	1.38947
Mol_2005	1104	1	3.77	0.102624	2.9774	0.759654	2.05523	0.653575	2.09905
Mol_2006	1104	1	2.6	0.102624	2.1747	0.586004	1.52096	0.653575	1.57544
Mol_2007	1104	1	1.46	0.102624	1.19	0.819656	1.63991	0.653575	1.44905
Mol_2008	1104	1	2.143	0.102624	2.53196	0.544018	1.4413	0.653575	1.5408
Mol_2009	1104	1	0.8	0.102624	1.2867	0.655033	1.64192	0.653575	1.64098
Mol_2010	1104	2	2.025	0.0725659	2.0179	0.422451	1.27647	0.653575	1.70418
Mol_2011	1104	1	2.8	0.102624	2.72071	0.486311	1.09134	0.653575	1.37107
Mol_2012	1104	1	2.2	0.102624	2.68129	0.705214	1.67091	0.653575	1.63486
Mol_2013	1104	1	3.9	0.102624	3.28974	0.88987	1.90181	0.653575	1.79964
Mol_2014	1104	2	3.55	0.0725659	3.13263	0.688277	1.93912	0.653575	1.90803
Mol_2015	1104	1	1.653	0.102624	1.60729	0.600842	1.28474	0.653575	1.36616
Mol_2017	1104	1	1.65	0.102624	1.84194	0.598008	1.32877	0.653575	1.40684
Mol_2018	1104	1	3.5	0.102624	2.84017	0.959224	1.97737	0.653575	1.87333
Mol_2019	1104	1	2.44	0.102624	2.09529	0.517835	1.35979	0.653575	1.5028
Mol_2022	1104	1	1.96	0.102624	2.09338	0.67103	1.40919	0.653575	1.38454
Mol_2023	1104	1	1.39	0.102624	2.03079	0.646445	1.84431	0.653575	1.84435
Mol_2024	1104	1	2.2	0.102624	2.42921	0.353011	0.988484	0.653575	1.42521
Mol_2025	1104	1	2.3	0.102624	2.42921	0.353011	0.844673	0.653575	1.38326
Mol_2026	1104	1	2.6	0.102624	2.40182	0.294123	0.840792	0.653575	1.40969
Mol_2027	1104	1	2.4	0.102624	2.40182	0.294123	0.61382	0.653575	1.36372
Mol_2032	1104	1	2.67	0.102624	2.68112	0.561204	1.21593	0.653575	1.36386
Mol_2033	1104	1	2.81	0.102624	2.85017	0.589319	1.26538	0.653575	1.3656
Mol_2036	1104	1	2.5	0.102624	2.44758	0.581285	1.25382	0.653575	1.36693
Mol_2037	1104	1	3.01	0.102624	2.73623	0.439436	1.17575	0.653575	1.45144
Mol_2040	1104	1	3.4	0.102624	2.73615	0.598099	1.89338	0.653575	1.87956
Mol_2041	1104	1	3.5	0.102624	2.26919	0.861466	2.65532	0.653575	3.13694
Mol_2042	1104	1	3.06	0.102624	2.11797	0.820771	2.24565	0.653575	2.40247
Mol_2043	1104	1	2.5	0.102624	2.38567	0.531088	1.1857	0.653575	1.37902
Mol_2045	1104	1	2.21	0.102624	2.33235	0.635198	1.35447	0.653575	1.38124
Mol_2046	1104	1	2.5	0.102624	1.80281	0.602724	1.95389	0.653575	1.93267
Mol_2047	1104	1	3.58	0.102624	2.27794	0.629447	3.46656	0.653575	3.34816
Mol_2048	1104	1	1.2	0.102624	1.54443	0.664082	1.51378	0.653575	1.50257
Mol_2049	1104	1	3.17	0.102624	2.49406	0.607016	1.91177	0.653575	1.89852
Mol_2050	1104	1	3	0.102624	2.17354	0.936541	2.1065	0.653575	2.16323
Mol_2051	1104	1	1.732	0.102624	1.93397	0.550214	1.26401	0.653575	1.41146
Mol_2052	1104	1	1.6	0.102624	1.55149	0.248012	0.487146	0.653575	1.36647
Mol_2053	1104	1	1.6	0.102624	1.55149	0.248012	0.487146	0.653575	1.36647
Mol_2054	1104	1	3	0.102624	2.37269	0.644652	1.82377	0.653575	1.82434
Mol_2055	1104	1	3.61	0.102624	2.04272	0.866728	3.27558	0.653575	4.23893
Mol_2056	1104	1	1.156	0.102624	1.1162	0.671482	1.39185	0.653575	1.36557
Mol_2057	1104	1	0.5	0.102624	0.808813	0.64439	1.46475	0.653575	1.47534
Mol_2058	1104	1	3.75	0.102624	2.64388	0.640362	2.83566	0.653575	2.79586
Mol_2059	1104	1	1.76	0.102624	1.69252	0.810809	1.57844	0.653575	1.36905
Mol_2061	1104	1	3.5	0.102624	3.545	0.661288	1.37748	0.653575	1.36609
Mol_2063	1104	1	1.8	0.102624	1.72618	0.930213	1.71358	0.653575	1.3701
Mol_2068	1104	1	0.42	0.102624	0.976552	0.698683	1.74618	0.653575	1.72629
Mol_2069	1104	1	3.2	0.102624	2.4663	0.638134	2.00138	0.653575	1.99383
Mol_2071	1104	1	2.749	0.102624	2.32576	0.765284	1.6711	0.653575	1.57339
Mol_2072	1104	1	2.756	0.102624	2.32576	0.765284	1.6762	0.653575	1.58038
Mol_2073	1104	1	2.192	0.102624	2.29186	0.420989	0.969382	0.653575	1.37539
Mol_2074	1104	2	3.15	0.0725659	1.16198	1.0477	3.97252	0.653575	6.33029
Mol_2075	1104	1	4.25	0.102624	3.41612	0.601451	2.24396	0.653575	2.17765
Mol_2077	1104	1	3.5	0.102624	2.96888	0.544996	1.6623	0.653575	1.69391
Mol_2078	1104	1	2.47	0.102624	2.56381	0.833121	1.60804	0.653575	1.37402
Mol_2079	1104	1	2.35	0.102624	2.9165	0.734949	1.77555	0.653575	1.73936
Mol_2080	1104	1	3.55	0.102624	3.14696	0.723288	1.61806	0.653575	1.55386
Mol_2081	1104	1	2.23	0.102624	2.08765	0.590055	1.29337	0.653575	1.38743
Mol_2082	1104	1	2.36	0.102624	2.21696	0.578096	1.27504	0.653575	1.38766
Mol_2083	1104	1	3.66	0.102624	3.05038	0.817374	1.86104	0.653575	1.79872
Mol_2084	1104	1	3.62	0.102624	3.1173	0.780402	1.74485	0.653575	1.65951
Mol_2085	1104	1	0.6	0.102624	0.900835	0.865481	1.69966	0.653575	1.46965
Mol_2086	1104	1	2.52	0.102624	2.57937	0.745598	1.49576	0.653575	1.36784
Mol_2087	1104	1	3.47	0.102624	2.86041	0.651091	1.7983	0.653575	1.79869
Mol_2088	1104	2	2.0545	0.0725659	1.7608	0.559114	1.68825	0.653575	1.80509
Mol_2089	1104	1	3.5	0.102624	3.68117	0.890616	1.68817	0.653575	1.40213
Mol_2090	1104	1	0.92	0.102624	2.31341	0.723715	3.31689	0.653575	3.63639
Mol_2091	1104	1	3.16	0.102624	2.8361	0.502878	1.31753	0.653575	1.48651
Mol_2092	1104	2	3.818	0.0725659	3.36629	0.668728	1.9549	0.653575	1.94296
Mol_2093	1104	2	4	0.0725659	3.0113	0.550721	3.14692	0.653575	2.84833
Mol_2094	1104	2	2.6465	0.0725659	2.15247	0.661068	1.99463	0.653575	1.98981
Mol_2096	1104	1	1.87	0.102624	1.66482	0.491468	1.17527	0.653575	1.41299
Mol_2097	1104	1	1.86	0.102624	1.66482	0.491468	1.16699	0.653575	1.40831
Mol_2100	1104	1	3.35	0.102624	2.99628	0.662812	1.51981	0.653575	1.51017
Mol_2101	1104	1	3.24	0.102624	3.23904	0.659075	1.37189	0.653575	1.36372
Mol_2102	1104	1	1.1	0.102624	1.32913	0.748456	1.5432	0.653575	1.42517
Mol_2103	1104	1	2.4	0.102624	2.44508	0.31222	0.67708	0.653575	1.36609
Mol_2104	1104	1	1.4	0.102624	0.891937	0.661956	1.67069	0.653575	1.66586
Mol_2105	1104	1	4.25	0.102624	3.6467	0.452489	1.89824	0.653575	1.78975
Mol_2106	1104	1	1.2	0.102624	1.32913	0.748456	1.51123	0.653575	1.38323
Mol_2107	1104	1	2.36	0.102624	2.54564	0.499014	1.17191	0.653575	1.40405
Mol_2108	1104	1	1.65	0.102624	2.32827	0.684166	1.89979	0.653575	1.90221
Mol_2110	1104	1	2.6	0.102624	2.58744	0.502444	1.10959	0.653575	1.3639
Mol_2111	1104	1	2.99	0.102624	2.63912	0.527586	1.37732	0.653575	1.50783
Mol_2112	1104	1	2.62	0.102624	2.55724	0.512586	1.13594	0.653575	1.36833
Mol_2113	1104	1	2.4	0.102624	1.0421	0.898006	2.8189	0.653575	3.52202
Mol_2114	1104	1	2.92	0.102624	3.28085	0.539564	1.40141	0.653575	1.51613
Mol_2115	1104	1	3.27	0.102624	3.64944	0.560287	1.44347	0.653575	1.53224
Mol_2116	1104	1	3.1	0.102624	2.66777	0.605438	1.54409	0.653575	1.5824
Mol_2117	1104	1	3.5	0.102624	2.9969	0.553844	1.61556	0.653575	1.65999
Mol_2118	1104	1	3.9	0.102624	3.32403	0.516445	1.75755	0.653575	1.75203
Mol_2120	1104	1	2.7	0.102624	2.44573	0.551164	1.30471	0.653575	1.43939
Mol_2121	1104	1	2.99	0.102624	2.10742	0.646581	2.28484	0.653575	2.2755
Mol_2122	1104	1	1.75	0.102624	1.9967	0.476545	1.19268	0.653575	1.43496
Mol_2124	1104	1	1.63	0.102624	1.81031	0.908411	1.70671	0.653575	1.40177
Mol_2125	1104	1	3.8	0.102624	3.25615	0.49372	1.69918	0.653575	1.70992
Mol_2126	1104	1	2.5	0.102624	3.02255	0.572395	1.65154	0.653575	1.68333
Mol_2129	1104	1	2.6	0.102624	2.27841	0.578999	1.40019	0.653575	1.48477
Mol_2130	1104	1	3.8	0.102624	3.38234	0.527996	1.46977	0.653575	1.5679
Mol_2133	1104	1	2.5	0.102624	2.96621	0.400696	1.57181	0.653575	1.61813
Mol_2135	1104	1	3.4	0.102624	2.96641	0.455154	1.46873	0.653575	1.58377
Mol_2137	1104	1	1	0.102624	1.83461	0.918934	2.11082	0.653575	2.17906
Mol_2138	1104	1	2	0.102624	2.94499	0.564212	2.62354	0.653575	2.40901
Mol_2139	1104	1	1.7	0.102624	2.15945	0.835252	1.75551	0.653575	1.61081
Mol_2141	1104	1	1.5	0.102624	1.69209	0.845129	1.64162	0.653575	1.40691
Mol_2142	1104	1	1.992	0.102624	2.27917	0.552225	1.33536	0.653575	1.46024
Mol_2143	1104	1	2.64	0.102624	2.3197	0.770228	1.61096	0.653575	1.4838
Mol_2147	1104	1	2.64	0.102624	2.3197	0.770228	1.61096	0.653575	1.4838
Mol_2150	1104	1	1.783	0.102624	2.12958	0.483852	1.32974	0.653575	1.50431
Mol_2151	1104	1	2.086	0.102624	2.35423	0.57368	1.34631	0.653575	1.44793
Mol_2152	1104	1	1.171	0.102624	0.975363	0.653623	1.40858	0.653575	1.40852
Mol_2155	1104	1	3.23	0.102624	2.77495	0.582278	1.55678	0.653575	1.60609
Mol_2156	1104	1	3.36	0.102624	2.76358	0.909053	1.90294	0.653575	1.78009
Mol_2157	1104	1	1.686	0.102624	1.32696	0.778404	1.64124	0.653575	1.51461
Mol_2158	1104	1	3.086	0.102624	2.90766	0.461774	1.10328	0.653575	1.40095
Mol_2159	1104	1	1.149	0.102624	1.24441	0.664144	1.38969	0.653575	1.37437
Mol_2160	1104	1	2.434	0.102624	2.20414	0.537883	1.26608	0.653575	1.42556
Mol_2161	1104	1	2.4	0.102624	2.4217	0.702057	1.43411	0.653575	1.36427
Mol_2163	1104	1	2.5	0.102624	2.26387	0.336494	0.980232	0.653575	1.42898
Mol_2164	1104	1	0.9	0.102624	0.991016	0.775662	1.53829	0.653575	1.37341
Mol_2165	1104	1	1.2	0.102624	1.36647	0.767976	1.54511	0.653575	1.39615
Mol_2166	1104	1	3.5	0.102624	3.03378	0.740227	1.68384	0.653575	1.61814
Mol_2167	1104	1	1	0.102624	1.72836	0.586829	2.02921	0.653575	1.98468
Mol_2168	1104	1	1.5	0.102624	1.20606	0.826216	1.65679	0.653575	1.46485
Mol_2173	1104	1	2.8	0.102624	1.54549	0.87984	2.67197	0.653575	3.20586
Mol_2175	1104	1	1.8	0.102624	1.36647	0.767976	1.68095	0.653575	1.58371
Mol_2176	1104	1	1.943	0.102624	1.68931	0.863448	1.68009	0.653575	1.43905
Mol_2177	1104	1	4.25	0.102624	3.33605	0.493023	2.80937	0.653575	2.34145
Mol_2178	1104	1	3.8	0.102624	3.27884	0.550242	1.64522	0.653575	1.68164
Mol_2179	1104	1	1.6	0.102624	1.48367	0.770095	1.53573	0.653575	1.37956
Mol_2181	1104	1	2.134	0.102624	2.15742	0.564344	1.22199	0.653575	1.36436
Mol_2182	1104	1	2.764	0.102624	2.53257	0.556612	1.29424	0.653575	1.42641
Mol_2184	1104	1	0.883	0.102624	1.2652	0.691579	1.57163	0.653575	1.5347
Mol_2186	1104	1	4.14	0.102624	3.08905	0.621179	2.7454	0.653575	2.65656
Mol_2187	1104	1	2.95	0.102624	2.69746	0.682894	1.47494	0.653575	1.43837
Mol_2188	1104	1	1.749	0.102624	1.45797	0.752279	1.57618	0.653575	1.46286
Mol_2189	1104	1	3.48	0.102624	2.81781	0.470185	2.03762	0.653575	1.87699
Mol_2190	1104	1	2.56	0.102624	2.54043	0.643031	1.34832	0.653575	1.36416
Mol_2191	1104	1	2.09	0.102624	2.92296	0.763141	2.11109	0.653575	2.17585
Mol_2192	1104	1	3.01	0.102624	3.06011	0.558529	1.21514	0.653575	1.36665
Mol_2193	1104	2	1.45	0.0725659	1.6257	0.674349	1.76899	0.653575	1.74026
Mol_2194	1104	1	3.576	0.102624	3.43736	0.656081	1.38978	0.653575	1.38622
Mol_2195	1104	1	2.016	0.102624	2.35781	0.69661	1.54639	0.653575	1.50047
Mol_2196	1104	1	1.544	0.102624	1.89156	0.564246	1.41067	0.653575	1.50511
Mol_2197	1104	1	-1.21	0.102624	2.65981	0.382189	52.1125	0.653575	18.8928
Mol_2198	1104	1	1.953	0.102624	2.07964	0.676119	1.41436	0.653575	1.38249
Mol_2199	1104	1	2.2	0.102624	1.86526	0.804593	1.65394	0.653575	1.49487
Mol_2201	1104	1	3.5	0.102624	2.81287	0.397547	2.38128	0.653575	1.91637
Mol_2202	1104	1	3.25	0.102624	2.70212	0.469723	1.72516	0.653575	1.71507
Mol_2203	1104	2	3.563	0.0725659	2.89716	0.551488	2.26563	0.653575	2.22307
Mol_2204	1104	1	2.456	0.102624	2.12856	0.649923	1.48516	0.653575	1.48921
Mol_2205	1104	1	3.262	0.102624	2.73164	0.612741	1.67549	0.653575	1.69297
Mol_2206	1104	1	2.91	0.102624	2.72093	0.500412	1.17677	0.653575	1.40556
Mol_2207	1104	1	3.2	0.102624	2.92255	0.429243	1.16843	0.653575	1.45382
Mol_2208	1104	1	2.76	0.102624	2.57938	0.493315	1.15874	0.653575	1.4019
Mol_2209	1104	1	3.5	0.102624	2.96279	0.410147	1.77455	0.653575	1.70153
Mol_2210	1104	1	4	0.102624	3.70396	0.535062	1.32277	0.653575	1.4663
Mol_2211	1104	1	1.894	0.102624	1.83055	0.58705	1.26516	0.653575	1.36843
Mol_2212	1104	1	1.57	0.102624	2.42296	0.68115	2.18811	0.653575	2.21532
Mol_2217	1104	1	4.25	0.102624	3.77303	0.545461	1.57057	0.653575	1.63
Mol_2218	1104	1	3.9	0.102624	3.18126	0.488358	2.16508	0.653575	1.96839
Mol_2219	1104	1	0.08	0.102624	0.222566	0.547452	1.22568	0.653575	1.38751
Mol_2220	1104	1	-0.01	0.102624	0.201924	0.582905	1.31854	0.653575	1.41629
Mol_2221	1104	1	0.67	0.102624	0.804279	0.529244	1.19137	0.653575	1.38482
Mol_2222	1104	1	4.25	0.102624	2.24407	0.740177	5.15767	0.653575	6.07361
Mol_2223	1104	1	1.04	0.102624	1.07045	0.359353	0.797603	0.653575	1.3648
Mol_2224	1104	1	1.47	0.102624	1.46376	0.498783	1.10235	0.653575	1.36376
Mol_2225	1104	1	2.2	0.102624	2.42127	0.611474	1.36436	0.653575	1.42103
Mol_2226	1104	1	2.2	0.102624	2.53037	0.67134	1.51097	0.653575	1.49147
Mol_2227	1104	1	2.9	0.102624	2.71584	0.52873	1.2189	0.653575	1.40341
Mol_2228	1104	1	2.9	0.102624	2.7124	0.588074	1.31189	0.653575	1.40491
Mol_2229	1104	1	2.7	0.102624	2.58988	0.520619	1.16575	0.653575	1.37791
Mol_2230	1104	1	2.6	0.102624	2.57771	0.620966	1.31451	0.653575	1.3643
Mol_2235	1104	1	2.4	0.102624	2.77254	0.524327	1.40261	0.653575	1.52617
Mol_2238	1104	1	1.2	0.102624	1.4045	0.645062	1.40119	0.653575	1.41267
Mol_2239	1104	1	1.4	0.102624	1.94006	0.552197	1.67837	0.653575	1.70512
Mol_2241	1104	1	-0.509	0.102624	-0.135314	0.820963	1.69082	0.653575	1.52717
Mol_2242	1104	1	2.72	0.102624	3.14095	0.640833	1.56026	0.653575	1.57113
Mol_2244	1104	1	3.35	0.102624	3.00098	0.539007	1.38643	0.653575	1.5063
Mol_2245	1104	1	1.513	0.102624	1.76199	0.585587	1.3473	0.653575	1.43628
Mol_2246	1104	1	3.115	0.102624	2.74035	0.515643	1.39811	0.653575	1.52802
Mol_2247	1104	1	2.949	0.102624	2.58714	0.548023	1.41078	0.653575	1.51698
Mol_2248	1104	1	2.781	0.102624	2.54672	0.451463	1.1419	0.653575	1.42796
Mol_2249	1104	1	4	0.102624	3.56554	0.416963	1.47507	0.653575	1.58466
Mol_2250	1104	1	2.931	0.102624	2.46773	0.508678	1.53581	0.653575	1.61493
Mol_2251	1104	1	2.746	0.102624	2.49482	0.563805	1.31945	0.653575	1.43757
Mol_2252	1104	1	2.2	0.102624	2.48169	0.396872	1.13786	0.653575	1.45659
Mol_2254	1104	1	1.5	0.102624	1.46316	0.854394	1.62747	0.653575	1.3653
Mol_2255	1104	1	3.9	0.102624	2.66863	0.686465	3.02049	0.653575	3.13854
Mol_2256	1104	1	4.25	0.102624	3.58057	0.495538	2.0085	0.653575	1.88826
Mol_2257	1104	1	3.9	0.102624	3.2125	0.679235	1.91355	0.653575	1.91696
Mol_2268	1104	2	2.13	0.0725659	2.21749	0.562244	1.56788	0.653575	1.71309
Mol_2276	1104	1	2.11	0.102624	2.22189	0.541488	1.20256	0.653575	1.37837
Mol_2277	1104	1	2.15	0.102624	2.22189	0.541488	1.19002	0.653575	1.36976
Mol_2282	1104	1	2.776	0.102624	2.53257	0.556612	1.30343	0.653575	1.43308
Mol_2285	1104	2	2.25	0.0725659	2.99882	0.4966	2.57085	0.653575	2.36048
Mol_2293	1104	1	0.16	0.102624	1.01283	0.922566	2.12955	0.653575	2.21506
Mol_2294	1104	1	3	0.102624	3.47791	0.676104	1.64662	0.653575	1.63106
Mol_2295	1104	1	3.5	0.102624	2.41004	0.668234	2.71561	0.653575	2.75431
Mol_2296	1104	1	2.76	0.102624	2.27351	0.643617	1.63442	0.653575	1.64075
Mol_2297	1104	1	3.26	0.102624	2.714	0.509687	1.69678	0.653575	1.71267
Mol_2298	1104	1	3.5	0.102624	2.83017	0.565902	1.92431	0.653575	1.8889
Mol_2299	1104	1	2.58	0.102624	2.74883	0.460454	1.0932	0.653575	1.39708
Mol_2300	1104	1	3.2	0.102624	2.92282	0.314114	1.06139	0.653575	1.45365
Mol_2301	1104	1	3.5	0.102624	2.93538	0.460494	1.77776	0.653575	1.73688
Mol_2302	1104	1	1.32	0.102624	1.61592	0.435947	1.20455	0.653575	1.46622
Mol_2303	1104	1	2.24	0.102624	2.08941	0.842744	1.62897	0.653575	1.39026
Mol_2311	1104	1	1.49	0.102624	1.51156	0.805984	1.56946	0.653575	1.36426
Mol_2312	1104	1	2.034	0.102624	2.03405	0.639396	1.34234	0.653575	1.36372
Mol_2313	1104	1	2.085	0.102624	2.03405	0.639396	1.34551	0.653575	1.36675
Mol_2315	1104	1	1.49	0.102624	1.51156	0.805984	1.56946	0.653575	1.36426
Mol_2316	1104	1	-0.6	0.102624	-0.240637	0.99972	1.84628	0.653575	1.51488
Mol_2320	1104	1	3.1	0.102624	2.5291	0.562812	1.73297	0.653575	1.74521
Mol_2322	1104	1	1.91	0.102624	0.881336	0.698869	2.51242	0.653575	2.6023
Mol_2323	1104	1	2.53	0.102624	2.53511	0.73398	1.47721	0.653575	1.36375
Mol_2324	1104	1	4.25	0.102624	3.6891	0.586256	1.71569	0.653575	1.73197
Mol_2325	1104	1	1.82	0.102624	2.00217	0.750726	1.52876	0.653575	1.40256
Mol_2326	1104	1	3.46	0.102624	2.65466	0.494033	2.42176	0.653575	2.12288
Mol_2329	1104	1	1.7	0.102624	1.97142	0.736214	1.54813	0.653575	1.44995
Mol_2331	1104	1	3.3	0.102624	2.60405	0.673555	1.92691	0.653575	1.93066
Mol_2332	1104	1	1.85	0.102624	2.34906	0.624674	1.63878	0.653575	1.65524
Mol_2333	1104	1	2.4	0.102624	2.75141	0.701869	1.55871	0.653575	1.50826
Mol_2335	1104	1	2.6	0.102624	2.11381	0.628059	1.62454	0.653575	1.6404
Mol_2337	1104	1	2.41	0.102624	1.1403	0.913908	2.65806	0.653575	3.25077
Mol_2338	1104	1	3.5	0.102624	2.50741	0.794188	2.33563	0.653575	2.51696
Mol_2339	1104	1	2.63	0.102624	1.1403	0.913908	3.02147	0.653575	3.96135
Mol_2340	1104	1	2.987	0.102624	2.61841	0.527676	1.40029	0.653575	1.52274
Mol_2342	1104	1	3.5	0.102624	2.74625	0.935351	2.04057	0.653575	2.02873
Mol_2343	1104	1	-0.68	0.102624	1.14211	1.06706	3.30417	0.653575	5.24997
Mol_2344	1104	1	3.42	0.102624	4.12875	0.703736	1.94311	0.653575	1.95169
Mol_2345	1104	1	1.83	0.102624	2.19784	0.696268	1.56508	0.653575	1.52209
Mol_2346	1104	1	1.51	0.102624	2.70788	0.666803	2.99688	0.653575	3.0433
Mol_2348	1104	1	3.5	0.102624	2.80035	0.611389	1.95353	0.653575	1.93669
Mol_2353	1104	1	2.269	0.102624	1.46174	0.748578	2.07796	0.653575	2.1265
Mol_2354	1104	1	3.075	0.102624	3.70851	0.517236	1.88718	0.653575	1.83349
Mol_2360	1104	1	2.25	0.102624	2.98987	0.534662	2.12644	0.653575	2.00446
Mol_2361	1104	1	3.61	0.102624	2.97128	0.541028	1.87725	0.653575	1.84124
Mol_2362	1104	1	2.8	0.102624	2.63554	0.716956	1.4805	0.653575	1.39537
Mol_2364	1104	1	2.83	0.102624	3.08769	0.512745	1.25503	0.653575	1.44145
Mol_2366	1104	1	1.73	0.102624	1.75313	0.785913	1.54474	0.653575	1.36434
Mol_2369	1104	2	1.405	0.0725659	1.42854	0.929946	2.054	0.653575	1.70477
Mol_2370	1104	1	3.61	0.102624	3.53292	0.871745	1.65027	0.653575	1.37067
Mol_2372	1104	1	2.067	0.102624	1.61155	0.556967	1.54275	0.653575	1.60652
Mol_2373	1104	1	1.84	0.102624	1.27184	0.602429	1.72914	0.653575	1.74157
Mol_2374	1104	1	2.51	0.102624	2.01017	0.710234	1.6926	0.653575	1.65614
Mol_2375	1104	1	2.08	0.102624	2.17724	0.680933	1.41395	0.653575	1.37478
Mol_2379	1104	1	1.52	0.102624	1.473	0.102624	0.104878	0.653575	1.3663
Mol_2380	1104	1	-0.01	0.102624	1.00302	0.748582	2.41215	0.653575	2.56491
Mol_2381	1104	1	3.9	0.102624	3.27431	0.62539	1.82125	0.653575	1.82196
Mol_2382	1104	1	2.06	0.102624	2.03491	0.501808	1.10931	0.653575	1.36445
Mol_2383	1104	1	3.9	0.102624	4.18396	0.649927	1.4537	0.653575	1.4581
Mol_2386	1104	1	-1.79	0.102624	0.753025	0.9578	5.264	0.653575	8.93345
Mol_2387	1104	2	3.5045	0.0725659	4.09706	0.855078	2.21041	0.653575	2.11512
Mol_2388	1104	1	2.4	0.102624	2.68735	0.447849	1.20548	0.653575	1.46036
Mol_2389	1104	1	2.37	0.102624	3.07892	0.412899	2.39695	0.653575	1.95198
Mol_2391	1104	1	3	0.102624	2.31116	0.542867	1.98871	0.653575	1.91913
Mol_2392	1104	1	3.5	0.102624	3.16064	0.39806	1.25217	0.653575	1.49852
Mol_2393	1104	1	3	0.102624	2.79877	0.415053	1.04543	0.653575	1.41111
Mol_2394	1104	1	2.02	0.102624	2.44554	0.594134	1.52744	0.653575	1.57567
Mol_2395	1104	1	0.78	0.102624	1.29565	0.679309	1.68952	0.653575	1.67495
Mol_2401	1104	1	1.446	0.102624	2.04675	0.629079	1.78248	0.653575	1.78616
Mol_2405	1104	1	1.89	0.102624	1.95669	0.801553	1.56714	0.653575	1.36892
Mol_2409	1104	1	0.81	0.102624	1.04789	0.76841	1.5701	0.653575	1.42996
Mol_2410	1104	1	0.81	0.102624	1.04789	0.76841	1.5701	0.653575	1.42996
Mol_2411	1104	1	1.941	0.102624	2.06738	0.456207	1.05555	0.653575	1.38241
Mol_2413	1104	1	0.71	0.102624	0.198397	0.927817	1.85991	0.653575	1.67009
Mol_2414	1104	1	4.25	0.102624	3.67089	0.656255	1.75706	0.653575	1.75627
Mol_2416	1104	1	3.5	0.102624	2.59345	0.441631	3.09324	0.653575	2.32568
Mol_2417	1104	1	0.5	0.102624	0.32359	1.19759	1.97152	0.653575	1.40014
Mol_2418	1104	1	1.918	0.102624	2.06738	0.456207	1.07079	0.653575	1.38984
Mol_2419	1104	1	1.2	0.102624	2.16695	0.706587	2.37629	0.653575	2.45814
Mol_2420	1104	1	2.5	0.102624	2.73584	0.504518	1.22248	0.653575	1.42882
Mol_2421	1104	1	1.724	0.102624	1.94227	0.588001	1.32979	0.653575	1.41948
Mol_2422	1104	1	0.67	0.102624	0.905976	0.871287	1.68251	0.653575	1.4289
Mol_2423	1104	1	3.4	0.102624	2.95146	0.607048	1.5648	0.653575	1.59921
Mol_2424	1104	1	2.6	0.102624	2.14353	0.624435	1.58647	0.653575	1.60761
Mol_2425	1104	1	3.13	0.102624	2.86543	0.419493	1.13679	0.653575	1.44565
Mol_2426	1104	1	3.5	0.102624	3.43427	0.518992	1.14839	0.653575	1.36877
Mol_2428	1104	1	2.914	0.102624	3.46098	0.649304	1.71215	0.653575	1.71392
Mol_2429	1104	1	1.286	0.102624	1.00614	0.671001	1.47637	0.653575	1.45539
Mol_2430	1104	2	3.525	0.0725659	2.93085	0.469511	2.17984	0.653575	2.11733
Mol_2431	1104	1	0.783	0.102624	1.05151	0.68836	1.49044	0.653575	1.44811
Mol_2433	1104	1	0.572	0.102624	1.08238	0.666634	1.6761	0.653575	1.66862
Mol_2434	1104	5	2.335	0.0458947	2.60455	0.452078	1.97041	0.653575	2.24362
Mol_2435	1104	2	2.715	0.0725659	2.74948	0.451073	1.343	0.653575	1.70552
Mol_2436	1104	1	3.46	0.102624	2.57955	0.539087	2.51062	0.653575	2.27109
Mol_2437	1104	1	3.5	0.102624	2.94959	0.462297	1.73853	0.653575	1.71832
Mol_2438	1104	1	3.5	0.102624	2.57955	0.539087	2.63456	0.653575	2.3554
Mol_2439	1104	1	3.87	0.102624	3.12643	0.627843	2.02589	0.653575	2.01089
Mol_2440	1104	1	2.74	0.102624	2.46038	0.723718	1.53803	0.653575	1.45523
Mol_2441	1104	1	2.5	0.102624	2.38552	0.449895	1.03634	0.653575	1.37906
Mol_2442	1104	1	2.32	0.102624	2.38552	0.449895	1.01457	0.653575	1.36874
Mol_2443	1104	1	2.79	0.102624	2.53113	0.485996	1.21928	0.653575	1.44215
Mol_2444	1104	1	2.92	0.102624	2.53113	0.485996	1.39754	0.653575	1.54072
Mol_2446	1104	1	2.6	0.102624	2.50314	0.396236	0.914357	0.653575	1.3747
Mol_2447	1104	1	0.7	0.102624	1.10246	0.850039	1.73358	0.653575	1.55331
Mol_2454	1104	1	2.1	0.102624	1.69613	0.65475	1.55571	0.653575	1.55464
Mol_2459	1104	1	2.2	0.102624	2.0946	0.512008	1.14855	0.653575	1.37672
Mol_2461	1104	1	2.662	0.102624	2.60678	0.832874	1.6036	0.653575	1.36728
Mol_2462	1104	1	3.4	0.102624	3.38495	0.380538	0.847663	0.653575	1.36398
Mol_2463	1104	1	0.61	0.102624	0.198397	0.927817	1.80628	0.653575	1.56202
Mol_2464	1104	1	3.11	0.102624	3.00326	0.557389	1.22748	0.653575	1.37705
Mol_2466	1104	1	2.651	0.102624	2.60678	0.832874	1.60281	0.653575	1.366
Mol_2468	1104	1	2.6	0.102624	2.04562	0.47382	1.7377	0.653575	1.72347
Mol_2469	1104	1	1.12	0.102624	1.21028	0.384058	0.883053	0.653575	1.37326
Mol_2470	1104	1	1.98	0.102624	2.0504	0.60095	1.28889	0.653575	1.36952
Mol_2471	1104	1	1.21	0.102624	1.56719	0.562198	1.41927	0.653575	1.51305
Mol_2472	1104	1	1.58	0.102624	1.46376	0.498783	1.12942	0.653575	1.37953
Mol_2473	1104	1	1.35	0.102624	1.46376	0.498783	1.12828	0.653575	1.37886
Mol_2474	1104	1	0.75	0.102624	1.32997	0.618853	1.7497	0.653575	1.75745
Mol_2475	1104	1	1.1	0.102624	1.30529	0.521776	1.22291	0.653575	1.41305
Mol_2476	1104	1	2.38	0.102624	2.28255	0.72028	1.46787	0.653575	1.37483
Mol_2477	1104	1	0.592	0.102624	1.09851	0.657018	1.666	0.653575	1.66401
Mol_2478	1104	1	2.58	0.102624	2.7173	0.521679	1.17997	0.653575	1.38578
Mol_2480	1104	1	2.484	0.102624	2.44685	0.508351	1.12315	0.653575	1.36533
Mol_2481	1104	1	2.256	0.102624	3.01698	0.425994	2.54794	0.653575	2.04156
Mol_2482	1104	1	2.9	0.102624	2.73627	0.779583	1.55841	0.653575	1.39509
Mol_2483	1104	1	2.354	0.102624	1.53559	0.758016	2.09165	0.653575	2.14773
Mol_2484	1104	1	1.499	0.102624	1.37576	0.762652	1.52784	0.653575	1.38149
Mol_2485	1104	1	2.009	0.102624	1.74931	0.730794	1.53606	0.653575	1.44265
Mol_2486	1104	1	2.12	0.102624	1.6604	0.7192	1.66144	0.653575	1.61097
Mol_2488	1104	1	2.49	0.102624	2.33557	0.568019	1.26437	0.653575	1.39163
Mol_2489	1104	1	-0.5	0.102624	0.946419	0.851165	3.06668	0.653575	3.8126
Mol_2490	1104	2	3.45	0.0725659	3.00734	0.794223	2.05236	0.653575	1.93349
Mol_2491	1104	1	2.29	0.102624	2.39843	0.624313	1.33418	0.653575	1.37748
Mol_2496	1104	1	3.29	0.102624	2.95919	0.544391	1.37099	0.653575	1.49181
Mol_2499	1104	1	1.45	0.102624	1.48902	0.544301	1.18878	0.653575	1.3655
Mol_2500	1104	1	2.18	0.102624	2.5031	0.554935	1.37438	0.653575	1.48591
Mol_2501	1104	1	1.66	0.102624	2.02141	0.563016	1.42488	0.653575	1.51661
Mol_2502	1104	1	1.81	0.102624	2.56926	0.561928	2.12981	0.653575	2.03849
Mol_2504	1104	1	3.779	0.102624	3.26724	0.557212	1.63059	0.653575	1.67027
Mol_2505	1104	1	2.2	0.102624	2.29081	0.635599	1.34674	0.653575	1.37337
Mol_2506	1104	1	2.4	0.102624	2.72789	0.745132	1.58879	0.653575	1.48956
Mol_2507	1104	1	3.25	0.102624	2.95919	0.544391	1.32905	0.653575	1.46271
Mol_2509	1104	1	3.3	0.102624	3.07907	0.565951	1.30008	0.653575	1.42085
Mol_2511	1104	1	1.871	0.102624	1.59233	0.66848	1.47261	0.653575	1.45462
Mol_2513	1104	2	2.65	0.0725659	3.11519	0.803805	2.07641	0.653575	1.95743
Mol_2514	1104	1	3.7	0.102624	2.20549	0.62691	4.16468	0.653575	3.97813
Mol_2515	1104	2	3.771	0.0725659	3.00635	0.635193	2.40054	0.653575	2.38852
Mol_2518	1104	1	3.63	0.102624	3.95668	0.890431	1.73458	0.653575	1.48863
Mol_2519	1104	1	3.3	0.102624	3.55207	0.426022	1.12748	0.653575	1.43809
Mol_2521	1104	1	3.19	0.102624	2.88064	0.446558	1.23686	0.653575	1.47574
Mol_2524	1104	1	1.146	0.102624	1.19435	0.727714	1.47099	0.653575	1.36645
Mol_2525	1104	1	1.812	0.102624	2.04863	0.584947	1.33767	0.653575	1.42926
Mol_2526	1104	1	2.22	0.102624	2.83792	0.712398	1.82412	0.653575	1.81066
Mol_2527	1104	1	-0.32	0.102624	0.359848	0.703251	1.90257	0.653575	1.90472
Mol_2530	1104	1	3	0.102624	3.17082	0.556372	1.25451	0.653575	1.39787
Mol_2531	1104	1	3.5	0.102624	3.28316	0.532076	1.24736	0.653575	1.41875
Mol_2547	1104	1	0.15	0.102624	0.334625	0.74884	1.52724	0.653575	1.40361
Mol_2548	1104	1	3.22	0.102624	3.30554	0.560799	1.22667	0.653575	1.37228
Mol_2553	1104	1	2.19	0.102624	2.76438	0.553581	1.7408	0.653575	1.74989
Mol_2554	1104	1	2.23	0.102624	2.82227	0.519994	1.79088	0.653575	1.77432
Mol_2556	1104	1	2.6	0.102624	2.5615	0.547415	1.19418	0.653575	1.36545
Mol_2557	1104	1	2.33	0.102624	2.81937	0.479061	1.58545	0.653575	1.64404
Mol_2561	1104	1	1.41	0.102624	1.56373	0.899417	1.6918	0.653575	1.39138
Mol_2563	1104	1	3.45	0.102624	3.17359	0.738315	1.55304	0.653575	1.45315
Mol_2564	1104	1	2.63	0.102624	2.86988	0.478352	1.18802	0.653575	1.43107
Mol_2565	1104	1	3.17	0.102624	3.01367	0.484694	1.12688	0.653575	1.39232
Mol_2572	1104	1	2.64	0.102624	2.45417	0.916012	1.71581	0.653575	1.40414
Mol_2573	1104	1	1.24	0.102624	1.48188	0.915888	1.72997	0.653575	1.4322
Mol_2574	1104	1	3.2	0.102624	2.11037	0.820678	2.46829	0.653575	2.75346
Mol_2577	1104	1	2.31	0.102624	1.45904	0.814739	2.12517	0.653575	2.21132
Mol_13	1105	2	2	0.0725659	2.27022	0.819626	1.98262	0.653575	1.78959
Mol_15	1105	1	2.7	0.102624	1.54634	0.931959	2.47847	0.653575	2.9216
Mol_19	1105	1	2.1	0.102624	1.66994	0.831726	1.73372	0.653575	1.5802
Mol_41	1105	1	4	0.102624	3.59874	0.764411	1.65482	0.653575	1.55218
Mol_47	1105	2	0.5	0.0725659	0.428728	1.04543	2.17242	0.653575	1.71007
Mol_95	1105	1	3.6	0.102624	3.32178	0.453795	1.20009	0.653575	1.45432
Mol_103	1105	1	4	0.102624	3.73794	0.712377	1.51558	0.653575	1.4441
Mol_111	1105	1	0.546	0.102624	0.648446	0.679702	1.41334	0.653575	1.376
Mol_127	1105	2	0.4	0.0725659	-0.365099	0.873909	2.37517	0.653575	2.38932
Mol_130	1105	1	3.4	0.102624	3.29052	0.493366	1.11644	0.653575	1.37774
Mol_147	1105	1	2.204	0.102624	1.63624	0.61664	1.73094	0.653575	1.74103
Mol_157	1105	1	3.3	0.102624	2.91842	0.626344	1.50783	0.653575	1.53415
Mol_167	1105	1	3.5	0.102624	2.74284	0.542907	2.15624	0.653575	2.03476
Mol_169	1105	1	4.2	0.102624	3.14832	0.567664	2.94295	0.653575	2.65835
Mol_172	1105	1	3.7	0.102624	3.14744	0.568166	1.70056	0.653575	1.7211
Mol_180	1105	1	2.31	0.102624	2.23801	0.519641	1.15117	0.653575	1.36978
Mol_189	1105	1	2.9	0.102624	3.22092	0.608835	1.4336	0.653575	1.48426
Mol_199	1105	1	0.5	0.102624	1.14922	0.697299	1.8604	0.653575	1.85708
Mol_201	1105	1	-1.069	0.102624	-0.428098	0.863645	1.9125	0.653575	1.84451
Mol_203	1105	1	1.7	0.102624	2.55571	0.688382	2.187	0.653575	2.22082
Mol_218	1105	1	4	0.102624	3.75834	0.83393	1.64464	0.653575	1.43207
Mol_235	1105	1	2.8	0.102624	2.2085	0.571147	1.769	0.653575	1.77325
Mol_265	1105	1	2.8	0.102624	2.08619	0.537802	2.05545	0.653575	1.96012
Mol_269	1105	1	1.2	0.102624	1.44525	0.806535	1.616	0.653575	1.43412
Mol_310	1105	1	2.405	0.102624	2.60947	0.702466	1.47656	0.653575	1.41265
Mol_313	1105	1	3.6	0.102624	2.98517	0.567361	1.81344	0.653575	1.80618
Mol_329	1105	1	3.9	0.102624	3.63286	0.556813	1.32323	0.653575	1.44725
Mol_343	1105	1	2.4	0.102624	2.30436	0.506809	1.13537	0.653575	1.37442
Mol_345	1105	1	0.81	0.102624	1.16827	0.989489	1.83705	0.653575	1.51396
Mol_350	1105	1	2.13	0.102624	2.25265	0.415749	0.972995	0.653575	1.38132
Mol_359	1105	1	2.5	0.102624	1.77307	0.649681	1.98386	0.653575	1.98225
Mol_368	1105	1	3.8	0.102624	2.89234	0.513201	2.69359	0.653575	2.32804
Mol_416	1105	1	1.9	0.102624	1.81693	0.876674	1.65641	0.653575	1.37179
Mol_418	1105	2	0.23	0.0725659	0.708368	0.614055	1.94602	0.653575	1.97198
Mol_425	1105	1	1.3	0.102624	1.32718	0.678389	1.4009	0.653575	1.36458
Mol_433	1105	1	3.6	0.102624	3.25605	0.495315	1.33669	0.653575	1.50219
Mol_439	1105	1	3.9	0.102624	3.02356	0.547051	2.47446	0.653575	2.26285
Mol_453	1105	1	4.25	0.102624	3.84868	0.634676	1.53503	0.653575	1.55224
Mol_480	1105	1	3.8	0.102624	2.78767	0.516743	3.05515	0.653575	2.56328
Mol_500	1105	1	1.497	0.102624	2.10827	1.11747	2.04158	0.653575	1.80108
Mol_553	1105	1	4.2	0.102624	3.83436	0.53698	1.40498	0.653575	1.52021
Mol_556	1105	1	4.25	0.102624	3.79765	0.518926	1.52018	0.653575	1.60323
Mol_557	1105	1	3.9	0.102624	3.66082	0.770304	1.5728	0.653575	1.43068
Mol_558	1105	1	4.25	0.102624	3.66084	0.772912	1.81843	0.653575	1.77001
Mol_564	1105	1	4.25	0.102624	3.85245	0.665091	1.55941	0.653575	1.54872
Mol_565	1105	1	4.25	0.102624	3.89237	0.573707	1.43134	0.653575	1.51343
Mol_566	1105	1	4	0.102624	3.86355	0.580191	1.27559	0.653575	1.38551
Mol_567	1105	1	4.25	0.102624	3.83434	0.660811	1.57229	0.653575	1.56595
Mol_569	1105	1	2.4	0.102624	2.08249	0.530598	1.34068	0.653575	1.48172
Mol_604	1105	1	2.726	0.102624	2.32383	1.16224	1.9908	0.653575	1.55303
Mol_605	1105	1	1.792	0.102624	2.02827	1.11383	1.91123	0.653575	1.42906
Mol_606	1105	1	1.218	0.102624	1.86269	1.12875	2.06503	0.653575	1.85021
Mol_618	1105	1	2.7	0.102624	2.75307	0.615172	1.30847	0.653575	1.36701
Mol_671	1105	1	3.7	0.102624	2.92722	0.407094	2.71149	0.653575	2.06274
Mol_686	1105	1	1.425	0.102624	1.62463	0.52754	1.22768	0.653575	1.41036
Mol_796	1105	1	1.5	0.102624	1.96158	0.700946	1.6489	0.653575	1.6131
Mol_799	1105	1	1.6	0.102624	1.81449	0.72371	1.5073	0.653575	1.41757
Mol_809	1105	1	1.7	0.102624	1.55737	0.591612	1.29589	0.653575	1.38753
Mol_826	1105	1	2	0.102624	2.20463	0.622996	1.37098	0.653575	1.41273
Mol_827	1105	1	3.6	0.102624	3.22824	0.712904	1.5846	0.653575	1.52548
Mol_838	1105	1	4	0.102624	3.58831	0.554707	1.4799	0.653575	1.5621
Mol_855	1105	1	1.738	0.102624	2.15362	0.542745	1.47665	0.653575	1.56591
Mol_862	1105	1	3.04	0.102624	2.97469	0.513101	1.13751	0.653575	1.36871
Mol_874	1105	1	1.207	0.102624	1.84868	0.513067	1.91143	0.653575	1.84568
Mol_880	1105	1	3.06	0.102624	2.81644	0.659959	1.4413	0.653575	1.43316
Mol_887	1105	1	1.332	0.102624	1.85385	0.560858	1.648	0.653575	1.68248
Mol_889	1105	1	2.4	0.102624	2.39406	0.752585	1.50177	0.653575	1.36376
Mol_893	1105	1	1.013	0.102624	1.64984	0.626096	1.83918	0.653575	1.83844
Mol_904	1105	1	1.089	0.102624	1.76388	0.665228	1.89558	0.653575	1.89685
Mol_910	1105	1	3.8	0.102624	3.35789	0.523214	1.50516	0.653575	1.5925
Mol_911	1105	1	2.676	0.102624	2.80555	0.554843	1.23198	0.653575	1.38336
Mol_916	1105	1	2.8	0.102624	2.99416	0.439804	1.07993	0.653575	1.40784
Mol_931	1105	2	1.035	0.0725659	1.32633	0.688878	1.84554	0.653575	1.80347
Mol_936	1105	2	1.65	0.0725659	1.13087	0.591666	1.99088	0.653575	2.01957
Mol_941	1105	1	1.49	0.102624	0.998939	0.796851	1.74778	0.653575	1.64598
Mol_945	1105	1	2.18	0.102624	1.91848	0.778591	1.59152	0.653575	1.44377
Mol_948	1105	2	0.26	0.0725659	0.821756	0.7721	2.13371	0.653575	2.07351
Mol_949	1105	2	0.815	0.0725659	1.19422	0.783845	2.00103	0.653575	1.87245
Mol_953	1105	1	3	0.102624	3.08544	0.364076	0.833558	0.653575	1.37226
Mol_959	1105	1	1.28	0.102624	1.43442	0.849776	1.63771	0.653575	1.39163
Mol_978	1105	1	4.25	0.102624	3.63549	0.572185	1.81119	0.653575	1.80573
Mol_992	1105	1	4.1	0.102624	3.21559	0.655642	2.2766	0.653575	2.27928
Mol_996	1105	1	-3.95	0.102624	-0.735849	1.27555	5.19803	0.653575	13.4561
Mol_999	1105	1	-3.33	0.102624	-0.384679	1.36666	4.41416	0.653575	11.5179
Mol_1004	1105	1	2.9	0.102624	2.44403	0.743898	1.6782	0.653575	1.60708
Mol_1005	1105	1	2.49	0.102624	1.46543	0.715466	2.47752	0.653575	2.59247
Mol_1029	1105	2	1.065	0.0725659	1.41685	0.684815	1.88226	0.653575	1.84903
Mol_1034	1105	1	2.8	0.102624	2.2085	0.705058	1.78972	0.653575	1.77326
Mol_1035	1105	1	2.8	0.102624	2.97694	0.693478	1.45415	0.653575	1.40036
Mol_1046	1105	2	0.845	0.0725659	0.946632	0.537404	1.52925	0.653575	1.71622
Mol_1070	1105	1	1.6	0.102624	1.42005	0.581541	1.29806	0.653575	1.40162
Mol_1072	1105	1	0.4	0.102624	1.28344	0.737846	2.19913	0.653575	2.27726
Mol_1074	1105	1	1.7	0.102624	1.86798	0.526797	1.20556	0.653575	1.39674
Mol_1089	1105	2	0.885	0.0725659	0.946632	0.537404	1.51795	0.653575	1.70857
Mol_1099	1105	1	-2.83	0.102624	-0.744969	1.27345	3.36205	0.653575	6.45239
Mol_1109	1105	1	3.5	0.102624	3.44583	0.770803	1.5277	0.653575	1.36715
Mol_1112	1105	1	-1.24	0.102624	-0.327661	0.942549	2.19191	0.653575	2.33801
Mol_1114	1105	1	1.86	0.102624	1.18295	0.63907	1.90304	0.653575	1.90028
Mol_1125	1105	1	0.86	0.102624	0.786861	0.592023	1.27513	0.653575	1.36998
Mol_1137	1105	3	1.06667	0.0592498	2.25585	0.623069	3.67878	0.653575	3.56011
Mol_1140	1105	1	0.68	0.102624	1.29465	0.830616	1.87253	0.653575	1.80594
Mol_1175	1105	1	4.78	0.102624	3.47782	0.692259	3.18907	0.653575	3.34854
Mol_1259	1105	1	3.5	0.102624	3.42948	0.626333	1.32857	0.653575	1.36954
Mol_1278	1105	1	1.8	0.102624	2.26007	0.681858	1.63271	0.653575	1.61147
Mol_1320	1105	1	1.6	0.102624	1.32958	0.816112	1.63629	0.653575	1.44931
Mol_1403	1105	1	-1.83	0.102624	-0.524722	0.857253	2.78903	0.653575	3.35799
Mol_1468	1105	1	3.5	0.102624	3.07857	0.770912	1.67479	0.653575	1.5716
Mol_1507	1105	1	1.96	0.102624	2.13209	0.776354	1.55684	0.653575	1.39838
Mol_1513	1105	1	1.79	0.102624	1.43375	0.355333	1.28627	0.653575	1.51227
Mol_1607	1105	1	3.3	0.102624	2.57327	0.365899	2.78299	0.653575	1.9819
Mol_1656	1105	1	2.9	0.102624	2.87888	0.699097	1.42995	0.653575	1.36424
Mol_1687	1105	1	3.7	0.102624	2.8357	0.739998	2.16728	0.653575	2.23812
Mol_1717	1105	1	2.5	0.102624	2.0449	0.84001	1.75657	0.653575	1.60615
Mol_1778	1105	1	3.75	0.102624	3.60445	0.516512	1.17547	0.653575	1.38851
Mol_1880	1105	1	1.1	0.102624	1.23905	0.718441	1.47495	0.653575	1.38635
Mol_1889	1105	5	0.47	0.0458947	0.85683	0.665488	2.34549	0.653575	2.33373
Mol_1949	1105	1	3.5	0.102624	3.22198	0.877202	1.70274	0.653575	1.45419
Mol_1969	1105	1	2.68	0.102624	2.66422	0.53591	1.17167	0.653575	1.36401
Mol_2003	1105	1	1.57	0.102624	1.83924	0.847133	1.66863	0.653575	1.44856
Mol_2067	1105	1	1.6	0.102624	1.78378	0.787655	1.5737	0.653575	1.40325
Mol_2119	1105	1	2.4	0.102624	2.37142	0.419467	0.940166	0.653575	1.36467
Mol_2123	1105	1	2.4	0.102624	2.37142	0.419467	0.940166	0.653575	1.36467
Mol_2127	1105	1	2.5	0.102624	2.35016	0.366746	0.896215	0.653575	1.39
Mol_2128	1105	1	1.5	0.102624	2.31653	0.550433	2.29731	0.653575	2.14413
Mol_2134	1105	1	2.6	0.102624	2.94975	0.503634	1.35267	0.653575	1.5069
Mol_2136	1105	1	2.1	0.102624	2.10762	0.62724	1.32372	0.653575	1.36378
Mol_2148	1105	1	3.37	0.102624	1.83175	0.9511	3.04027	0.653575	4.13343
Mol_2149	1105	1	1.793	0.102624	1.25542	0.649982	1.70036	0.653575	1.70198
Mol_2153	1105	1	3.01	0.102624	2.79191	0.766572	1.56029	0.653575	1.41939
Mol_2185	1105	1	3.5	0.102624	3.32072	0.656016	1.4047	0.653575	1.40134
Mol_2236	1105	1	3.05	0.102624	1.85796	0.902299	2.55302	0.653575	3.02698
Mol_2253	1105	1	1.8	0.102624	2.05254	0.92694	1.74406	0.653575	1.43837
Mol_2286	1105	1	0.18	0.102624	0.446552	1.0571	1.86872	0.653575	1.44688
Mol_2287	1105	1	0.47	0.102624	0.588111	1.11077	1.89167	0.653575	1.38004
Mol_2288	1105	1	-0.31	0.102624	-0.0170882	0.8827	1.71373	0.653575	1.46414
Mol_2289	1105	1	0.02	0.102624	0.0451354	0.817022	1.58296	0.653575	1.36446
Mol_2290	1105	1	0.83	0.102624	0.539831	0.991568	1.81639	0.653575	1.46227
Mol_2291	1105	1	0.67	0.102624	1.12111	1.09449	1.95631	0.653575	1.60192
Mol_2292	1105	1	0	0.102624	0.445336	1.12779	1.97905	0.653575	1.59586
Mol_2336	1105	1	1.45	0.102624	2.5719	0.737619	2.63872	0.653575	2.83701
Mol_2341	1105	1	1.22	0.102624	2.66679	0.913447	2.94681	0.653575	3.81386
Mol_2347	1105	1	2.3	0.102624	1.6138	0.833325	1.94098	0.653575	1.91489
Mol_2367	1105	1	1.38	0.102624	1.72036	0.717849	1.56782	0.653575	1.49932
Mol_2385	1105	1	2.06	0.102624	2.03396	0.267471	0.536286	0.653575	1.36451
Mol_2390	1105	1	4.25	0.102624	3.0622	0.677279	2.93637	0.653575	3.01517
Mol_2397	1105	1	3.5	0.102624	2.9252	0.703735	1.76953	0.653575	1.75045
Mol_2400	1105	2	2.162	0.0725659	2.44892	0.682766	1.8356	0.653575	1.80049
Mol_2407	1105	1	1.6	0.102624	1.72343	0.726508	1.48159	0.653575	1.38155
Mol_2412	1105	1	3.3	0.102624	3.36139	0.611361	1.30375	0.653575	1.36813
Mol_2415	1105	1	2.3	0.102624	2.22186	0.67488	1.40173	0.653575	1.37086
Mol_2455	1105	1	2.4	0.102624	2.32968	0.381433	0.866054	0.653575	1.3695
Mol_2456	1105	1	2.5	0.102624	2.32968	0.381433	0.948752	0.653575	1.39767
Mol_2457	1105	1	2.9	0.102624	2.71893	0.296579	0.807493	0.653575	1.40209
Mol_2460	1105	1	2.2	0.102624	2.11816	0.516599	1.14848	0.653575	1.37155
Mol_2465	1105	1	4.25	0.102624	3.79128	0.433836	1.52859	0.653575	1.61002
Mol_2467	1105	1	2.3	0.102624	3.18085	0.523395	2.56464	0.653575	2.27191
Mol_2479	1105	1	3.5	0.102624	3.21661	0.628676	1.42747	0.653575	1.45772
Mol_2492	1105	1	0.4	0.102624	1.57737	0.618995	3.11969	0.653575	2.98629
Mol_2493	1105	1	-0.3	0.102624	-0.0730634	0.819941	1.6243	0.653575	1.424
Mol_2497	1105	1	2.818	0.102624	2.94599	0.529365	1.18863	0.653575	1.38289
Mol_2503	1105	1	1.093	0.102624	0.857704	0.512994	1.2344	0.653575	1.42852
Mol_2510	1105	2	2.96	0.0725659	2.59823	0.551563	1.75202	0.653575	1.85732
Mol_2512	1105	1	1.588	0.102624	1.95325	0.674095	1.54069	0.653575	1.51987
Mol_2516	1105	1	1.4	0.102624	2.15437	0.719538	2.0073	0.653575	2.02984
Mol_2517	1105	1	2.1	0.102624	2.38027	0.367168	1.10515	0.653575	1.45566
Mol_2520	1105	1	2.6	0.102624	2.74313	0.473635	1.0985	0.653575	1.3877
Mol_2522	1105	1	3.5	0.102624	3.31162	0.578621	1.2983	0.653575	1.40525
Mol_2523	1105	1	3.5	0.102624	3.38689	0.570995	1.25208	0.653575	1.37869
Mol_2528	1105	1	2.88	0.102624	2.86343	0.542751	1.18392	0.653575	1.36404
Mol_2529	1105	1	1.79	0.102624	2.15217	0.534336	1.3981	0.653575	1.51725
Mol_2532	1105	1	3.26	0.102624	2.97847	0.531906	1.30408	0.653575	1.45649
Mol_2540	1105	1	2.8	0.102624	2.76612	0.313778	0.676927	0.653575	1.36506
Mol_2541	1105	1	2.9	0.102624	2.6375	0.481728	1.21747	0.653575	1.44437
Mol_2543	1105	1	1.69	0.102624	2.29108	0.717976	1.80603	0.653575	1.78663
Mol_2544	1105	1	1.6	0.102624	1.99048	0.56105	1.45766	0.653575	1.54219
Mol_2549	1105	1	3.486	0.102624	3.39322	0.51919	1.1567	0.653575	1.37379
Mol_2550	1105	1	1	0.102624	1.08978	0.71311	1.45685	0.653575	1.37315
Mol_2551	1105	1	2.609	0.102624	2.13353	0.591004	1.58944	0.653575	1.62833
Mol_2552	1105	1	2.1	0.102624	2.3381	0.390805	1.05722	0.653575	1.43008
Mol_2555	1105	1	3.6	0.102624	2.88	0.714654	1.95855	0.653575	1.97051
Mol_2558	1105	1	4.25	0.102624	3.82163	0.660952	1.58469	0.653575	1.57851
Mol_2559	1105	1	4.25	0.102624	3.82163	0.660952	1.58469	0.653575	1.57851
Mol_2562	1105	1	1.28	0.102624	1.18666	0.757421	1.51562	0.653575	1.37391
Mol_2567	1105	1	2.6	0.102624	2.68222	0.639364	1.35055	0.653575	1.37163
Mol_2568	1105	1	4.25	0.102624	3.41346	0.520647	2.43422	0.653575	2.18285
Mol_2569	1105	1	1.45	0.102624	2.54445	1.01906	2.37736	0.653575	2.7658
Mol_2575	1105	1	2.65	0.102624	2.2722	0.830847	1.70239	0.653575	1.53078
Mol_2576	1105	1	1	0.102624	1.56356	0.739667	1.77501	0.653575	1.73547
Mol_2578	1105	1	3.82	0.102624	2.71883	0.999746	2.3883	0.653575	2.78306
Mol_2579	1105	1	3.5	0.102624	2.17117	1.10507	2.60389	0.653575	3.43062
Mol_2580	1105	1	0.3	0.102624	1.3852	0.51995	3.3202	0.653575	2.7422
Mol_2581	1105	1	3.3	0.102624	3.06123	0.644043	1.41811	0.653575	1.43045
Mol_2582	1105	1	3.24	0.102624	2.90554	0.445534	1.27651	0.653575	1.49466
Mol_2583	1105	1	2.36	0.102624	1.63206	0.827159	1.98187	0.653575	1.98398
Mol_2585	1105	1	3.5	0.102624	1.77121	0.819941	3.80875	0.653575	4.86209
Mol_2586	1105	1	1.73	0.102624	1.88422	0.869403	1.65944	0.653575	1.39156
Mol_2587	1105	1	3.63	0.102624	3.38768	0.693554	1.48274	0.653575	1.43245
Mol_2589	1105	1	2.8	0.102624	2.66281	0.658896	1.3933	0.653575	1.38575
Mol_2590	1105	1	3.5	0.102624	2.93771	0.428167	1.81947	0.653575	1.7338
Mol_2591	1105	1	2.68	0.102624	2.59212	0.56457	1.23363	0.653575	1.37276
Mol_2592	1105	1	3.31	0.102624	2.66451	0.530871	1.90134	0.653575	1.85142
Mol_2593	1105	1	1.88	0.102624	1.9334	0.494012	1.09891	0.653575	1.36705
Mol_2594	1105	1	3.5	0.102624	2.36571	1.1643	2.40724	0.653575	2.86971
Mol_2595	1105	1	4	0.102624	3.36241	0.471151	1.96349	0.653575	1.83956
Mol_2596	1105	1	3.5	0.102624	2.20306	1.10546	2.56947	0.653575	3.3326
Mol_2597	1105	1	3.25	0.102624	2.29584	1.03526	2.24098	0.653575	2.42939
Mol_2598	1105	1	3.5	0.102624	2.4056	0.980284	2.38544	0.653575	2.76566
Mol_2599	1105	1	2.66	0.102624	1.63206	0.827159	2.36682	0.653575	2.60057
Mol_2600	1105	1	2.44	0.102624	1.77121	0.819941	1.91865	0.653575	1.88727
Mol_2602	1105	1	2.8	0.102624	3.15519	0.622693	1.47925	0.653575	1.51139
Mol_2603	1105	1	4.25	0.102624	3.88483	0.689166	1.55588	0.653575	1.5198
Mol_2606	1105	1	1.65	0.102624	0.818405	0.577701	2.27983	0.653575	2.17319
Mol_2607	1105	1	3	0.102624	2.76733	0.499808	1.21259	0.653575	1.42708
Mol_2608	1105	1	3.3	0.102624	3.1379	0.446426	1.06255	0.653575	1.39447
Mol_2609	1105	1	3.5	0.102624	2.45951	1.0051	2.32282	0.653575	2.63095
Mol_2610	1105	1	2.63	0.102624	2.50801	0.50073	1.13568	0.653575	1.38114
Mol_2611	1105	1	3.04	0.102624	2.93155	0.606832	1.30745	0.653575	1.37748
Mol_2612	1105	1	2.8	0.102624	3.01268	0.661592	1.42728	0.653575	1.41666
Mol_2613	1105	1	2.82	0.102624	2.59528	0.552141	1.28283	0.653575	1.42282
Mol_2614	1105	1	1.32	0.102624	2.03118	0.621049	1.96965	0.653575	1.95573
Mol_2615	1105	1	1.7	0.102624	2.24958	0.522642	1.69997	0.653575	1.71726
Mol_2616	1105	1	1.65	0.102624	2.35962	0.571729	2.00397	0.653575	1.95314
Mol_2617	1105	1	2.18	0.102624	2.31408	0.553506	1.23173	0.653575	1.38476
Mol_2618	1105	1	1.76	0.102624	2.35015	0.57765	1.76556	0.653575	1.77138
Mol_2619	1105	1	1.45	0.102624	1.73552	0.412714	1.16191	0.653575	1.45914
Mol_2621	1105	1	2.18	0.102624	2.81036	0.650269	1.82862	0.653575	1.82882
Mol_2627	1105	1	2.2	0.102624	2.18111	0.383254	0.854695	0.653575	1.36413
Mol_2629	1105	1	3.5	0.102624	2.231	0.972055	2.60606	0.653575	3.24869
Mol_2631	1105	1	3.6	0.102624	2.90754	0.57401	1.96521	0.653575	1.92498
Mol_2632	1105	1	3.5	0.102624	3.29217	0.641714	1.39831	0.653575	1.41427
Mol_2633	1105	1	2.5	0.102624	2.177	0.503643	1.31721	0.653575	1.48584
Mol_2634	1105	1	1.6	0.102624	1.84655	0.502727	1.23007	0.653575	1.43487
Mol_2636	1105	1	1.9	0.102624	1.94153	0.494318	1.09719	0.653575	1.36573
Mol_2637	1105	1	-0.74	0.102624	0.655489	0.958869	2.79943	0.653575	3.64318
Mol_2639	1105	1	1.94	0.102624	1.87106	0.547474	1.19974	0.653575	1.36928
Mol_2640	1105	1	4.2	0.102624	2.69626	0.649775	4.0359	0.653575	4.01054
Mol_2641	1105	1	2.03	0.102624	1.87106	0.547474	1.23396	0.653575	1.39329
Mol_2647	1105	1	3.5	0.102624	3.99616	0.819138	1.76848	0.653575	1.65187
Mol_2648	1105	1	2.097	0.102624	2.22221	0.395801	0.933497	0.653575	1.38207
Mol_2649	1105	1	2.348	0.102624	2.46242	0.755941	1.51757	0.653575	1.37904
Mol_2650	1105	1	2.966	0.102624	2.34305	0.663716	1.8192	0.653575	1.81795
Mol_2651	1105	2	2.501	0.0725659	2.47955	0.519751	1.47945	0.653575	1.70466
Mol_2652	1105	1	2.764	0.102624	2.89103	0.6561	1.38622	0.653575	1.3826
Mol_2653	1105	1	2.763	0.102624	3.25718	0.61585	1.62778	0.653575	1.64958
Mol_2654	1105	1	2.456	0.102624	2.5418	0.663916	1.38739	0.653575	1.37233
Mol_2655	1105	1	2.317	0.102624	2.53041	0.704514	1.48293	0.653575	1.41702
Mol_2656	1105	1	1.607	0.102624	1.82151	0.731399	1.51674	0.653575	1.41757
Mol_2657	1105	1	2.119	0.102624	1.98789	0.642681	1.36814	0.653575	1.38384
Mol_2658	1105	1	1.747	0.102624	1.59952	0.490762	1.13191	0.653575	1.38918
Mol_2659	1105	1	2.023	0.102624	2.03459	0.819266	1.58529	0.653575	1.36387
Mol_2660	1105	1	3.5	0.102624	3.79111	0.701568	1.51904	0.653575	1.46291
Mol_2661	1105	1	3.5	0.102624	3.87548	0.7247	1.59894	0.653575	1.52874
Mol_2663	1105	1	2.71	0.102624	2.06454	0.61672	1.85488	0.653575	1.85138
Mol_2666	1105	1	0.63	0.102624	1.08361	0.674556	1.62066	0.653575	1.60457
Mol_2669	1105	1	1.42	0.102624	1.43203	0.102624	0.0068764	0.653575	1.36389
Mol_2671	1105	1	2.145	0.102624	2.26425	0.690202	1.43189	0.653575	1.38036
Mol_2672	1105	1	2.093	0.102624	2.26425	0.690202	1.44775	0.653575	1.39804
Mol_2673	1105	1	3.7	0.102624	3.09464	0.512824	1.82562	0.653575	1.79267
Mol_2674	1105	1	3.5	0.102624	3.41126	0.4763	1.07555	0.653575	1.37293
Mol_2675	1105	1	2.4	0.102624	1.71864	0.830389	1.9351	0.653575	1.90713
Mol_2677	1105	1	2.6	0.102624	2.91391	0.551257	1.3606	0.653575	1.47906
Mol_2678	1105	1	1.7	0.102624	2.22394	0.794438	1.77239	0.653575	1.68504
Mol_2681	1105	1	1.9	0.102624	2.49733	0.726044	1.80496	0.653575	1.78136
Mol_2682	1105	1	3.1	0.102624	2.65711	0.733961	1.65922	0.653575	1.59332
Mol_2683	1105	1	3.5	0.102624	3.50338	0.517837	1.13825	0.653575	1.36373
Mol_2684	1105	1	2.5	0.102624	3.11619	0.58861	1.80985	0.653575	1.80816
Mol_2685	1105	1	2.5	0.102624	3.07239	0.596553	1.73522	0.653575	1.74722
Mol_2690	1105	1	3.68	0.102624	3.09464	0.512824	1.78034	0.653575	1.7648
Mol_2693	1105	1	2.48	0.102624	2.51884	0.625831	1.32338	0.653575	1.36548
Mol_2694	1105	1	2.9	0.102624	2.75747	0.577074	1.27321	0.653575	1.38749
Mol_2695	1105	1	2.41	0.102624	1.99382	0.795542	1.69312	0.653575	1.56646
Mol_2697	1105	1	1.6	0.102624	1.65998	0.416212	0.940907	0.653575	1.36793
Mol_2698	1105	1	2.1	0.102624	2.37356	0.588187	1.36935	0.653575	1.45131
Mol_2699	1105	1	3.2	0.102624	3.01064	0.548351	1.25299	0.653575	1.40569
Mol_2700	1105	1	3.2	0.102624	3.04016	0.583954	1.29166	0.653575	1.39362
Mol_2702	1105	1	3.02	0.102624	3.04393	0.649404	1.35815	0.653575	1.36439
Mol_2703	1105	1	2.22	0.102624	1.9029	0.552319	1.36513	0.653575	1.48141
Mol_2704	1105	1	0.78	0.102624	1.07271	0.684787	1.50063	0.653575	1.46401
Mol_2705	1105	1	1.07	0.102624	1.7042	0.652978	1.83448	0.653575	1.83451
Mol_2706	1105	2	1.51	0.0725659	1.48283	0.714545	1.79303	0.653575	1.70499
Mol_2707	1105	1	-0.88	0.102624	0.0304713	0.841217	2.19694	0.653575	2.33403
Mol_2708	1105	1	-0.46	0.102624	0.0468094	0.862684	1.80862	0.653575	1.66437
Mol_2709	1105	1	3.4	0.102624	2.72475	0.848981	1.93658	0.653575	1.89743
Mol_2710	1105	1	4.1	0.102624	2.87012	0.828303	2.69833	0.653575	3.13426
Mol_2712	1105	1	2.1	0.102624	3.49175	0.604413	3.9387	0.653575	3.63099
Mol_2713	1105	1	3.5	0.102624	2.71244	0.675476	2.07558	0.653575	2.08972
Mol_2718	1105	6	3.35833	0.0418959	3.11442	0.593718	2.23809	0.653575	2.31896
Mol_2719	1105	1	3.4	0.102624	3.13847	0.675028	1.47029	0.653575	1.44377
Mol_2720	1105	2	3.388	0.0725659	2.15483	0.709694	3.29521	0.653575	3.48415
Mol_2721	1105	1	2.468	0.102624	1.6259	0.730009	2.13721	0.653575	2.19377
Mol_2730	1105	1	1.35	0.102624	1.50691	0.475172	1.11045	0.653575	1.39253
Mol_2731	1105	1	1.92	0.102624	1.8617	0.803704	1.56894	0.653575	1.36769
Mol_2732	1105	1	1.06	0.102624	1.37068	0.648619	1.47101	0.653575	1.4767
Mol_2733	1105	1	-0.01	0.102624	1.39535	0.706371	3.41876	0.653575	3.67552
Mol_2734	1105	1	0.67	0.102624	1.11298	0.780793	1.69882	0.653575	1.59341
Mol_2735	1105	1	0.22	0.102624	2.07084	0.805101	4.21049	0.653575	5.37348
Mol_2736	1105	2	1.2	0.0725659	3.16182	0.408638	12.7683	0.653575	6.20915
Mol_2737	1105	1	2	0.102624	3.22131	0.45928	4.55917	0.653575	3.10966
Mol_2739	1105	1	4.25	0.102624	3.49875	0.511031	2.20608	0.653575	2.02433
Mol_2740	1105	1	1.5	0.102624	1.79499	0.582762	1.38033	0.653575	1.46557
Mol_2741	1105	1	2.4	0.102624	2.12817	0.664108	1.46308	0.653575	1.45021
Mol_2742	1105	1	2.5	0.102624	2.08186	0.64323	1.55945	0.653575	1.56837
Mol_2743	1105	1	1.8	0.102624	1.94758	0.626117	1.34968	0.653575	1.38921
Mol_2744	1105	1	2.49	0.102624	2.40266	0.479322	1.08083	0.653575	1.37264
Mol_2745	1105	1	2.4	0.102624	2.13505	0.471868	1.20692	0.653575	1.44589
Mol_2750	1105	1	1.905	0.102624	1.70905	0.578497	1.30246	0.653575	1.40866
Mol_2753	1105	1	1.2	0.102624	1.83377	0.667212	1.835	0.653575	1.83387
Mol_2754	1105	2	3.6	0.0725659	3.2439	0.544156	1.73776	0.653575	1.85256
Mol_2756	1105	1	3.1	0.102624	2.44647	0.742633	1.8759	0.653575	1.86365
Mol_2757	1105	1	2.2	0.102624	2.03487	0.66736	1.41469	0.653575	1.39563
Mol_2758	1105	1	2.7	0.102624	2.36353	0.651484	1.49396	0.653575	1.49623
Mol_2759	1105	1	2	0.102624	1.94153	0.494318	1.10066	0.653575	1.36772
Mol_2761	1105	1	4.25	0.102624	3.14061	0.781125	2.54684	0.653575	2.80432
Mol_2762	1105	1	3.7	0.102624	3.34329	0.601539	1.4588	0.653575	1.51266
Mol_2763	1105	2	4.25	0.0725659	2.26149	0.700143	5.8054	0.653575	6.33259
Mol_2764	1105	1	1.039	0.102624	1.44284	0.516783	1.44161	0.653575	1.55462
Mol_2766	1105	1	2.09	0.102624	2.25078	0.735183	1.50271	0.653575	1.39397
Mol_2767	1105	1	3	0.102624	2.39436	0.781138	1.83888	0.653575	1.79306
Mol_2768	1105	1	-1	0.102624	1.99701	0.92318	6.97251	0.653575	11.8775
Mol_2769	1105	1	-1.142	0.102624	-0.509708	0.738574	1.84976	0.653575	1.83168
Mol_2770	1105	1	1.2	0.102624	1.4963	0.723681	1.54716	0.653575	1.46648
Mol_2771	1105	2	3.5	0.0725659	3.43324	0.66736	1.72975	0.653575	1.70934
Mol_2772	1105	1	3.5	0.102624	2.75105	0.730007	1.99815	0.653575	2.02028
Mol_2773	1105	1	1.51	0.102624	1.79488	0.67663	1.48619	0.653575	1.45871
Mol_2774	1105	1	1.55	0.102624	2.42153	0.646833	2.26133	0.653575	2.25281
Mol_2775	1105	1	1.3	0.102624	1.50618	0.789564	1.58296	0.653575	1.41348
Mol_2776	1105	1	0	0.102624	1.01945	0.598001	2.73037	0.653575	2.58022
Mol_2777	1105	2	2.19	0.0725659	2.44062	0.571535	1.66803	0.653575	1.77765
Mol_2778	1105	1	2.21	0.102624	2.24294	0.686084	1.41227	0.653575	1.36499
Mol_2781	1105	1	2.78	0.102624	2.7157	0.615999	1.3115	0.653575	1.36856
Mol_2782	1105	1	1.95	0.102624	2.01666	0.659071	1.377	0.653575	1.36892
Mol_2783	1105	1	3.5	0.102624	2.7235	0.617058	2.09949	0.653575	2.06948
Mol_2784	1105	1	1.98	0.102624	2.47232	0.521755	1.59064	0.653575	1.64742
Mol_2785	1105	1	2.03	0.102624	2.36316	0.846251	1.6946	0.653575	1.49364
Mol_2786	1105	1	-0.39	0.102624	1.3987	0.814949	3.98869	0.653575	5.10873
Mol_2787	1105	1	3.5	0.102624	3.98849	0.740056	1.70312	0.653575	1.64302
Mol_2788	1105	1	2.7	0.102624	1.99392	0.912317	1.99074	0.653575	1.94728
Mol_2789	1105	1	0.01	0.102624	0.688796	0.808433	1.92459	0.653575	1.90305
Mol_2790	1105	1	0.26	0.102624	1.39525	0.938379	2.45088	0.653575	2.87229
Mol_2791	1105	1	1.9	0.102624	1.42323	0.805971	1.74405	0.653575	1.62978
Mol_2792	1105	1	2.13	0.102624	1.75241	0.778277	1.6524	0.653575	1.53061
Mol_2793	1105	1	2.66	0.102624	1.81583	0.782955	2.12184	0.653575	2.19786
Mol_2794	1105	1	3.5	0.102624	2.47858	0.887209	2.32641	0.653575	2.58491
Mol_2795	1105	1	1.92	0.102624	2.29142	0.491765	1.37393	0.653575	1.52519
Mol_2799	1105	1	1.9	0.102624	2.46859	0.632116	1.73574	0.653575	1.74214
Mol_2800	1105	1	1.7	0.102624	2.26675	0.705984	1.76132	0.653575	1.73969
Mol_2801	1105	1	0.9	0.102624	1.7044	0.650715	2.12351	0.653575	2.12111
Mol_2803	1105	1	2.2	0.102624	2.20243	0.82302	1.58969	0.653575	1.36372
Mol_2804	1105	1	0.7	0.102624	1.82906	0.70845	2.71245	0.653575	2.85587
Mol_2805	1105	1	1.2	0.102624	2.00643	0.674988	2.10887	0.653575	2.12494
Mol_2806	1105	1	1.1	0.102624	1.93283	0.814313	2.10222	0.653575	2.1756
Mol_2807	1105	1	3	0.102624	2.41416	0.929146	1.90807	0.653575	1.76545
Mol_2808	1105	1	2.3	0.102624	2.46129	0.965323	1.761	0.653575	1.39417
Mol_2811	1105	1	1.2	0.102624	1.93283	0.814313	1.98416	0.653575	1.99234
Mol_2812	1105	1	1.1	0.102624	2.00643	0.674988	2.29685	0.653575	2.32543
Mol_2813	1105	1	2.81	0.102624	2.12247	0.530193	2.00169	0.653575	1.91702
Mol_2814	1105	1	2.12	0.102624	2.03396	0.267471	0.583284	0.653575	1.37238
Mol_2815	1105	1	2.26	0.102624	2.03396	0.267471	0.888638	0.653575	1.42352
Mol_2816	1105	1	2.51	0.102624	2.12247	0.530193	1.42803	0.653575	1.53951
Mol_2817	1105	1	1.86	0.102624	2.46665	0.512202	1.82912	0.653575	1.7945
Mol_2818	1105	1	2.7	0.102624	3.17408	0.445897	1.5607	0.653575	1.62679
Mol_2819	1105	1	0.1	0.102624	0.780557	0.846371	1.94052	0.653575	1.90585
Mol_2820	1105	1	1.79	0.102624	2.46665	0.512202	2.00032	0.653575	1.89964
Mol_2823	1105	1	2.4	0.102624	2.69986	0.630891	1.44225	0.653575	1.46897
Mol_2824	1105	1	1.6	0.102624	2.31931	0.458631	2.25211	0.653575	1.96934
Mol_2825	1105	1	2.7	0.102624	2.69399	0.384357	0.856271	0.653575	1.36376
Mol_2826	1105	1	2.6	0.102624	2.45255	0.74305	1.50892	0.653575	1.38917
Mol_2827	1105	1	2.7	0.102624	2.3517	0.432729	1.29108	0.653575	1.50571
Mol_2828	1105	1	1.691	0.102624	1.45311	0.635244	1.40611	0.653575	1.42996
Mol_2829	1105	1	2.85	0.102624	2.69061	0.954268	1.74961	0.653575	1.39345
Mol_2830	1105	1	2.198	0.102624	2.51436	0.669837	1.49923	0.653575	1.48087
Mol_2831	1105	1	0.51	0.102624	0.67476	0.454614	1.07953	0.653575	1.39549
Mol_2832	1105	1	0.746	0.102624	0.861403	0.712232	1.46084	0.653575	1.3793
Mol_2833	1105	1	0.691	0.102624	1.20455	0.654973	1.67319	0.653575	1.67242
Mol_2836	1105	1	0.06	0.102624	0.265711	0.548493	1.26394	0.653575	1.41325
Mol_2838	1105	1	2.06	0.102624	2.32962	0.636657	1.42783	0.653575	1.44881
Mol_2839	1105	1	3.25	0.102624	2.95087	0.676487	1.49511	0.653575	1.46845
Mol_2840	1105	1	1.68	0.102624	2.20484	0.495355	1.65696	0.653575	1.68614
Mol_2841	1105	1	2.37	0.102624	2.44414	0.600042	1.28819	0.653575	1.37015
Mol_2843	1105	1	0.14	0.102624	0.786378	0.651217	1.85279	0.653575	1.85277
Mol_2844	1105	1	1.8	0.102624	2.07027	0.446546	1.18004	0.653575	1.44921
Mol_2846	1105	1	3.97	0.102624	3.10353	0.556615	2.41943	0.653575	2.24251
Mol_2852	1105	1	3.5	0.102624	3.09074	0.539937	1.46572	0.653575	1.55978
Mol_2854	1105	1	0.5	0.102624	1.01627	0.744364	1.73149	0.653575	1.6757
Mol_2855	1105	1	2.77	0.102624	1.34796	0.971911	2.82416	0.653575	3.73075
Mol_2856	1105	1	3.1	0.102624	1.33633	0.952751	3.44743	0.653575	5.00465
Mol_2857	1105	1	0.96	0.102624	1.12405	0.530539	1.20934	0.653575	1.39522
Mol_2858	1105	1	0.98	0.102624	0.936303	0.560735	1.21796	0.653575	1.36595
Mol_2859	1105	1	0.62	0.102624	1.0594	0.466512	1.48199	0.653575	1.58971
Mol_2860	1105	1	1.83	0.102624	2.07027	0.446546	1.14163	0.653575	1.43129
Mol_2861	1105	1	1.02	0.102624	0.936303	0.560735	1.22607	0.653575	1.37192
Mol_2862	1105	1	0.61	0.102624	1.0594	0.466512	1.50241	0.653575	1.60012
Mol_2863	1105	1	3.3	0.102624	3.12171	0.426579	1.04101	0.653575	1.40092
Mol_2864	1105	1	4.25	0.102624	3.69981	0.474429	1.72688	0.653575	1.71805
Mol_2865	1105	1	3.5	0.102624	3.4069	0.574755	1.25193	0.653575	1.37386
Mol_2866	1105	1	2.27	0.102624	2.40477	0.558121	1.23957	0.653575	1.38497
Mol_2867	1105	1	2.26	0.102624	2.40477	0.558121	1.24405	0.653575	1.38825
Mol_2868	1105	2	1.117	0.0725659	1.30703	0.378531	1.29619	0.653575	1.7464
Mol_2869	1105	1	2.44	0.102624	2.34856	0.570181	1.24394	0.653575	1.3735
Mol_2870	1105	1	2.86	0.102624	2.63519	0.647794	1.41527	0.653575	1.42287
Mol_2871	1105	2	2.1	0.0725659	2.30456	0.506486	1.53482	0.653575	1.75311
Mol_2872	1105	1	3.5	0.102624	2.78468	0.612645	1.98238	0.653575	1.96265
Mol_2873	1105	1	0.287	0.102624	0.348954	0.727941	1.47271	0.653575	1.36821
Mol_2874	1105	2	2.1	0.0725659	2.30456	0.506486	1.53482	0.653575	1.75311
Mol_2875	1105	1	3.5	0.102624	3.25287	0.612857	1.38239	0.653575	1.4352
Mol_2876	1105	1	0.607	0.102624	1.18095	0.618536	1.74056	0.653575	1.74931
Mol_2877	1105	1	3	0.102624	2.08994	0.679652	2.29838	0.653575	2.33315
Mol_2879	1105	1	0.745	0.102624	1.20455	0.654973	1.61195	0.653575	1.61092
Mol_2880	1105	1	1.8	0.102624	2.22394	0.794438	1.69729	0.653575	1.57409
Mol_2883	1105	1	1.798	0.102624	1.62267	0.692604	1.45241	0.653575	1.3997
Mol_2884	1105	1	3.3	0.102624	2.80775	0.552031	1.59738	0.653575	1.64734
Mol_2885	1105	1	1.9	0.102624	2.49064	0.473518	1.83053	0.653575	1.77205
Mol_2886	1105	1	1.6	0.102624	2.93545	0.686884	3.30225	0.653575	3.45127
Mol_2887	1105	1	1.9	0.102624	2.3734	0.438358	1.56251	0.653575	1.62604
Mol_2888	1105	1	2.1	0.102624	2.77541	0.552687	1.94767	0.653575	1.89769
Mol_2889	1105	1	2.1	0.102624	2.73593	0.539886	1.87207	0.653575	1.83708
Mol_2890	1105	1	3.122	0.102624	3.37807	0.623893	1.40267	0.653575	1.44047
Mol_2891	1105	1	1.59	0.102624	1.75914	0.65846	1.40397	0.653575	1.3972
Mol_2892	1105	1	1.334	0.102624	1.80804	0.658175	1.62993	0.653575	1.62675
Mol_2893	1105	1	2.6	0.102624	1.80775	0.600128	2.15207	0.653575	2.09841
Mol_2894	1105	1	0.2	0.102624	0.279603	0.83533	1.60885	0.653575	1.37113
Mol_2895	1105	1	3.1	0.102624	2.848	0.53723	1.28362	0.653575	1.43805
Mol_2896	1105	1	2.5	0.102624	2.04719	0.649259	1.60045	0.653575	1.60371
Mol_2897	1105	1	0.761	0.102624	1.10522	0.861499	1.71452	0.653575	1.50241
Mol_2898	1105	1	1.8	0.102624	2.80373	0.729208	2.41812	0.653575	2.54299
Mol_2899	1105	1	3.5	0.102624	2.33583	1.00128	2.45913	0.653575	2.95011
Mol_2901	1105	2	0.925	0.0725659	1.19945	0.892484	2.0601	0.653575	1.79229
Mol_2902	1105	1	2.59	0.102624	2.90585	0.587814	1.40495	0.653575	1.48049
Mol_2903	1105	1	-1.71	0.102624	-0.356939	0.990106	2.70589	0.653575	3.50668
Mol_2905	1105	1	-1.76	0.102624	-0.486494	0.928633	2.64909	0.653575	3.26209
Mol_2906	1105	1	3.5	0.102624	3.09777	0.676018	1.57369	0.653575	1.55309
Mol_2907	1105	1	3.35	0.102624	3.13338	0.697753	1.4758	0.653575	1.41864
Mol_2908	1105	1	3.54	0.102624	2.72151	0.719856	2.10456	0.653575	2.14789
Mol_2909	1105	1	3.45	0.102624	2.88605	0.65012	1.73478	0.653575	1.73599
Mol_2910	1105	1	2.77	0.102624	2.6231	0.497847	1.144	0.653575	1.38897
Mol_2911	1105	1	3	0.102624	2.64173	0.516854	1.37665	0.653575	1.51396
Mol_2912	1105	1	3.4	0.102624	3.4473	0.521424	1.14898	0.653575	1.36633
Mol_2913	1105	1	2.4	0.102624	1.47034	0.530719	2.69607	0.653575	2.37535
Mol_2915	1105	1	1.61	0.102624	1.72221	0.800374	1.57206	0.653575	1.37845
Mol_2916	1105	1	3.5	0.102624	3.35779	0.826443	1.60858	0.653575	1.38739
Mol_2917	1105	1	3.5	0.102624	3.14575	0.510451	1.36526	0.653575	1.51061
Mol_2918	1105	1	3.57	0.102624	2.77954	0.646873	2.10027	0.653575	2.09509
Mol_2919	1105	1	2.52	0.102624	2.86691	0.481928	1.32848	0.653575	1.50458
Mol_2920	1105	1	2.66	0.102624	2.64794	0.690985	1.41823	0.653575	1.36389
Mol_2922	1105	4	3.3475	0.0513118	2.98219	0.895332	2.44416	0.653575	2.20383
Mol_2923	1105	1	0.34	0.102624	1.67552	0.852698	2.85112	0.653575	3.45148
Mol_2925	1105	1	2.37	0.102624	2.7533	0.607781	1.49187	0.653575	1.53569
Mol_2927	1105	1	2.21	0.102624	1.32636	0.471451	2.80495	0.653575	2.27769
Mol_2928	1105	1	0.5	0.102624	1.4781	0.623407	2.54849	0.653575	2.48352
Mol_2929	1105	1	2.98	0.102624	1.33725	0.666181	4.42273	0.653575	4.52251
Mol_2930	1105	1	4	0.102624	3.2017	0.505727	2.36137	0.653575	2.10966
Mol_2931	1105	1	1.94	0.102624	3.53785	0.62885	4.55425	0.653575	4.35221
Mol_2932	1105	1	3	0.102624	3.71159	0.520791	2.07716	0.653575	1.95641
Mol_2933	1105	1	1.38	0.102624	1.60335	0.68012	1.45651	0.653575	1.42211
Mol_2934	1105	1	1.43	0.102624	2.05881	0.678931	1.82978	0.653575	1.82654
Mol_2935	1105	1	2.69	0.102624	2.18508	0.654188	1.66249	0.653575	1.66214
Mol_2936	1105	1	3.02	0.102624	3.43771	0.455997	1.43631	0.653575	1.56795
Mol_2937	1105	1	2.82	0.102624	2.48258	0.816993	1.66774	0.653575	1.49698
Mol_2938	1105	1	3.28	0.102624	2.77178	0.775251	1.74576	0.653575	1.66605
Mol_2939	1105	1	0.7	0.102624	1.05918	0.483505	1.34844	0.653575	1.51473
Mol_2940	1105	1	3.5	0.102624	2.49983	0.805852	2.33914	0.653575	2.53463
Mol_2941	1105	1	1.472	0.102624	1.59038	0.575807	1.26172	0.653575	1.38012
Mol_2943	1105	1	3.5	0.102624	3.78864	0.82228	1.65041	0.653575	1.46124
Mol_2944	1105	1	3.5	0.102624	3.00488	0.520949	1.59563	0.653575	1.65066
Mol_2946	1105	1	2.13	0.102624	2.09578	0.561229	1.21764	0.653575	1.36509
Mol_2947	1105	1	1.99	0.102624	1.97511	0.618084	1.30963	0.653575	1.36397
Mol_2948	1105	1	1.82	0.102624	2.03876	0.599856	1.34675	0.653575	1.41973
Mol_2949	1105	1	3.5	0.102624	3.4979	0.856058	1.62846	0.653575	1.36372
Mol_2950	1105	1	3.5	0.102624	3.3357	0.75905	1.53356	0.653575	1.39531
Mol_2952	1105	1	3.31	0.102624	2.80192	0.51193	1.61971	0.653575	1.66588
Mol_2953	1105	1	3.96	0.102624	2.83011	0.553379	3.28664	0.653575	2.85806
Mol_2954	1105	1	0.775	0.102624	1.50364	0.638594	1.99206	0.653575	1.98516
Mol_2955	1105	1	3	0.102624	2.93324	0.631265	1.33546	0.653575	1.36893
Mol_2956	1105	1	0.535	0.102624	0.739326	0.738151	1.52106	0.653575	1.41258
Mol_2957	1105	1	1.757	0.102624	1.54486	0.742739	1.52961	0.653575	1.41639
Mol_2958	1105	1	1.502	0.102624	1.19432	0.624067	1.44025	0.653575	1.47453
Mol_2959	1105	1	0.59	0.102624	1.08098	0.790681	1.74304	0.653575	1.64588
Mol_2964	1105	1	0.8	0.102624	1.55601	0.736466	2.0074	0.653575	2.03274
Mol_2965	1105	1	2.8	0.102624	2.64896	0.706208	1.46227	0.653575	1.39042
Mol_2967	1105	2	2.435	0.0725659	3.0235	0.61436	2.10185	0.653575	2.10951
Mol_2968	1105	2	2.445	0.0725659	3.0235	0.61436	2.08639	0.653575	2.09585
Mol_2969	1105	2	2.3	0.0725659	3.17859	0.638755	2.62743	0.653575	2.60767
Mol_2970	1105	1	1.1	0.102624	1.462	0.465266	1.33854	0.653575	1.5171
Mol_2971	1105	1	2.71	0.102624	2.2748	0.578646	1.52817	0.653575	1.58541
Mol_2972	1105	1	1.77	0.102624	1.32846	0.561941	1.5257	0.653575	1.59192
Mol_2973	1105	2	3.075	0.0725659	2.2422	0.558952	2.65993	0.653575	2.51594
Mol_2974	1105	1	1.46	0.102624	0.653743	0.666562	2.11445	0.653575	2.12461
Mol_2975	1105	1	2.66	0.102624	2.2748	0.578646	1.46692	0.653575	1.53739
Mol_2976	1105	2	2.44	0.0725659	3.17859	0.638755	2.34998	0.653575	2.34266
Mol_2977	1105	1	3.3	0.102624	2.75317	0.559889	1.69042	0.653575	1.71373
Mol_2978	1105	1	1.6	0.102624	1.93268	0.72696	1.57248	0.653575	1.49326
Mol_2981	1105	1	1.2	0.102624	2.12321	0.753647	2.25342	0.653575	2.36137
Mol_2984	1105	1	3	0.102624	1.19055	1.09746	3.23326	0.653575	5.19613
Mol_2985	1105	1	3.43	0.102624	3.22652	0.623961	1.37172	0.653575	1.41218
Mol_2986	1105	1	2.6	0.102624	2.40576	0.304809	0.848338	0.653575	1.40788
Mol_2987	1105	1	2.6	0.102624	2.40576	0.304809	0.848338	0.653575	1.40788
Mol_2988	1105	1	3.5	0.102624	3.75904	0.660696	1.45115	0.653575	1.44226
Mol_2989	1105	1	3.5	0.102624	3.90039	0.747497	1.63854	0.653575	1.55136
Mol_2995	1105	1	1.967	0.102624	1.79854	0.504755	1.16936	0.653575	1.39693
Mol_2996	1105	1	3.15	0.102624	2.86629	0.5981	1.38991	0.653575	1.45793
Mol_2997	1105	1	3.5	0.102624	2.90995	0.567279	1.7671	0.653575	1.77125
Mol_3006	1105	1	2.5	0.102624	2.33556	0.56868	1.27034	0.653575	1.39537
Mol_3011	1105	1	3.3	0.102624	2.54827	0.738332	2.0013	0.653575	2.02517
Mol_3014	1105	1	0.5	0.102624	1.50975	0.814082	2.34817	0.653575	2.55717
Mol_3015	1105	1	2.28	0.102624	1.71416	0.772072	1.7954	0.653575	1.73849
Mol_3016	1105	1	1.97	0.102624	1.74752	0.349931	0.971772	0.653575	1.42165
Mol_3017	1105	1	1.16	0.102624	0.98681	0.530888	1.21538	0.653575	1.39883
Mol_3018	1105	1	2.5	0.102624	2.12086	0.452287	1.36034	0.653575	1.53197
Mol_3019	1105	1	3.5	0.102624	2.82332	0.797979	1.91882	0.653575	1.89969
Mol_3020	1105	1	2.6	0.102624	2.07086	0.649474	1.68947	0.653575	1.69145
Mol_3021	1105	1	4	0.102624	3.08731	0.643626	2.35419	0.653575	2.33877
Mol_3022	1105	1	3.6	0.102624	2.82332	0.797979	2.03294	0.653575	2.0698
Mol_3023	1105	1	1.56	0.102624	2.17952	0.4152	2.04142	0.653575	1.81297
Mol_3024	1105	1	2.02	0.102624	1.74752	0.349931	1.07282	0.653575	1.45062
Mol_3025	1105	1	2.4	0.102624	2.12086	0.452287	1.19944	0.653575	1.45492
Mol_3026	1105	1	1.54	0.102624	2.17952	0.4152	2.11445	0.653575	1.84244
Mol_3027	1105	1	1.53	0.102624	1.45993	0.67958	1.40712	0.653575	1.36946
Mol_3028	1105	1	1.9	0.102624	1.68247	1.00299	1.80842	0.653575	1.41911
Mol_3030	1105	1	3.5	0.102624	2.8617	0.758426	1.86348	0.653575	1.84061
Mol_3031	1105	1	1.664	0.102624	1.93556	0.441619	1.17545	0.653575	1.45004
Mol_3032	1105	1	1.609	0.102624	2.01977	0.428706	1.41739	0.653575	1.56122
Mol_3033	1105	1	3.571	0.102624	3.26478	0.563726	1.36761	0.653575	1.47348
Mol_3034	1105	1	1.7	0.102624	0.804974	0.707919	2.241	0.653575	2.30139
Mol_3036	1105	1	0.475	0.102624	0.816442	0.757081	1.60929	0.653575	1.50018
Mol_3037	1105	1	1.514	0.102624	2.57912	0.672132	2.64666	0.653575	2.69164
Mol_3038	1105	1	4.2	0.102624	3.64639	0.743494	1.76704	0.653575	1.72247
Mol_3040	1105	1	2.43	0.102624	2.03823	0.664739	1.55391	0.653575	1.54337
Mol_3041	1105	1	1.168	0.102624	1.237	0.57333	1.24365	0.653575	1.36929
Mol_3042	1105	1	2.53	0.102624	2.00085	0.7377	1.7394	0.653575	1.69146
Mol_3043	1105	1	1.03	0.102624	2.037	0.702581	2.46151	0.653575	2.55068
Mol_3046	1105	1	2.199	0.102624	2.41764	0.753114	1.54457	0.653575	1.41967
Mol_3049	1105	1	2.7	0.102624	2.94577	0.551925	1.29877	0.653575	1.43442
Mol_3050	1105	1	2.9	0.102624	2.60309	0.436778	1.207	0.653575	1.4669
Mol_3051	1105	1	3.5	0.102624	2.69456	0.645645	2.12993	0.653575	2.12306
Mol_3052	1105	1	3.23	0.102624	2.60309	0.436778	2.00601	0.653575	1.82375
Mol_3053	1105	2	2.05	0.0725659	2.55162	0.560861	1.95329	0.653575	1.99865
Mol_3054	1105	1	1.97	0.102624	2.55162	0.560861	1.75283	0.653575	1.75968
Mol_3055	1105	1	3.15	0.102624	2.69456	0.645645	1.6006	0.653575	1.60651
Mol_3056	1105	1	2.2	0.102624	1.95883	0.764041	1.56639	0.653575	1.4318
Mol_3057	1105	1	2.6	0.102624	2.58118	0.465369	1.03689	0.653575	1.36413
Mol_3058	1105	1	2.2	0.102624	2.50097	0.450855	1.2288	0.653575	1.46975
Mol_3059	1105	1	1.99	0.102624	2.52445	0.480791	1.68497	0.653575	1.69806
Mol_3060	1105	1	2.6	0.102624	2.48428	0.469655	1.07516	0.653575	1.37939
Mol_3061	1105	1	2.7	0.102624	3.17263	0.50845	1.5527	0.653575	1.62519
Mol_3062	1105	1	0.98	0.102624	0.963582	0.558226	1.21103	0.653575	1.36403
Mol_3063	1105	1	2.234	0.102624	2.60012	0.62624	1.49299	0.653575	1.52061
Mol_3065	1105	1	2.048	0.102624	1.92904	0.648836	1.37343	0.653575	1.38028
Mol_3066	1105	2	2.073	0.0725659	1.22488	0.579427	2.65662	0.653575	2.54608
Mol_3067	1105	1	-0.724	0.102624	0.252122	0.78388	2.31707	0.653575	2.47901
Mol_3070	1105	1	2.124	0.102624	2.03395	0.472997	1.06968	0.653575	1.37321
Mol_3071	1105	1	3	0.102624	3.27244	0.636831	1.42993	0.653575	1.4506
Mol_3072	1105	1	2.5	0.102624	3.30409	0.618573	2.155	0.653575	2.12054
Mol_3075	1105	1	2.52	0.102624	2.23037	0.618681	1.41985	0.653575	1.4619
Mol_3076	1105	2	3.25	0.0725659	2.84743	0.638952	1.88026	0.653575	1.89382
Mol_3077	1105	1	2.62	0.102624	1.97175	0.619523	1.85905	0.653575	1.85561
Mol_3078	1105	1	3.5	0.102624	2.80622	0.523333	2.02712	0.653575	1.92713
Mol_3079	1105	1	3.71	0.102624	3.2826	0.773715	1.6815	0.653575	1.57753
Mol_3080	1105	1	2.23	0.102624	1.33452	0.63177	2.33517	0.653575	2.30233
Mol_3081	1105	1	4.25	0.102624	3.48474	0.628791	2.06663	0.653575	2.0492
Mol_3084	1105	1	2.1	0.102624	1.65998	0.416212	1.48935	0.653575	1.59035
Mol_3085	1105	1	0.96	0.102624	0.45917	0.732571	1.709	0.653575	1.65732
Mol_3087	1105	1	4.1	0.102624	3.39144	0.723798	1.94266	0.653575	1.95139
Mol_3088	1105	1	0.916	0.102624	1.04552	0.695925	1.44236	0.653575	1.38335
Mol_3089	1105	1	1.76	0.102624	1.84113	0.679752	1.40918	0.653575	1.37142
Mol_3090	1105	1	-0.99	0.102624	0.282194	0.820439	2.78882	0.653575	3.25818
Mol_3092	1105	2	0.687	0.0725659	0.968149	0.661836	1.80676	0.653575	1.79665
Mol_3093	1105	2	-0.1935	0.0725659	0.614322	0.778915	2.41555	0.653575	2.46798
Mol_3094	1105	1	2.39	0.102624	2.49021	0.6263	1.33498	0.653575	1.37547
Mol_3095	1105	1	3.75	0.102624	3.26692	0.593394	1.60112	0.653575	1.63687
Mol_3096	1105	1	2.187	0.102624	2.08736	0.389124	0.900387	0.653575	1.37534
Mol_3097	1105	2	1.42	0.0725659	1.70093	0.702842	1.85585	0.653575	1.79651
Mol_3101	1105	1	2.9	0.102624	2.6836	0.494404	1.18962	0.653575	1.41853
Mol_3105	1105	1	3.1	0.102624	2.87716	0.466801	1.15295	0.653575	1.42184
Mol_3106	1105	1	3.6	0.102624	2.78019	0.602246	2.21061	0.653575	2.1504
Mol_3107	1105	1	3.7	0.102624	3.48373	0.616641	1.36857	0.653575	1.41847
Mol_3110	1105	1	3.233	0.102624	2.40594	0.613554	2.21071	0.653575	2.16438
Mol_3111	1105	1	2.201	0.102624	2.08736	0.389124	0.910247	0.653575	1.37883
Mol_3113	1105	1	0.77	0.102624	0.87038	0.606569	1.30475	0.653575	1.37551
Mol_3115	1105	1	0.34	0.102624	0.719596	1.02337	1.87361	0.653575	1.53238
Mol_3118	1105	1	3.2	0.102624	2.68345	0.652612	1.67552	0.653575	1.67603
Mol_3119	1105	1	3.5	0.102624	3.37338	0.531206	1.19115	0.653575	1.38248
Mol_3120	1105	1	4.25	0.102624	3.60577	0.537973	1.89195	0.653575	1.84952
Mol_3121	1105	1	3.8	0.102624	3.01785	0.579169	2.15811	0.653575	2.07979
Mol_3123	1105	1	1.69	0.102624	1.84987	0.562239	1.25794	0.653575	1.39363
Mol_3124	1105	1	2.5	0.102624	2.87279	0.801169	1.67146	0.653575	1.52639
Mol_3125	1105	1	3.5	0.102624	3.37338	0.531206	1.19115	0.653575	1.38248
Mol_3126	1105	1	3.69	0.102624	3.26533	0.598722	1.52997	0.653575	1.57482
Mol_3129	1105	1	1.87	0.102624	1.92653	0.615539	1.30954	0.653575	1.36746
Mol_3130	1105	2	1.7875	0.0725659	1.80259	0.708928	1.78472	0.653575	1.70439
Mol_3131	1105	1	3.5	0.102624	3.05309	0.509005	1.50716	0.653575	1.5975
Mol_3132	1105	1	2.68	0.102624	2.37843	1.03641	1.85969	0.653575	1.47017
Mol_3133	1105	1	3.5	0.102624	3.32513	0.802313	1.58836	0.653575	1.39951
Mol_3134	1105	1	3.82	0.102624	2.83847	0.556443	2.76322	0.653575	2.49139
Mol_3135	1105	1	3.12	0.102624	2.72423	0.578768	1.47935	0.653575	1.54706
Mol_3136	1105	2	2.817	0.0725659	2.3368	0.621422	1.9529	0.653575	1.97404
Mol_3137	1105	1	1.74	0.102624	2.01312	0.687173	1.49166	0.653575	1.45103
Mol_3144	1105	1	2.99	0.102624	2.2422	0.558952	2.10678	0.653575	2.01827
Mol_3145	1105	1	1.86	0.102624	1.32846	0.561941	1.66437	0.653575	1.69443
Mol_3146	1105	1	4.25	0.102624	3.52427	0.516353	2.12319	0.653575	1.98022
Mol_3148	1105	4	0.6375	0.0513118	0.754823	0.76321	2.21369	0.653575	2.06373
Mol_3149	1105	2	1.245	0.0725659	1.42082	0.686598	1.78562	0.653575	1.74031
Mol_3150	1105	1	3.5	0.102624	3.40507	0.609848	1.30841	0.653575	1.37426
Mol_3151	1105	1	3.5	0.102624	3.48491	0.59088	1.26595	0.653575	1.36398
Mol_3152	1105	1	3.19	0.102624	2.8118	0.681893	1.55894	0.653575	1.53114
Mol_3153	1105	1	3.81	0.102624	2.18907	0.783719	3.68039	0.653575	4.43916
Mol_3154	1105	1	2.9	0.102624	2.18154	0.733279	1.95625	0.653575	1.96793
Mol_3155	1105	1	3.5	0.102624	3.15088	0.773499	1.63052	0.653575	1.50639
Mol_3156	1105	1	1.5	0.102624	1.79645	0.662695	1.47729	0.653575	1.46658
Mol_3157	1105	1	1.23	0.102624	1.52734	0.755515	1.583	0.653575	1.4672
Mol_3161	1105	1	1.61	0.102624	1.52284	0.737489	1.48885	0.653575	1.37261
Mol_3164	1105	1	3	0.102624	2.54827	0.738332	1.67015	0.653575	1.60257
Mol_3165	1105	1	2.4	0.102624	2.848	0.53723	1.5213	0.653575	1.59864
Mol_3166	1105	1	1.698	0.102624	1.12125	0.809041	1.82692	0.653575	1.75308
Mol_3167	1105	1	3	0.102624	3.4447	0.585177	1.54498	0.653575	1.5952
Mol_3168	1105	1	0.71	0.102624	1.38395	0.612354	1.90592	0.653575	1.89537
Mol_3171	1105	1	1.2	0.102624	2.11573	0.609371	2.42466	0.653575	2.34526
Mol_3172	1105	1	0.77	0.102624	1.42674	0.634197	1.87056	0.653575	1.86857
Mol_3173	1105	1	2.04	0.102624	2.26056	0.509295	1.21603	0.653575	1.42066
Mol_3174	1105	1	1.89	0.102624	2.12404	0.571723	1.31749	0.653575	1.42783
Mol_3175	1105	1	0.203	0.102624	0.641142	0.923391	1.81573	0.653575	1.58842
Mol_3176	1105	1	1.145	0.102624	0.805617	0.740426	1.59081	0.653575	1.49854
Mol_3177	1105	1	1.06	0.102624	2.11085	0.715904	2.53007	0.653575	2.65631
Mol_3179	1105	1	3.5	0.102624	2.38463	0.934098	2.42744	0.653575	2.81991
Mol_3180	1105	1	3.5	0.102624	2.48142	0.963419	2.30399	0.653575	2.57813
Mol_3182	1105	2	1.3665	0.0725659	1.48182	0.705058	1.79246	0.653575	1.71969
Mol_3185	1105	1	2.8	0.102624	2.54236	0.704489	1.50388	0.653575	1.44141
Mol_3186	1105	1	3.127	0.102624	2.43015	0.622054	1.94304	0.653575	1.93212
Mol_3187	1105	1	3.129	0.102624	2.43015	0.622054	1.94664	0.653575	1.93539
Mol_3189	1105	1	3	0.102624	2.74881	0.465293	1.18164	0.653575	1.43757
Mol_3190	1105	1	2	0.102624	2.20275	0.864766	1.66592	0.653575	1.41183
Mol_3191	1105	1	2.9	0.102624	3.11201	0.585793	1.32274	0.653575	1.41633
Mol_3192	1105	1	2.3	0.102624	2.57904	0.452332	1.19936	0.653575	1.45485
Mol_3193	1105	1	3.7	0.102624	3.26281	0.582163	1.5332	0.653575	1.58744
Mol_3196	1105	1	1.95	0.102624	1.67145	0.831978	1.65639	0.653575	1.45454
Mol_3199	1105	1	2.3	0.102624	3.01196	0.551414	2.03227	0.653575	1.95704
Mol_3203	1105	1	2.9	0.102624	2.72393	0.619637	1.35215	0.653575	1.4
Mol_3204	1105	1	2.3	0.102624	2.76607	0.525411	1.54562	0.653575	1.61798
Mol_3205	1105	2	-1.108	0.0725659	0.310091	0.64419	4.11282	0.653575	4.05802
Mol_3207	1105	1	3.28	0.102624	2.55666	0.855127	1.98514	0.653575	1.97615
Mol_3209	1105	1	0.395	0.102624	0.405745	0.716583	1.45379	0.653575	1.36385
Mol_3212	1105	1	2.1	0.102624	1.53209	0.866906	1.85545	0.653575	1.74123
Mol_3214	1105	1	1.7	0.102624	2.10165	0.762959	1.65375	0.653575	1.55254
Mol_3216	1105	1	1.66	0.102624	0.794625	0.544461	2.44961	0.653575	2.24029
Mol_3217	1105	1	1.76	0.102624	1.42603	0.62082	1.45833	0.653575	1.49427
Mol_3218	1105	1	3.5	0.102624	3.27498	0.63502	1.39843	0.653575	1.42298
Mol_3220	1105	1	1.2	0.102624	0.728022	0.737872	1.68695	0.653575	1.62446
Mol_3221	1105	1	1.3	0.102624	0.74065	0.74817	1.77544	0.653575	1.72994
Mol_3222	1105	1	4.25	0.102624	3.64551	0.523175	1.8156	0.653575	1.79144
Mol_3223	1105	1	1.93	0.102624	1.56307	0.498911	1.37296	0.653575	1.52131
Mol_3224	1105	1	1.64	0.102624	0.794625	0.544461	2.3919	0.653575	2.20024
Mol_3225	1105	1	1.73	0.102624	1.56307	0.498911	1.15849	0.653575	1.39633
Mol_3226	1105	1	3	0.102624	3.17924	0.67722	1.43343	0.653575	1.40132
Mol_3227	1105	1	2.1	0.102624	2.52792	0.79852	1.70354	0.653575	1.57805
Mol_3228	1105	1	2.89	0.102624	3.13887	0.623808	1.39789	0.653575	1.43621
Mol_3229	1105	1	3.5	0.102624	2.50585	1.05545	2.27899	0.653575	2.52059
Mol_3230	1105	1	2.53	0.102624	2.71017	0.783215	1.56738	0.653575	1.40171
Mol_3231	1105	2	0.6215	0.0725659	1.09486	0.719654	2.01568	0.653575	1.9664
Mol_3233	1105	1	3.5	0.102624	3.31735	0.554869	1.25895	0.653575	1.40277
Mol_3234	1105	1	1.59	0.102624	2.07766	0.477001	1.58219	0.653575	1.64208
Mol_3235	1105	1	1.856	0.102624	1.83087	0.552036	1.20086	0.653575	1.36445
Mol_3236	1105	1	4.45	0.102624	2.96647	0.75333	3.44178	0.653575	3.93988
Mol_3237	1105	1	-0.12	0.102624	0.796074	0.903664	2.19566	0.653575	2.34601
Mol_3238	1105	1	2.093	0.102624	1.56153	0.598524	1.67234	0.653575	1.69434
Mol_3239	1105	2	0.1315	0.0725659	0.902188	0.758401	2.36763	0.653575	2.39937
Mol_3241	1105	1	1.2	0.102624	1.84352	0.835126	1.90095	0.653575	1.84846
Mol_3242	1105	1	2.4	0.102624	1.97238	0.755312	1.66556	0.653575	1.57776
Mol_3243	1105	1	2.9	0.102624	2.02116	0.792967	2.16724	0.653575	2.26777
Mol_3244	1105	1	1.5	0.102624	1.21602	0.760504	1.58174	0.653575	1.45811
Mol_3245	1105	1	2.1	0.102624	1.84509	0.863076	1.68012	0.653575	1.43978
Mol_3251	1105	1	0.8	0.102624	1.5584	0.641069	2.04465	0.653575	2.03696
Mol_3253	1105	1	2.2	0.102624	2.64808	0.61441	1.56947	0.653575	1.59873
Mol_3257	1105	1	3.26	0.102624	2.00536	0.716476	2.98674	0.653575	3.20625
Mol_3258	1105	1	2.463	0.102624	2.80657	0.669509	1.51889	0.653575	1.50188
Mol_3259	1105	1	2.33	0.102624	2.58441	0.579305	1.34289	0.653575	1.43948
Mol_3260	1105	1	1.11	0.102624	1.83933	0.697049	1.97401	0.653575	1.98634
Mol_3261	1105	1	0.97	0.102624	2.16668	0.769239	2.73329	0.653575	3.03997
Mol_3262	1105	1	1.34	0.102624	2.30048	0.675342	2.40705	0.653575	2.44355
Mol_3263	1105	1	1.74	0.102624	2.48432	0.683197	2.00047	0.653575	2.0122
Mol_3264	1105	1	1.75	0.102624	2.51357	0.636323	2.05761	0.653575	2.04618
Mol_3265	1105	1	3.5	0.102624	3.19717	0.655125	1.47286	0.653575	1.47106
Mol_3266	1105	1	1.57	0.102624	2.41614	0.693918	2.16565	0.653575	2.20175
Mol_3267	1105	1	0.68	0.102624	2.30068	0.668666	4.32329	0.653575	4.43823
Mol_3268	1105	1	4.25	0.102624	3.44792	0.763241	2.06773	0.653575	2.11676
Mol_3269	1105	1	2.04	0.102624	2.78768	0.755766	1.99524	0.653575	2.01807
Mol_3270	1105	1	0.1	0.102624	1.53842	0.659549	3.7508	0.653575	3.78559
Mol_3271	1105	1	1.16	0.102624	1.96929	0.698814	2.09968	0.653575	2.13034
Mol_3272	1105	1	1.65	0.102624	2.49599	0.661685	2.19307	0.653575	2.20145
Mol_3273	1105	1	0.75	0.102624	2.00976	0.756456	2.89347	0.653575	3.22133
Mol_3274	1105	1	0.66	0.102624	1.57524	0.669319	2.32187	0.653575	2.34423
Mol_3275	1105	1	3	0.102624	3.71525	0.618559	1.97863	0.653575	1.96254
Mol_3276	1105	1	2.13	0.102624	3.02732	0.647765	2.31447	0.653575	2.3062
Mol_3277	1105	1	1.772	0.102624	1.75578	0.758118	1.50916	0.653575	1.36402
Mol_3278	1105	1	2.53	0.102624	2.44753	0.825712	1.59789	0.653575	1.37168
Mol_3280	1105	1	4.2	0.102624	3.43849	0.640461	2.05082	0.653575	2.0425
Mol_3281	1105	1	2.4	0.102624	2.18794	0.59293	1.33294	0.653575	1.41635
Mol_3282	1105	1	2.18	0.102624	2.10437	0.775881	1.53643	0.653575	1.37041
Mol_3283	1105	1	2.14	0.102624	1.97741	0.730303	1.49705	0.653575	1.39466
Mol_3285	1105	1	3	0.102624	3.57493	0.714311	1.77448	0.653575	1.75063
Mol_3289	1105	1	1.479	0.102624	1.49998	0.527341	1.15651	0.653575	1.36423
Mol_3290	1105	1	1.696	0.102624	1.59825	0.685893	1.421	0.653575	1.3749
Mol_3293	1105	1	3.3	0.102624	2.65711	0.733961	1.86078	0.653575	1.8475
Mol_3294	1105	1	1.43	0.102624	1.84804	0.534641	1.47464	0.653575	1.56828
Mol_3295	1105	1	2.04	0.102624	1.93073	0.469276	1.07114	0.653575	1.37769
Mol_3296	1105	1	1.47	0.102624	1.84804	0.534641	1.41894	0.653575	1.531
Mol_3297	1105	1	2.05	0.102624	1.93073	0.469276	1.07633	0.653575	1.38037
Mol_3300	1105	1	2.41	0.102624	2.37925	0.583485	1.25481	0.653575	1.36482
Mol_3301	1105	1	3.5	0.102624	2.92938	0.725402	1.77505	0.653575	1.74484
Mol_3303	1105	1	3.67	0.102624	2.89062	0.711374	2.0467	0.653575	2.07472
Mol_3304	1105	1	3.5	0.102624	2.59481	0.755126	2.22353	0.653575	2.32281
Mol_3307	1105	1	2.24	0.102624	2.38779	0.573461	1.26984	0.653575	1.38928
Mol_3308	1105	1	2.9	0.102624	2.61465	0.615062	1.41219	0.653575	1.45902
Mol_3309	1105	1	4.35	0.102624	2.76631	0.664956	4.21667	0.653575	4.29946
Mol_3310	1105	1	2.5	0.102624	2.74117	0.445971	1.14188	0.653575	1.4318
Mol_3317	1105	1	2.2	0.102624	1.95883	0.764041	1.56639	0.653575	1.4318
Mol_3319	1105	1	1.7	0.102624	1.71775	0.84302	1.61355	0.653575	1.36408
Mol_3320	1105	1	3.5	0.102624	2.61574	0.548847	2.49208	0.653575	2.27896
Mol_3321	1105	1	3.8	0.102624	2.15947	0.814106	3.60936	0.653575	4.51401
Mol_3324	1105	1	4.15	0.102624	2.25994	0.897815	3.89132	0.653575	5.54521
Mol_3325	1105	1	3.5	0.102624	2.40617	0.993379	2.38161	0.653575	2.7642
Mol_3326	1105	1	3.05	0.102624	2.93097	0.382908	0.90096	0.653575	1.3803
Mol_3327	1105	1	3.42	0.102624	2.87658	0.402602	1.81032	0.653575	1.70938
Mol_3328	1105	1	3.48	0.102624	3.07908	0.407242	1.39468	0.653575	1.55186
Mol_3330	1105	1	3.5	0.102624	2.98114	0.394384	1.74554	0.653575	1.67884
Mol_3332	1105	1	3.31	0.102624	3.15161	0.569339	1.26835	0.653575	1.39308
Mol_3333	1105	1	1.5	0.102624	2.03906	0.798493	1.7878	0.653575	1.70385
Mol_3339	1105	1	1.5	0.102624	1.56647	0.655728	1.37206	0.653575	1.36889
Mol_3340	1105	1	0.56	0.102624	1.736	0.773918	2.68369	0.653575	2.98252
Mol_3341	1105	1	0.85	0.102624	1.03734	0.683238	1.44465	0.653575	1.4048
Mol_3346	1105	1	0.55	0.102624	1.11258	0.826253	1.82534	0.653575	1.73418
Mol_3350	1105	1	-1.62	0.102624	1.81609	0.77542	11.3491	0.653575	15.1837
Mol_3351	1105	1	1.34	0.102624	1.28322	0.640397	1.34779	0.653575	1.36749
Mol_3360	1105	1	3.01	0.102624	1.45492	0.97959	3.0216	0.653575	4.19437
Mol_3361	1105	1	2.43	0.102624	1.70402	1.04829	2.06844	0.653575	1.98064
Mol_3362	1105	1	3.05	0.102624	2.76513	0.513207	1.28366	0.653575	1.45871
Mol_3363	1105	1	1.11	0.102624	0.923095	0.866743	1.66393	0.653575	1.40461
Mol_3381	1105	1	3.35	0.102624	3.1378	0.744481	1.53174	0.653575	1.41642
Mol_3384	1105	1	2.31	0.102624	2.42182	0.563704	1.23971	0.653575	1.37835
Mol_3387	1105	1	4.36	0.102624	2.37629	0.798487	4.64588	0.653575	5.96986
Mol_3388	1105	1	3.5	0.102624	2.62059	0.541399	2.50027	0.653575	2.26895
Mol_3390	1105	1	2.68	0.102624	1.85664	0.394891	3.05501	0.653575	2.15725
Mol_3393	1105	1	0.56	0.102624	2.00292	0.739888	3.38666	0.653575	3.80077
Mol_3395	1105	1	0.65	0.102624	0.653743	0.666562	1.38293	0.653575	1.36373
Mol_3606	1105	1	2.42	0.102624	2.36931	0.779749	1.53868	0.653575	1.36672
Mol_3607	1105	1	2.16	0.102624	2.36931	0.779749	1.57259	0.653575	1.415
Mol_3917	1105	1	1.72	0.102624	2.2748	0.578646	1.705	0.653575	1.72401
Mol_3918	1105	1	1.93	0.102624	2.2748	0.578646	1.42289	0.653575	1.50288
Mol_4962	1105	1	2.8	0.102624	2.7975	0.470022	1.04556	0.653575	1.36372
Mol_6455	1105	1	1.56	0.102624	0.942382	0.544564	1.82982	0.653575	1.81021
Mol_39	1106	1	2.3	0.102624	1.61618	1.03719	2.03543	0.653575	1.91106
Mol_40	1106	1	1.6	0.102624	0.979881	0.86026	1.89309	0.653575	1.81384
Mol_43	1106	1	1.5	0.102624	0.904509	0.824721	1.8524	0.653575	1.77879
Mol_59	1106	1	4	0.102624	3.39216	0.527856	1.81967	0.653575	1.79619
Mol_170	1106	1	4.2	0.102624	2.57172	0.668227	4.35414	0.653575	4.4671
Mol_176	1106	1	3.1	0.102624	2.62285	0.694505	1.65906	0.653575	1.63021
Mol_210	1106	1	2.9	0.102624	2.64494	0.688391	1.48304	0.653575	1.43986
Mol_264	1106	1	2.095	0.102624	2.22029	0.62642	1.34237	0.653575	1.38209
Mol_268	1106	1	3.4	0.102624	3.60432	0.527494	1.23101	0.653575	1.41258
Mol_308	1106	1	2.1	0.102624	2.28859	0.609599	1.34376	0.653575	1.40535
Mol_314	1106	1	3.4	0.102624	2.74968	0.73087	1.86888	0.653575	1.85875
Mol_342	1106	1	3.9	0.102624	3.01522	0.676396	2.25277	0.653575	2.28005
Mol_361	1106	2	4	0.0725659	3.20863	0.748849	2.39713	0.653575	2.43718
Mol_374	1106	1	4.2	0.102624	3.62465	0.493696	1.77152	0.653575	1.75119
Mol_428	1106	1	2.9	0.102624	2.75048	0.772523	1.54615	0.653575	1.38989
Mol_442	1106	1	3.077	0.102624	2.80295	0.606938	1.39359	0.653575	1.45162
Mol_449	1106	2	-0.9205	0.0725659	1.26369	0.70717	6.5519	0.653575	7.28834
Mol_454	1106	1	0.22	0.102624	0.659808	0.744953	1.66602	0.653575	1.59013
Mol_490	1106	1	3.3	0.102624	2.60624	0.665015	1.9248	0.653575	1.92709
Mol_491	1106	1	3.8	0.102624	2.86227	0.632111	2.43155	0.653575	2.39301
Mol_613	1106	1	4.25	0.102624	3.45848	0.587812	2.16719	0.653575	2.09706
Mol_632	1106	1	2.9	0.102624	2.7108	0.561629	1.27321	0.653575	1.40562
Mol_643	1106	1	0	0.102624	1.16832	1.05343	2.44849	0.653575	2.96144
Mol_644	1106	1	2.6	0.102624	1.79099	1.02217	2.11687	0.653575	2.12983
Mol_674	1106	1	2.5	0.102624	2.4469	0.577658	1.24792	0.653575	1.36702
Mol_675	1106	1	2	0.102624	1.96315	0.430444	0.965834	0.653575	1.36531
Mol_678	1106	1	2.5	0.102624	2.35562	0.511322	1.16594	0.653575	1.38812
Mol_681	1106	1	3.8	0.102624	3.29489	0.568011	1.62279	0.653575	1.66236
Mol_695	1106	1	4.1	0.102624	3.42138	0.918274	1.97074	0.653575	1.90277
Mol_698	1106	1	2.8	0.102624	2.90408	0.553025	1.21926	0.653575	1.3764
Mol_700	1106	1	2.9	0.102624	3.00062	0.52958	1.17784	0.653575	1.37557
Mol_709	1106	1	-0.7	0.102624	-0.131655	0.921153	1.8911	0.653575	1.74181
Mol_723	1106	1	2	0.102624	2.20887	0.371101	0.982035	0.653575	1.41478
Mol_724	1106	1	-0.5	0.102624	1.40951	0.920957	3.85005	0.653575	5.63171
Mol_725	1106	1	0.6	0.102624	0.814165	0.449937	1.11733	0.653575	1.4174
Mol_726	1106	1	2.5	0.102624	2.57702	0.3269	0.735617	0.653575	1.37066
Mol_731	1106	1	2.5	0.102624	2.34353	0.672811	1.41907	0.653575	1.39237
Mol_732	1106	1	3.1	0.102624	2.74857	0.544617	1.39496	0.653575	1.50828
Mol_736	1106	1	4.25	0.102624	3.56739	0.491585	2.05245	0.653575	1.90913
Mol_746	1106	1	2.6	0.102624	2.22855	0.579531	1.45223	0.653575	1.52522
Mol_754	1106	1	0.1	0.102624	1.63649	0.866416	3.21276	0.653575	4.12708
Mol_758	1106	1	4.25	0.102624	3.68192	0.697709	1.75902	0.653575	1.74147
Mol_760	1106	1	2.4	0.102624	2.40848	0.651754	1.36108	0.653575	1.3638
Mol_768	1106	1	1	0.102624	1.15615	0.620476	1.34476	0.653575	1.39225
Mol_781	1106	1	2	0.102624	2.04343	0.408081	0.917679	0.653575	1.36592
Mol_787	1106	1	4.25	0.102624	3.85328	0.370127	1.39565	0.653575	1.54794
Mol_790	1106	1	3.7	0.102624	3.35599	0.567343	1.41009	0.653575	1.50224
Mol_791	1106	1	3.4	0.102624	3.29994	0.359187	0.832396	0.653575	1.37544
Mol_798	1106	1	2.3	0.102624	2.34013	0.226688	0.41065	0.653575	1.3656
Mol_803	1106	1	-0.97	0.102624	0.0352803	0.955072	2.29044	0.653575	2.54663
Mol_807	1106	1	1.9	0.102624	2.28971	0.66757	1.55479	0.653575	1.54149
Mol_816	1106	1	3	0.102624	2.91203	0.532378	1.17852	0.653575	1.37277
Mol_825	1106	1	2.4	0.102624	2.38794	0.342173	0.749844	0.653575	1.36389
Mol_869	1106	1	4.25	0.102624	3.21423	0.538749	3.02442	0.653575	2.61948
Mol_871	1106	1	3.5	0.102624	2.10806	0.808105	3.05515	0.653575	3.6316
Mol_872	1106	1	0.75	0.102624	1.10617	0.771024	1.6322	0.653575	1.5122
Mol_875	1106	1	2.67	0.102624	1.71916	0.824453	2.25644	0.653575	2.42197
Mol_876	1106	1	3.1	0.102624	3.05672	0.730526	1.47432	0.653575	1.36591
Mol_878	1106	1	2.5	0.102624	3.23295	0.745296	1.97577	0.653575	1.99254
Mol_935	1106	1	1.32	0.102624	1.00718	0.663713	1.4898	0.653575	1.47826
Mol_947	1106	1	0.62	0.102624	0.874742	0.802225	1.61492	0.653575	1.43968
Mol_958	1106	1	0.71	0.102624	0.930382	0.784514	1.58201	0.653575	1.42057
Mol_987	1106	1	3.5	0.102624	3.47569	0.517891	1.13943	0.653575	1.36441
Mol_1037	1106	1	0.86	0.102624	1.03719	0.452564	1.08621	0.653575	1.40047
Mol_1048	1106	1	0.79	0.102624	1.17874	0.409336	1.36584	0.653575	1.5406
Mol_1060	1106	1	0.26	0.102624	0.49746	0.495459	1.21072	0.653575	1.42972
Mol_1067	1106	1	1.11	0.102624	0.821407	0.630817	1.43383	0.653575	1.4612
Mol_1167	1106	1	0.9	0.102624	0.853947	0.523548	1.15264	0.653575	1.3662
Mol_1193	1106	1	2.4	0.102624	2.30188	0.824335	1.59834	0.653575	1.37499
Mol_1211	1106	1	3	0.102624	2.51362	0.57079	1.59517	0.653575	1.64062
Mol_1212	1106	1	2.59	0.102624	2.62905	0.610202	1.29891	0.653575	1.3655
Mol_1217	1106	1	0.56	0.102624	0.66362	0.506621	1.13813	0.653575	1.37628
Mol_1218	1106	1	0.52	0.102624	0.66362	0.506621	1.15739	0.653575	1.38786
Mol_1219	1106	1	0.29	0.102624	0.68171	0.475791	1.39607	0.653575	1.54332
Mol_1226	1106	1	3.5	0.102624	3.99994	0.896005	1.8291	0.653575	1.65627
Mol_1305	1106	1	1.75	0.102624	1.66602	0.771669	1.53225	0.653575	1.37197
Mol_1314	1106	1	3.5	0.102624	2.36819	0.703303	2.73025	0.653575	2.86314
Mol_1315	1106	1	2.27	0.102624	2.07824	0.755623	1.5379	0.653575	1.40676
Mol_1345	1106	1	3.5	0.102624	2.87461	0.68168	1.82566	0.653575	1.82152
Mol_1346	1106	1	3.5	0.102624	3.27377	0.622993	1.38297	0.653575	1.42362
Mol_1347	1106	1	3.5	0.102624	3.25482	0.552724	1.29941	0.653575	1.43408
Mol_1423	1106	1	1.1	0.102624	1.41597	0.807682	1.64769	0.653575	1.48058
Mol_1427	1106	1	1.11	0.102624	1.41597	0.807682	1.64293	0.653575	1.4733
Mol_1504	1106	1	4.25	0.102624	3.98126	0.611358	1.39532	0.653575	1.44825
Mol_1505	1106	1	3.6	0.102624	3.55613	0.563647	1.22296	0.653575	1.36597
Mol_1538	1106	3	0.476667	0.0592498	0.578001	0.365421	1.37088	0.653575	1.91682
Mol_1784	1106	1	3.5	0.102624	3.8468	0.739734	1.59474	0.653575	1.5045
Mol_1785	1106	1	3.5	0.102624	3.46917	0.677283	1.39954	0.653575	1.36483
Mol_1786	1106	1	3.5	0.102624	3.47749	0.540075	1.17956	0.653575	1.36431
Mol_1787	1106	1	3.5	0.102624	3.7016	0.743525	1.52662	0.653575	1.41129
Mol_1838	1106	1	3.5	0.102624	3.50287	0.644662	1.35034	0.653575	1.36373
Mol_1939	1106	1	3.3	0.102624	2.73765	0.823122	1.82318	0.653575	1.73388
Mol_2154	1106	1	1.94	0.102624	2.02926	0.625733	1.33148	0.653575	1.37304
Mol_2162	1106	1	1.08	0.102624	1.08235	0.356686	0.787199	0.653575	1.36372
Mol_2365	1106	1	1.48	0.102624	1.47391	0.516288	1.13542	0.653575	1.36376
Mol_2368	1106	1	1.02	0.102624	1.11604	0.722422	1.47047	0.653575	1.37451
Mol_2371	1106	1	3.5	0.102624	4.26272	0.97008	2.06099	0.653575	2.04465
Mol_2588	1106	2	3.47	0.0725659	3.33581	0.638193	1.70272	0.653575	1.7252
Mol_2635	1106	1	2.1	0.102624	1.09314	1.10208	2.29556	0.653575	2.55036
Mol_2662	1106	1	2.32	0.102624	2.29426	0.575142	1.24047	0.653575	1.36449
Mol_2664	1106	1	1.46	0.102624	1.94758	0.8005	1.74789	0.653575	1.64199
Mol_2667	1106	1	2.03	0.102624	2.48977	0.560193	1.5508	0.653575	1.61115
Mol_2668	1106	1	1.93	0.102624	2.22362	0.581834	1.37801	0.653575	1.46463
Mol_2679	1106	1	2.76	0.102624	2.82543	0.538218	1.18276	0.653575	1.36873
Mol_2680	1106	1	2.86	0.102624	2.59819	0.53734	1.2925	0.653575	1.44395
Mol_2686	1106	1	2.06	0.102624	1.82928	0.682235	1.4628	0.653575	1.42603
Mol_2687	1106	1	2.5	0.102624	2.36717	0.537982	1.20543	0.653575	1.38437
Mol_2688	1106	1	2.46	0.102624	2.5627	0.523415	1.16778	0.653575	1.37606
Mol_2689	1106	1	2.74	0.102624	2.54648	0.524093	1.21795	0.653575	1.40755
Mol_2691	1106	1	1.16	0.102624	1.57679	0.766109	1.66722	0.653575	1.56705
Mol_2692	1106	1	1.74	0.102624	1.80145	0.704094	1.44027	0.653575	1.36814
Mol_2696	1106	1	2.41	0.102624	2.33304	0.621832	1.32288	0.653575	1.37065
Mol_2711	1106	1	3.3	0.102624	3.36409	0.673317	1.39729	0.653575	1.36852
Mol_2747	1106	1	3.4	0.102624	3.20835	0.441648	1.0806	0.653575	1.40671
Mol_2760	1106	1	0.38	0.102624	1.79411	0.841915	3.02262	0.653575	3.70441
Mol_2796	1106	1	1.25	0.102624	1.24219	0.707021	1.44059	0.653575	1.36379
Mol_2845	1106	1	0.68	0.102624	0.775563	0.379922	0.877013	0.653575	1.37441
Mol_2847	1106	1	3.13	0.102624	2.76885	0.70108	1.56495	0.653575	1.51638
Mol_2848	1106	1	3.5	0.102624	3.43406	0.452719	1.0205	0.653575	1.36881
Mol_2849	1106	1	3.5	0.102624	3.28472	0.501873	1.20018	0.653575	1.41796
Mol_2850	1106	1	3.51	0.102624	3.2247	0.479052	1.24103	0.653575	1.45899
Mol_2851	1106	1	3.05	0.102624	2.90726	0.472989	1.09708	0.653575	1.38756
Mol_2853	1106	1	3.5	0.102624	2.98451	0.589038	1.64554	0.653575	1.67476
Mol_2900	1106	1	3.5	0.102624	4.28767	0.792797	2.04643	0.653575	2.08994
Mol_2904	1106	1	2.82	0.102624	2.05382	0.706677	2.02779	0.653575	2.05085
Mol_2926	1106	1	3.5	0.102624	3.71509	0.737407	1.52429	0.653575	1.41787
Mol_2951	1106	1	4.25	0.102624	3.42022	0.543089	2.35127	0.653575	2.16965
Mol_2960	1106	1	2.78	0.102624	2.51617	0.844293	1.66364	0.653575	1.44519
Mol_2961	1106	1	3	0.102624	3.34047	0.81542	1.66772	0.653575	1.4994
Mol_2982	1106	2	3.6	0.0725659	2.82263	0.851166	2.3828	0.653575	2.41148
Mol_2990	1106	1	3.5	0.102624	3.30448	0.506274	1.19113	0.653575	1.40846
Mol_2991	1106	1	4.25	0.102624	3.65132	0.606136	1.77814	0.653575	1.78325
Mol_2992	1106	1	2.3	0.102624	2.54102	0.607976	1.37189	0.653575	1.43171
Mol_2993	1106	1	3.6	0.102624	3.00035	0.649643	1.78384	0.653575	1.78461
Mol_2994	1106	1	3.6	0.102624	2.96391	0.65975	1.83767	0.653575	1.83732
Mol_3029	1106	1	2.15	0.102624	1.74465	0.965334	1.83522	0.653575	1.55604
Mol_3035	1106	1	3.5	0.102624	2.70652	0.868617	2.06005	0.653575	2.10069
Mol_3039	1106	2	3.625	0.0725659	2.42185	1.0124	2.84432	0.653575	3.39854
Mol_3044	1106	1	1.92	0.102624	2.14763	0.603789	1.35767	0.653575	1.42437
Mol_3045	1106	1	2.982	0.102624	2.85015	0.629257	1.34872	0.653575	1.38406
Mol_3047	1106	1	0.77	0.102624	1.52426	0.669956	2.02163	0.653575	2.02964
Mol_3073	1106	1	2.6	0.102624	2.99897	0.565146	1.47169	0.653575	1.55004
Mol_3074	1106	1	3	0.102624	2.75302	0.561489	1.31296	0.653575	1.43511
Mol_3086	1106	1	2.3	0.102624	2.59114	0.588616	1.38422	0.653575	1.46293
Mol_3091	1106	1	0.23	0.102624	2.18965	0.775217	4.72591	0.653575	5.85878
Mol_3100	1106	1	2.1	0.102624	2.50592	0.612052	1.51973	0.653575	1.55659
Mol_3112	1106	1	1.9	0.102624	2.01088	0.516731	1.1592	0.653575	1.37811
Mol_3117	1106	1	1.83	0.102624	1.23373	0.826446	1.85404	0.653575	1.77988
Mol_3122	1106	1	0.14	0.102624	0.577479	0.902201	1.7978	0.653575	1.58774
Mol_3158	1106	1	2.5	0.102624	2.16618	1.13193	1.94821	0.653575	1.49415
Mol_3160	1106	1	2.44	0.102624	2.4899	0.460349	1.03164	0.653575	1.36663
Mol_3162	1106	1	3.4	0.102624	3.03056	0.473821	1.35719	0.653575	1.52348
Mol_3163	1106	1	2.78	0.102624	2.63504	0.513176	1.16944	0.653575	1.38831
Mol_3169	1106	1	2.92	0.102624	2.17309	0.70059	1.99989	0.653575	2.01673
Mol_3170	1106	1	3.5	0.102624	3.38503	0.693007	1.4347	0.653575	1.37919
Mol_3178	1106	1	3.5	0.102624	4.18684	0.873215	1.95736	0.653575	1.91591
Mol_3181	1106	1	2.85	0.102624	2.98289	0.478263	1.10072	0.653575	1.38439
Mol_3183	1106	1	1.88	0.102624	2.07227	0.635993	1.38283	0.653575	1.40699
Mol_3184	1106	1	4.25	0.102624	3.69817	0.53784	1.70105	0.653575	1.72016
Mol_3188	1106	1	2.18	0.102624	2.38016	0.603961	1.34179	0.653575	1.41061
Mol_3197	1106	1	3.13	0.102624	2.37491	0.559492	2.1235	0.653575	2.03111
Mol_3198	1106	1	2.9	0.102624	2.35872	0.598841	1.68712	0.653575	1.70666
Mol_3200	1106	1	1.9	0.102624	2.23409	0.521202	1.34989	0.653575	1.49436
Mol_3206	1106	1	4.2	0.102624	3.53272	0.506905	1.98417	0.653575	1.8849
Mol_3208	1106	1	3.08	0.102624	2.05396	0.817055	2.37101	0.653575	2.59599
Mol_3210	1106	1	3.26	0.102624	2.80281	0.687381	1.63415	0.653575	1.60838
Mol_3211	1106	1	3.6	0.102624	2.33777	0.652121	3.23478	0.653575	3.22863
Mol_3219	1106	1	2.69	0.102624	3.07554	0.629594	1.51478	0.653575	1.5377
Mol_3240	1106	1	2.52	0.102624	2.51932	0.571097	1.23264	0.653575	1.36372
Mol_3247	1106	1	2.93	0.102624	2.56227	0.679846	1.54848	0.653575	1.522
Mol_3248	1106	1	2.29	0.102624	1.95927	0.788388	1.63539	0.653575	1.49175
Mol_3249	1106	1	3	0.102624	2.83585	0.475505	1.11618	0.653575	1.39525
Mol_3250	1106	1	2.25	0.102624	1.98559	0.75435	1.56547	0.653575	1.44555
Mol_3252	1106	1	1.77	0.102624	1.70983	0.759731	1.51415	0.653575	1.36795
Mol_3254	1106	1	2.031	0.102624	2.36484	0.525557	1.3542	0.653575	1.49417
Mol_3255	1106	1	2.359	0.102624	2.28798	0.559687	1.22117	0.653575	1.36962
Mol_3256	1106	1	0.961	0.102624	1.63927	0.64169	1.90446	0.653575	1.90222
Mol_3284	1106	2	3.8975	0.0725659	3.531	0.496019	1.7058	0.653575	1.86135
Mol_3286	1106	1	3	0.102624	3.20979	0.650213	1.41074	0.653575	1.41523
Mol_3287	1106	1	1.245	0.102624	1.20702	0.501864	1.11103	0.653575	1.3654
Mol_3288	1106	1	0.81	0.102624	2.00146	0.977807	2.50212	0.653575	3.02536
Mol_3302	1106	1	3	0.102624	3.07705	0.890981	1.67163	0.653575	1.37066
Mol_3305	1106	1	3	0.102624	2.75248	0.767747	1.5733	0.653575	1.43543
Mol_3313	1106	1	-0.846	0.102624	0.177071	0.869362	2.3361	0.653575	2.58887
Mol_3314	1106	1	2.8	0.102624	2.45307	0.434623	1.28987	0.653575	1.5046
Mol_3315	1106	1	4.25	0.102624	3.55091	0.581194	1.97303	0.653575	1.93578
Mol_3318	1106	1	-0.8	0.102624	0.0660325	1.04245	2.16819	0.653575	2.24162
Mol_3322	1106	1	3.5	0.102624	3.25083	0.722961	1.52175	0.653575	1.43639
Mol_3323	1106	1	-0.06	0.102624	0.339272	0.768961	1.65768	0.653575	1.55032
Mol_3329	1106	1	3	0.102624	2.24785	0.747289	2.00134	0.653575	2.02592
Mol_3331	1106	1	1.429	0.102624	2.11677	0.579432	1.95111	0.653575	1.9174
Mol_3334	1106	1	2.17	0.102624	2.34402	0.539543	1.22976	0.653575	1.39916
Mol_3337	1106	1	3	0.102624	2.26248	0.627411	2.0148	0.653575	2.0004
Mol_3338	1106	1	1.7	0.102624	1.58355	0.635619	1.35335	0.653575	1.37959
Mol_3345	1106	1	2.2	0.102624	2.11265	0.503452	1.12625	0.653575	1.37265
Mol_3347	1106	1	4.1	0.102624	2.23612	0.84779	4.03562	0.653575	5.43015
Mol_3349	1106	1	2.8	0.102624	2.72095	0.566558	1.23465	0.653575	1.37103
Mol_3358	1106	1	0.48	0.102624	1.14184	0.774633	1.89509	0.653575	1.87645
Mol_3359	1106	1	2.5	0.102624	2.34657	0.961851	1.7562	0.653575	1.39127
Mol_3364	1106	1	2.9	0.102624	2.46073	0.614569	1.55924	0.653575	1.58958
Mol_3366	1106	1	2.7	0.102624	2.3423	0.733745	1.5957	0.653575	1.51348
Mol_3367	1106	1	3.3	0.102624	2.45297	0.724258	2.148	0.653575	2.20352
Mol_3371	1106	1	1.8	0.102624	1.42044	0.613173	1.49317	0.653575	1.53235
Mol_3372	1106	1	1.5	0.102624	1.75113	0.831997	1.64592	0.653575	1.43754
Mol_3373	1106	1	0.85	0.102624	1.45011	0.716988	1.80451	0.653575	1.78526
Mol_3374	1106	1	1.41	0.102624	1.74134	0.638746	1.47589	0.653575	1.49223
Mol_3376	1106	1	1.393	0.102624	1.28761	0.52238	1.16697	0.653575	1.37672
Mol_3377	1106	1	1.024	0.102624	0.888602	0.632036	1.35401	0.653575	1.38517
Mol_3378	1106	1	2.539	0.102624	2.35727	0.337791	0.882229	0.653575	1.40237
Mol_3379	1106	1	1.827	0.102624	2.03733	0.39991	1.0314	0.653575	1.4155
Mol_3380	1106	1	0.8	0.102624	1.23103	0.632173	1.56371	0.653575	1.58118
Mol_3382	1106	1	1.897	0.102624	2.03733	0.39991	0.954664	0.653575	1.38677
Mol_3383	1106	1	4.25	0.102624	3.25102	0.528461	2.94447	0.653575	2.53185
Mol_3385	1106	1	-0.91	0.102624	-0.680124	1.04442	1.84919	0.653575	1.42557
Mol_3386	1106	1	-1.34	0.102624	-0.996708	0.996507	1.83783	0.653575	1.50166
Mol_3389	1106	2	2.265	0.0725659	1.48079	0.934921	2.41077	0.653575	2.42398
Mol_3392	1106	2	-0.128	0.0725659	0.470628	0.64626	2.12202	0.653575	2.12359
Mol_3394	1106	1	3.5	0.102624	3.49417	0.536737	1.17278	0.653575	1.36376
Mol_3396	1106	1	1.4	0.102624	2.16844	0.785344	2.0223	0.653575	2.05492
Mol_3397	1106	1	2.89	0.102624	2.68985	0.668696	1.43083	0.653575	1.41061
Mol_3398	1106	1	0.763	0.102624	0.687764	0.748102	1.50094	0.653575	1.37034
Mol_3399	1106	1	0.888	0.102624	2.21541	0.779828	2.98538	0.653575	3.4262
Mol_3400	1106	1	1.947	0.102624	2.14448	0.513099	1.20347	0.653575	1.40937
Mol_3401	1106	1	2.78	0.102624	2.347	0.845615	1.74746	0.653575	1.58318
Mol_3402	1106	1	2.697	0.102624	2.347	0.845615	1.70202	0.653575	1.50711
Mol_3403	1106	1	2.1	0.102624	2.17509	0.508727	1.13208	0.653575	1.37032
Mol_3404	1106	1	2.07	0.102624	1.73578	0.729758	1.57641	0.653575	1.49447
Mol_3405	1106	1	2.43	0.102624	1.54496	0.631911	2.31167	0.653575	2.28057
Mol_3406	1106	1	2.33	0.102624	2.202	0.622888	1.33798	0.653575	1.38289
Mol_3408	1106	1	1.8	0.102624	2.64091	0.535098	2.4046	0.653575	2.19144
Mol_3409	1106	1	2.9	0.102624	1.57831	0.788424	2.95255	0.653575	3.40846
Mol_3415	1106	1	1.4	0.102624	1.53457	0.818016	1.59721	0.653575	1.38491
Mol_3416	1106	1	0.7	0.102624	0.539519	0.750815	1.52227	0.653575	1.39386
Mol_3417	1106	1	1.57	0.102624	2.11439	0.424961	1.77061	0.653575	1.71061
Mol_3418	1106	1	1.24	0.102624	1.1753	0.679032	1.40556	0.653575	1.36862
Mol_3420	1106	1	2.556	0.102624	2.68509	0.637386	1.35978	0.653575	1.38322
Mol_3421	1106	1	2.8	0.102624	2.64997	0.524737	1.19182	0.653575	1.39006
Mol_3422	1106	1	3.32	0.102624	2.77025	0.888768	1.85674	0.653575	1.71747
Mol_3423	1106	1	-0.318	0.102624	-0.00304697	0.909901	1.74853	0.653575	1.47983
Mol_3424	1106	1	3.5	0.102624	3.70129	0.649338	1.40542	0.653575	1.41114
Mol_3425	1106	1	2.3	0.102624	1.72111	0.63619	1.75143	0.653575	1.75598
Mol_3426	1106	1	0.34	0.102624	0.568225	0.631986	1.39619	0.653575	1.42468
Mol_3427	1106	1	1.951	0.102624	1.92573	0.615559	1.3062	0.653575	1.36446
Mol_3428	1106	1	2.8	0.102624	1.74213	0.903278	2.36721	0.653575	2.67363
Mol_3429	1106	1	2.4	0.102624	2.56459	0.575566	1.28107	0.653575	1.39542
Mol_3430	1106	1	2.7	0.102624	2.5742	0.593532	1.29243	0.653575	1.38224
Mol_3431	1106	1	2.62	0.102624	2.80344	0.69501	1.45859	0.653575	1.40311
Mol_3433	1106	1	2.1	0.102624	2.11111	0.543401	1.18482	0.653575	1.36386
Mol_3434	1106	1	4.25	0.102624	3.58607	0.443079	2.11219	0.653575	1.87969
Mol_3435	1106	1	3.4	0.102624	2.62599	0.627713	2.0846	0.653575	2.06496
Mol_3436	1106	1	2.5	0.102624	1.97215	0.643703	1.6851	0.653575	1.68986
Mol_3437	1106	3	3.21333	0.0592498	3.2024	0.762487	2.05794	0.653575	1.90494
Mol_3438	1106	1	1.2	0.102624	1.9085	0.726753	1.94268	0.653575	1.95128
Mol_3439	1106	1	1.546	0.102624	2.10136	0.535938	1.70819	0.653575	1.72474
Mol_3440	1106	1	2.97	0.102624	2.79735	0.587125	1.30268	0.653575	1.39861
Mol_3441	1106	1	-1	0.102624	0.343459	0.784105	3.00985	0.653575	3.47637
Mol_3442	1106	1	-0.723	0.102624	0.738424	0.753033	3.38552	0.653575	3.86367
Mol_3443	1106	1	-1	0.102624	0.364183	0.838813	2.93087	0.653575	3.54205
Mol_3445	1106	1	-0.5	0.102624	0.434979	0.906967	2.2168	0.653575	2.38697
Mol_3446	1106	1	1.4	0.102624	1.62507	0.741902	1.53373	0.653575	1.42301
Mol_3447	1106	1	2.8	0.102624	2.06713	0.706582	1.97782	0.653575	1.99241
Mol_3448	1106	1	2.5	0.102624	2.57071	0.413391	0.938765	0.653575	1.36957
Mol_3449	1106	1	2.73	0.102624	2.30128	0.649287	1.57529	0.653575	1.57886
Mol_3450	1106	1	2.2	0.102624	2.61047	0.366198	1.43958	0.653575	1.56093
Mol_3451	1106	1	2.6	0.102624	2.95446	0.462356	1.32377	0.653575	1.51078
Mol_3453	1106	1	1.5	0.102624	1.73991	0.795463	1.60166	0.653575	1.43108
Mol_3454	1106	2	2.455	0.0725659	2.52005	0.547129	1.53605	0.653575	1.70908
Mol_3455	1106	2	2.43	0.0725659	2.50909	0.577185	1.59096	0.653575	1.71145
Mol_3457	1106	1	1.63	0.102624	1.33635	0.638961	1.44728	0.653575	1.46465
Mol_3458	1106	1	1.25	0.102624	1.14274	0.688151	1.42621	0.653575	1.37718
Mol_3461	1106	1	4.25	0.102624	3.59614	0.438924	2.09016	0.653575	1.86414
Mol_3462	1106	1	4.2	0.102624	3.09864	0.537483	3.27348	0.653575	2.78355
Mol_3463	1106	1	4	0.102624	3.40021	0.476179	1.85124	0.653575	1.78482
Mol_3464	1106	1	3.5	0.102624	3.94973	0.858222	1.76824	0.653575	1.60046
Mol_3465	1106	1	1.96	0.102624	1.33635	0.638961	1.818	0.653575	1.81898
Mol_3466	1106	3	2.21333	0.0592498	2.35126	0.589425	1.82982	0.653575	1.92707
Mol_3467	1106	1	2.09	0.102624	0.784397	0.824593	2.84503	0.653575	3.35899
Mol_3468	1106	2	2.165	0.0725659	2.35126	0.589425	1.65216	0.653575	1.74474
Mol_3469	1106	1	3.4	0.102624	2.66697	0.866767	1.99832	0.653575	1.99268
Mol_3470	1106	1	1.279	0.102624	1.40883	0.571761	1.25954	0.653575	1.38345
Mol_3471	1106	1	2.226	0.102624	1.93565	0.77196	1.59743	0.653575	1.4624
Mol_3472	1106	1	2.1	0.102624	2.23999	0.554126	1.23539	0.653575	1.38666
Mol_3473	1106	1	1.43	0.102624	1.70339	0.683098	1.48694	0.653575	1.4512
Mol_3474	1106	1	0.93	0.102624	1.71134	0.669929	2.06796	0.653575	2.0783
Mol_3475	1106	1	0.46	0.102624	1.3402	0.645566	2.2812	0.653575	2.27058
Mol_3476	1106	1	0.87	0.102624	1.62617	0.741439	2.00717	0.653575	2.03301
Mol_3477	1106	1	1.92	0.102624	1.98955	0.722893	1.4669	0.653575	1.36938
Mol_3478	1106	1	0.709	0.102624	1.55727	0.673296	2.18638	0.653575	2.20598
Mol_3479	1106	1	1.21	0.102624	1.85617	0.70046	1.8569	0.653575	1.85245
Mol_3480	1106	1	2.92	0.102624	2.84745	0.662648	1.38316	0.653575	1.36988
Mol_3481	1106	1	2.76	0.102624	2.78801	0.533922	1.16903	0.653575	1.36463
Mol_3482	1106	1	1.05	0.102624	1.44109	0.689107	1.57646	0.653575	1.54275
Mol_3483	1106	1	2.125	0.102624	2.23293	0.323513	0.754139	0.653575	1.37735
Mol_3484	1106	1	1.22	0.102624	1.94236	0.742805	1.96177	0.653575	1.9745
Mol_3485	1106	1	0.56	0.102624	1.71798	0.701076	2.79634	0.653575	2.93328
Mol_3486	1106	1	1.05	0.102624	1.6941	0.638336	1.8498	0.653575	1.84933
Mol_3487	1106	1	0.98	0.102624	1.35302	0.683765	1.55661	0.653575	1.52658
Mol_3488	1106	1	0.03	0.102624	0.980613	0.678497	2.38173	0.653575	2.42148
Mol_3489	1106	1	0.86	0.102624	1.81338	0.62502	2.48355	0.653575	2.42763
Mol_3490	1106	1	1.7	0.102624	1.66232	0.549681	1.19805	0.653575	1.36538
Mol_3491	1106	2	4	0.0725659	3.1702	0.776867	2.44559	0.653575	2.51011
Mol_3492	1106	1	2.133	0.102624	2.49868	0.626451	1.49279	0.653575	1.52024
Mol_3493	1106	1	0.98	0.102624	1.48307	0.494618	1.61148	0.653575	1.65996
Mol_3494	1106	1	0.573	0.102624	0.765069	0.72622	1.50174	0.653575	1.4069
Mol_3495	1106	1	2.559	0.102624	1.91752	0.681932	1.84762	0.653575	1.84538
Mol_3496	1106	1	2.321	0.102624	2.05742	0.662993	1.45671	0.653575	1.44504
Mol_3497	1106	1	0.699	0.102624	0.932352	0.800921	1.60535	0.653575	1.42745
Mol_3498	1106	1	-1.18	0.102624	-0.475321	0.989204	2.02495	0.653575	1.94496
Mol_3500	1106	1	2.5	0.102624	3.59482	0.543235	3.21517	0.653575	2.76674
Mol_3501	1106	1	3.8	0.102624	3.46679	0.465396	1.29244	0.653575	1.49368
Mol_3502	1106	1	3	0.102624	2.94835	0.447861	1.00632	0.653575	1.36684
Mol_3503	1106	2	4	0.0725659	3.19681	0.672605	2.44547	0.653575	2.45924
Mol_3504	1106	1	2.5	0.102624	2.61966	0.731367	1.48708	0.653575	1.38047
Mol_3505	1106	1	1.8	0.102624	1.91584	0.62954	1.34414	0.653575	1.37942
Mol_3506	1106	1	3.375	0.102624	3.1665	0.634184	1.38841	0.653575	1.4146
Mol_3507	1106	1	2.2	0.102624	2.1128	0.683124	1.41504	0.653575	1.37262
Mol_3508	1106	1	2.43	0.102624	2.0205	0.963302	1.83533	0.653575	1.56
Mol_3509	1106	1	1.3	0.102624	1.43478	0.772225	1.54227	0.653575	1.38498
Mol_3510	1106	1	2.6	0.102624	2.54258	0.476637	1.06612	0.653575	1.36757
Mol_3513	1106	1	1.54	0.102624	2.11439	0.424961	1.86354	0.653575	1.7499
Mol_3514	1106	1	0.69	0.102624	1.86268	0.841757	2.58226	0.653575	2.97338
Mol_3515	1106	1	3	0.102624	2.51229	0.738857	1.70154	0.653575	1.64214
Mol_3516	1106	1	3	0.102624	2.25262	0.797378	1.99781	0.653575	2.01754
Mol_3517	1106	1	3.22	0.102624	2.79293	0.757694	1.66723	0.653575	1.5772
Mol_3518	1106	1	2.2	0.102624	2.7027	0.637414	1.6503	0.653575	1.65951
Mol_3519	1106	1	2.93	0.102624	3.09897	0.574546	1.28171	0.653575	1.39714
Mol_3520	1106	2	2.915	0.0725659	2.69939	0.586675	1.66516	0.653575	1.75854
Mol_3521	1106	1	3.27	0.102624	3.71942	0.790829	1.71191	0.653575	1.60014
Mol_3522	1106	1	1.657	0.102624	1.98106	0.496243	1.31061	0.653575	1.48664
Mol_3529	1106	1	1.5	0.102624	2.0141	0.717669	1.71174	0.653575	1.67309
Mol_3530	1106	1	3	0.102624	2.24785	0.747289	2.00134	0.653575	2.02592
Mol_3531	1106	1	3	0.102624	2.51229	0.738857	1.70154	0.653575	1.64214
Mol_3532	1106	1	1.7	0.102624	1.66345	0.710926	1.44724	0.653575	1.36528
Mol_3534	1106	1	2	0.102624	1.66345	0.710926	1.55797	0.653575	1.4963
Mol_3537	1106	1	0.6	0.102624	1.66115	0.718373	2.54713	0.653575	2.68178
Mol_3538	1106	1	3	0.102624	2.72381	0.606849	1.39508	0.653575	1.45301
Mol_3539	1106	1	2.8	0.102624	3.03885	0.668957	1.45016	0.653575	1.43049
Mol_3540	1106	1	3.8	0.102624	2.78902	0.577796	2.77469	0.653575	2.56009
Mol_3541	1106	1	3.8	0.102624	3.29231	0.628013	1.65161	0.653575	1.66542
Mol_3542	1106	1	3	0.102624	3.07025	0.490296	1.09611	0.653575	1.36949
Mol_3543	1106	1	3.1	0.102624	2.86633	0.524239	1.24938	0.653575	1.42763
Mol_3546	1106	1	2.405	0.102624	2.45353	0.59676	1.27854	0.653575	1.36647
Mol_3547	1106	1	1.984	0.102624	2.07977	0.50653	1.13491	0.653575	1.37445
Mol_3548	1106	1	0.5	0.102624	1.09732	0.835473	1.86005	0.653575	1.78135
Mol_3552	1106	1	1.92	0.102624	1.22232	0.698211	1.9275	0.653575	1.93348
Mol_3553	1106	1	2.5	0.102624	2.78048	0.525001	1.29414	0.653575	1.4558
Mol_3554	1106	1	1.84	0.102624	2.81558	0.534727	2.83342	0.653575	2.47778
Mol_3555	1106	1	2.7	0.102624	2.3415	0.842622	1.70337	0.653575	1.51415
Mol_3556	1106	1	3.5	0.102624	3.35805	0.568224	1.25896	0.653575	1.3873
Mol_3557	1106	1	2.252	0.102624	2.44226	0.556212	1.26561	0.653575	1.40609
Mol_3558	1106	1	-1	0.102624	-0.0533063	0.96586	2.22795	0.653575	2.41277
Mol_3560	1106	1	2.5	0.102624	3.14504	0.552989	1.8818	0.653575	1.85074
Mol_3561	1106	1	-0.23	0.102624	0.710573	0.946649	2.22134	0.653575	2.39925
Mol_3562	1106	1	1.559	0.102624	1.15005	0.586685	1.50166	0.653575	1.55948
Mol_3563	1106	1	1	0.102624	1.12192	0.867359	1.65126	0.653575	1.38111
Mol_3564	1106	1	1.881	0.102624	1.82043	0.248005	0.497819	0.653575	1.36801
Mol_3565	1106	1	3	0.102624	3.31751	0.376301	1.19248	0.653575	1.48172
Mol_3566	1106	1	1.93	0.102624	2.21777	0.6774	1.4889	0.653575	1.46065
Mol_3568	1106	1	2.1	0.102624	2.54649	0.589786	1.55038	0.653575	1.59706
Mol_3569	1106	1	2.1	0.102624	2.70622	0.614776	1.79031	0.653575	1.79389
Mol_3570	1106	1	1.8	0.102624	1.95998	0.687605	1.44035	0.653575	1.39367
Mol_3572	1106	1	0.34	0.102624	0.59855	0.661889	1.45234	0.653575	1.44196
Mol_3577	1106	1	3.5	0.102624	3.96801	1.14528	1.99985	0.653575	1.6201
Mol_3578	1106	1	2.57	0.102624	2.72387	0.823368	1.60756	0.653575	1.39143
Mol_3579	1106	1	3	0.102624	2.20249	0.690658	2.0843	0.653575	2.1082
Mol_3580	1106	1	0.33	0.102624	0.333739	0.868164	1.64231	0.653575	1.36373
Mol_3581	1106	1	0.85	0.102624	1.55221	0.807887	1.94917	0.653575	1.9409
Mol_3582	1106	2	3.16	0.0725659	2.48864	0.810833	2.26036	0.653575	2.23171
Mol_3583	1106	1	3.5	0.102624	3.37702	0.710006	1.45965	0.653575	1.38142
Mol_3584	1106	1	3.65	0.102624	3.36804	0.673509	1.48067	0.653575	1.45678
Mol_3585	1106	1	3.17	0.102624	3.22535	0.486403	1.0847	0.653575	1.3673
Mol_3586	1106	1	1.96	0.102624	2.09869	0.7283	1.4877	0.653575	1.38623
Mol_3587	1106	1	2.5	0.102624	2.35289	0.681711	1.42815	0.653575	1.38905
Mol_3588	1106	1	3	0.102624	2.37148	0.594565	1.8304	0.653575	1.82612
Mol_3589	1106	1	3.24	0.102624	2.38867	0.588431	2.30818	0.653575	2.21207
Mol_3590	1106	1	1.6	0.102624	1.33824	0.88309	1.70304	0.653575	1.44392
Mol_3591	1106	1	2.5	0.102624	2.14686	0.861613	1.71882	0.653575	1.50969
Mol_3592	1106	1	3.06	0.102624	2.69006	0.588055	1.45886	0.653575	1.52391
Mol_3593	1106	1	3.12	0.102624	2.67926	0.610938	1.55825	0.653575	1.59109
Mol_3594	1106	1	2.3	0.102624	2.0639	0.756477	1.55551	0.653575	1.42896
Mol_3595	1106	1	1.4	0.102624	1.59139	0.91835	1.71947	0.653575	1.40659
[truncated: 5,695 more rows]

## Sheet: LogD SVM-D2M-EUC
MolID	Month	N	Measurement	MeasError	Prediction	PredError SVM-D2M-EUC	KL SVM-D2M-EUC	PredError SVM-TS	KL SVM-TS
Mol_18	1104	1	3.2	0.102624	2.08327	0.56736	3.16339	0.630509	2.89721
Mol_21	1104	1	3.931	0.102624	3.16607	0.713477	2.02414	0.630509	2.06462
Mol_28	1104	2	1.8775	0.0725659	0.72171	0.89178	2.85191	0.630509	3.3488
Mol_46	1104	1	0.55	0.102624	0.273574	0.771718	1.59054	0.630509	1.42481
Mol_48	1104	1	2.2	0.102624	2.25191	0.738572	1.48577	0.630509	1.33209
Mol_57	1104	1	4	0.102624	3.18182	0.835848	2.084	0.630509	2.17065
Mol_65	1104	1	4.25	0.102624	3.70311	0.718969	1.74623	0.630509	1.70487
Mol_67	1104	2	0.7825	0.0725659	0.87704	0.814188	1.92841	0.630509	1.6799
Mol_68	1104	1	4	0.102624	2.89572	0.741677	2.59582	0.630509	2.86242
Mol_70	1104	1	3.5	0.102624	3.56486	0.702807	1.43893	0.630509	1.334
Mol_120	1104	1	3.423	0.102624	2.85831	0.70524	1.75862	0.630509	1.72976
Mol_145	1104	2	0.313	0.0725659	0.907846	0.757945	2.15867	0.630509	2.11369
Mol_148	1104	1	2.532	0.102624	2.1898	0.700055	1.5503	0.630509	1.47598
Mol_192	1104	1	0.4	0.102624	0.811598	0.796519	1.691	0.630509	1.54178
Mol_193	1104	1	1.3	0.102624	1.03678	0.815884	1.63315	0.630509	1.41584
Mol_194	1104	1	2.7	0.102624	2.14748	0.786562	1.79183	0.630509	1.71266
Mol_195	1104	1	2.5	0.102624	3.107	0.815671	1.85775	0.630509	1.79212
Mol_196	1104	1	0.4	0.102624	0.988686	0.745341	1.80416	0.630509	1.76457
Mol_197	1104	1	0.7	0.102624	1.58838	0.72827	2.21355	0.630509	2.32133
Mol_198	1104	1	4	0.102624	3.82213	0.781285	1.56441	0.630509	1.3685
Mol_202	1104	1	2.1	0.102624	2.59906	0.72131	1.69947	0.630509	1.64195
Mol_204	1104	1	2.3	0.102624	2.39595	0.695797	1.43437	0.630509	1.34028
Mol_205	1104	1	0	0.102624	0.0177189	0.719892	1.4585	0.630509	1.3291
Mol_222	1104	1	0.2	0.102624	0.785938	0.734258	1.79596	0.630509	1.76051
Mol_232	1104	1	1.69	0.102624	1.91885	0.832687	1.63895	0.630509	1.39458
Mol_233	1104	1	3	0.102624	2.86044	0.715779	1.47159	0.630509	1.3532
Mol_244	1104	1	-0.789	0.102624	-0.769481	0.755583	1.50598	0.630509	1.32918
Mol_247	1104	1	4	0.102624	4.07745	0.652752	1.36953	0.630509	1.33625
Mol_249	1104	1	1.4	0.102624	1.41145	0.866881	1.64093	0.630509	1.32887
Mol_271	1104	1	3	0.102624	4.35849	0.684047	3.38023	0.630509	3.64984
Mol_309	1104	2	3.848	0.0725659	3.41037	0.66932	1.9414	0.630509	1.90954
Mol_351	1104	1	2.5	0.102624	2.63697	0.636436	1.36098	0.630509	1.3523
Mol_407	1104	1	0.65	0.102624	1.69871	0.752477	2.47277	0.630509	2.71194
Mol_429	1104	1	2.6	0.102624	3.19153	0.720353	1.79598	0.630509	1.76879
Mol_446	1104	1	3.45	0.102624	3.5645	0.61746	1.32555	0.630509	1.34519
Mol_448	1104	1	3.2	0.102624	3.43732	0.730093	1.52481	0.630509	1.39954
Mol_470	1104	1	1.7	0.102624	2.34999	0.576709	1.87725	0.630509	1.86008
Mol_482	1104	1	2.5	0.102624	2.64158	0.536907	1.20779	0.630509	1.35392
Mol_483	1104	1	2.2	0.102624	2.57863	0.506806	1.39663	0.630509	1.50901
Mol_484	1104	1	3.8	0.102624	3.70858	0.611453	1.31003	0.630509	1.33922
Mol_486	1104	1	2.7	0.102624	2.68415	0.684359	1.40893	0.630509	1.32902
Mol_487	1104	1	2.5	0.102624	2.92742	0.500092	1.47001	0.630509	1.55847
Mol_503	1104	1	2.4	0.102624	2.22655	0.79462	1.57896	0.630509	1.36654
Mol_504	1104	1	0.4	0.102624	1.32887	0.752455	2.2635	0.630509	2.41386
Mol_520	1104	1	3.2	0.102624	2.52782	0.795186	1.91311	0.630509	1.89697
Mol_531	1104	1	2.4	0.102624	2.46064	0.639865	1.34754	0.630509	1.33333
Mol_572	1104	1	3.9	0.102624	4.24219	0.6158	1.46013	0.630509	1.47597
Mol_596	1104	3	4.1	0.0592498	3.32592	0.635885	2.61855	0.630509	2.62282
Mol_607	1104	2	2.5	0.0725659	2.45149	0.452185	1.34823	0.630509	1.67161
Mol_614	1104	1	3	0.102624	2.98235	0.639804	1.34334	0.630509	1.3291
Mol_642	1104	1	1.5	0.102624	1.92154	0.718639	1.62852	0.630509	1.5522
Mol_646	1104	1	4	0.102624	2.95045	0.762038	2.46246	0.630509	2.71415
Mol_693	1104	1	2.85	0.102624	1.40672	0.47002	5.76006	0.630509	3.94862
Mol_697	1104	3	2.56333	0.0592498	3.2067	0.525762	2.43813	0.630509	2.38977
Mol_811	1104	1	1.6	0.102624	1.29872	0.531013	1.32335	0.630509	1.44287
Mol_812	1104	1	0.5	0.102624	0.440676	0.526428	1.1604	0.630509	1.33313
Mol_934	1104	3	1.19667	0.0592498	0.714874	0.672262	2.18958	0.630509	2.16113
Mol_940	1104	2	1.9	0.0725659	1.94237	0.36312	1.13701	0.630509	1.67091
Mol_961	1104	1	2.9	0.102624	2.84536	0.793241	1.5558	0.630509	1.33246
Mol_966	1104	1	2	0.102624	2.46618	0.616226	1.59257	0.630509	1.60204
Mol_967	1104	1	2.8	0.102624	3.3274	0.644198	1.68476	0.630509	1.67855
Mol_983	1104	4	1.0725	0.0513118	0.624507	0.636977	2.26938	0.630509	2.26434
Mol_990	1104	1	-0.17	0.102624	0.563246	0.768645	1.97748	0.630509	2.00492
Mol_994	1104	2	1.295	0.0725659	0.852722	0.641222	1.92316	0.630509	1.91468
Mol_1021	1104	1	2.27	0.102624	2.31767	0.513192	1.13389	0.630509	1.33156
Mol_1042	1104	1	2.83	0.102624	2.14842	0.456017	2.13377	0.630509	1.91299
Mol_1055	1104	1	2.64	0.102624	2.78769	0.420779	1.00238	0.630509	1.35614
Mol_1056	1104	1	2.23	0.102624	2.04233	0.514731	1.19892	0.630509	1.373
Mol_1057	1104	1	1.69	0.102624	1.68915	0.559121	1.21214	0.630509	1.32871
Mol_1077	1104	1	1.8	0.102624	2.26584	0.520431	1.54364	0.630509	1.60165
Mol_1104	1104	1	2.5	0.102624	2.44229	0.455522	1.02378	0.630509	1.33289
Mol_1116	1104	2	1.075	0.0725659	0.776133	0.640434	1.79296	0.630509	1.781
Mol_1127	1104	1	3.28	0.102624	1.79951	0.524936	5.12843	0.630509	4.08546
Mol_1128	1104	1	2.95	0.102624	2.34577	0.602968	1.78737	0.630509	1.78789
Mol_1129	1104	1	3.5	0.102624	3.31112	0.513043	1.19707	0.630509	1.37357
Mol_1130	1104	1	2.64	0.102624	2.36736	0.443642	1.17954	0.630509	1.42219
Mol_1131	1104	1	2.48	0.102624	2.77999	0.490798	1.27363	0.630509	1.4419
Mol_1135	1104	2	0.9	0.0725659	1.63008	0.411397	2.82531	0.630509	2.33906
Mol_1143	1104	1	3	0.102624	2.91621	0.502833	1.1239	0.630509	1.33754
Mol_1144	1104	1	3	0.102624	3.19963	0.712466	1.48729	0.630509	1.37883
Mol_1145	1104	1	2.22	0.102624	2.27848	0.510998	1.13201	0.630509	1.33301
Mol_1153	1104	2	1.75	0.0725659	2.22567	0.405877	1.92428	0.630509	1.95323
Mol_1168	1104	1	1.3	0.102624	1.30709	0.61608	1.30625	0.630509	1.32877
Mol_1171	1104	1	3.5	0.102624	3.53816	0.760837	1.51371	0.630509	1.33054
Mol_1221	1104	1	2.43	0.102624	2.31631	0.416766	0.968977	0.630509	1.34496
Mol_1227	1104	1	-1.04	0.102624	-0.552422	0.776851	1.72987	0.630509	1.62771
Mol_1238	1104	1	2	0.102624	1.8843	0.521181	1.16905	0.630509	1.34554
Mol_1240	1104	1	2.5	0.102624	2.41453	0.389105	0.891687	0.630509	1.33789
Mol_1258	1104	1	3.29	0.102624	2.88571	0.724962	1.62057	0.630509	1.53428
Mol_1284	1104	1	2.05	0.102624	2.52739	0.541851	1.56997	0.630509	1.61534
Mol_1295	1104	1	2.5	0.102624	2.43023	0.683025	1.41197	0.630509	1.33483
Mol_1299	1104	1	3.5	0.102624	3.16777	0.531817	1.35898	0.630509	1.46753
Mol_1309	1104	1	2.52	0.102624	2.47163	0.703393	1.43786	0.630509	1.33165
Mol_1326	1104	1	3.5	0.102624	3.19002	0.555056	1.36104	0.630509	1.44956
Mol_1348	1104	1	0.6	0.102624	0.0111647	0.839111	1.85497	0.630509	1.76479
Mol_1349	1104	1	3.8	0.102624	4.04454	0.652848	1.43278	0.630509	1.40391
Mol_1369	1104	1	1.82	0.102624	2.04048	0.497058	1.19733	0.630509	1.38985
Mol_1378	1104	2	3.525	0.0725659	3.73712	0.529581	1.5772	0.630509	1.72525
Mol_1382	1104	2	3.035	0.0725659	3.73712	0.529581	2.37585	0.630509	2.28868
Mol_1386	1104	1	1.05	0.102624	1.32057	0.77114	1.58721	0.630509	1.42078
Mol_1390	1104	1	2.13	0.102624	2.20043	0.457982	1.03269	0.630509	1.33494
Mol_1391	1104	1	2.36	0.102624	2.45316	0.436698	0.99854	0.630509	1.33962
Mol_1392	1104	1	3	0.102624	3.26318	0.51884	1.26874	0.630509	1.41582
Mol_1393	1104	1	4.25	0.102624	4.144	0.743629	1.50016	0.630509	1.34284
Mol_1396	1104	1	2.2	0.102624	2.18494	0.540183	1.17927	0.630509	1.32899
Mol_1406	1104	1	2.57	0.102624	2.19371	0.784181	1.65726	0.630509	1.50679
Mol_1407	1104	1	1.113	0.102624	1.43193	0.458167	1.26352	0.630509	1.45663
Mol_1408	1104	1	1.65	0.102624	1.82857	0.612497	1.34301	0.630509	1.36881
Mol_1409	1104	1	3	0.102624	3.49755	0.767186	1.73091	0.630509	1.64006
Mol_1411	1104	1	2.6	0.102624	2.69006	0.780465	1.54412	0.630509	1.3389
Mol_1428	1104	1	3.5	0.102624	3.23386	0.743676	1.55409	0.630509	1.41779
Mol_1429	1104	1	3.5	0.102624	3.12718	0.703172	1.57574	0.630509	1.50352
Mol_1430	1104	1	3.5	0.102624	3.23386	0.743676	1.55409	0.630509	1.41779
Mol_1431	1104	1	3.5	0.102624	3.12718	0.703172	1.57574	0.630509	1.50352
Mol_1439	1104	1	3.6	0.102624	3.09369	0.761901	1.73462	0.630509	1.65112
Mol_1440	1104	1	1.19	0.102624	1.43048	0.531335	1.2654	0.630509	1.40144
Mol_1441	1104	1	2.06	0.102624	2.52169	0.693248	1.64304	0.630509	1.5968
Mol_1450	1104	1	3.7	0.102624	3.45011	0.725365	1.52495	0.630509	1.40724
Mol_1464	1104	1	3.99	0.102624	3.2539	0.925134	2.02156	0.630509	2.01019
Mol_1467	1104	1	3.5	0.102624	3.10069	0.657872	1.55432	0.630509	1.52925
Mol_1469	1104	1	3.34	0.102624	2.91268	0.53332	1.48757	0.630509	1.55837
Mol_1476	1104	1	4.25	0.102624	4.36207	0.564875	1.24172	0.630509	1.3445
Mol_1477	1104	1	3.4	0.102624	3.2383	0.691683	1.44639	0.630509	1.36159
Mol_1478	1104	1	3	0.102624	2.52243	0.708161	1.6695	0.630509	1.61556
Mol_1479	1104	1	2.8	0.102624	2.24628	0.720275	1.75421	0.630509	1.71433
Mol_1481	1104	1	3.5	0.102624	3.01095	0.730352	1.69652	0.630509	1.62952
Mol_1482	1104	1	3	0.102624	2.99563	0.736392	1.48042	0.630509	1.32873
Mol_1483	1104	1	3.5	0.102624	3.08996	0.689373	1.59269	0.630509	1.54017
Mol_1484	1104	1	3	0.102624	3.13651	0.72031	1.47672	0.630509	1.35214
Mol_1485	1104	1	3.5	0.102624	3.02797	0.746511	1.6937	0.630509	1.60894
Mol_1486	1104	1	3	0.102624	3.22648	0.70269	1.48645	0.630509	1.39322
Mol_1487	1104	1	3.5	0.102624	3.01312	0.795164	1.74326	0.630509	1.62685
Mol_1488	1104	1	5.14	0.102624	3.16643	0.725504	5.16573	0.630509	6.22751
Mol_1489	1104	1	3.5	0.102624	3.10506	0.749788	1.63682	0.630509	1.52488
Mol_1490	1104	1	3	0.102624	3.37603	0.709217	1.58412	0.630509	1.50655
Mol_1493	1104	1	3.9	0.102624	3.72333	0.502292	1.17084	0.630509	1.36796
Mol_1494	1104	1	3	0.102624	2.66475	0.627124	1.46635	0.630509	1.47006
Mol_1495	1104	1	3	0.102624	3.35454	0.637433	1.49402	0.630509	1.4868
Mol_1496	1104	1	0.5	0.102624	0.229896	0.753011	1.56663	0.630509	1.42046
Mol_1497	1104	1	1.63	0.102624	1.59778	0.102624	0.0492743	0.630509	1.33001
Mol_1498	1104	1	2.82	0.102624	2.9515	0.475967	1.09569	0.630509	1.35045
Mol_1499	1104	1	3.65	0.102624	2.42696	0.610261	3.30523	0.630509	3.21007
Mol_1500	1104	1	3.8	0.102624	2.70551	0.734327	2.58841	0.630509	2.83536
Mol_1501	1104	1	2.99	0.102624	2.51298	0.600219	1.59664	0.630509	1.61489
Mol_1502	1104	1	3	0.102624	3.27601	0.304925	1.0553	0.630509	1.42452
Mol_1503	1104	1	2.4	0.102624	2.33147	0.642132	1.35219	0.630509	1.33461
Mol_1506	1104	1	1.6	0.102624	1.94465	0.737943	1.59153	0.630509	1.4781
Mol_1508	1104	2	3.355	0.0725659	3.07488	0.475645	1.56523	0.630509	1.76734
Mol_1509	1104	1	2.56	0.102624	2.44103	0.773626	1.54064	0.630509	1.34651
Mol_1510	1104	1	2.51	0.102624	2.37718	0.478609	1.10131	0.630509	1.35089
Mol_1511	1104	1	2.59	0.102624	2.36378	0.451411	1.13272	0.630509	1.39307
Mol_1512	1104	1	2.41	0.102624	2.92603	0.750319	1.73528	0.630509	1.66362
Mol_1515	1104	1	1.6	0.102624	1.90453	0.631317	1.44629	0.630509	1.44534
Mol_1516	1104	1	2.1	0.102624	2.18474	0.44845	1.01876	0.630509	1.33774
Mol_1518	1104	1	3.44	0.102624	3.07276	0.546647	1.41602	0.630509	1.49833
Mol_1519	1104	1	1.2	0.102624	1.67684	0.52988	1.56525	0.630509	1.61468
Mol_1520	1104	1	3.33	0.102624	2.77094	0.557496	1.71214	0.630509	1.72181
Mol_1522	1104	1	2.59	0.102624	2.13925	0.498226	1.51044	0.630509	1.58424
Mol_1523	1104	1	3.6	0.102624	3.02436	0.764544	1.80066	0.630509	1.74547
Mol_1525	1104	1	3.09	0.102624	2.5704	0.557567	1.64368	0.630509	1.66827
Mol_1526	1104	1	-1.14	0.102624	-0.198291	0.842555	2.2374	0.630509	2.44408
Mol_1527	1104	1	2.3	0.102624	2.2618	0.579092	1.24827	0.630509	1.33054
Mol_1529	1104	1	2.03	0.102624	3.16812	0.660398	2.85889	0.630509	2.95788
Mol_1530	1104	1	1.4	0.102624	2.05227	0.675155	1.86211	0.630509	1.86381
Mol_1531	1104	1	2.4	0.102624	2.47562	0.53842	1.1856	0.630509	1.3359
Mol_1532	1104	1	4	0.102624	4.15974	0.663631	1.40758	0.630509	1.3608
Mol_1535	1104	1	2.83	0.102624	1.92752	0.59886	2.41415	0.630509	2.35308
Mol_1536	1104	1	3.09	0.102624	1.81043	0.630838	3.38636	0.630509	3.388
Mol_1539	1104	1	2	0.102624	2.01898	0.615046	1.30502	0.630509	1.32916
Mol_1540	1104	1	2.8	0.102624	2.64798	0.741681	1.50843	0.630509	1.35777
Mol_1542	1104	1	4	0.102624	3.92513	0.468458	1.05514	0.630509	1.33575
Mol_1543	1104	1	3	0.102624	2.68292	0.505033	1.31129	0.630509	1.45516
Mol_1544	1104	1	2.7	0.102624	2.55476	0.502009	1.1503	0.630509	1.35524
Mol_1545	1104	1	2.33	0.102624	3.16589	0.73125	2.12687	0.630509	2.20749
Mol_1548	1104	1	3.2	0.102624	2.65177	0.694127	1.73442	0.630509	1.70673
Mol_1552	1104	1	3.45	0.102624	2.82982	0.477063	1.9047	0.630509	1.81245
Mol_1553	1104	1	0.78	0.102624	0.866957	0.555785	1.2186	0.630509	1.33821
Mol_1555	1104	1	0.54	0.102624	1.59139	0.493406	3.36222	0.630509	2.71902
Mol_1557	1104	2	2.005	0.0725659	1.95683	0.364661	1.143	0.630509	1.67157
Mol_1558	1104	1	3.5	0.102624	3.47734	0.636013	1.3378	0.630509	1.32935
Mol_1559	1104	1	3	0.102624	3.38637	0.580772	1.47019	0.630509	1.51646
Mol_1564	1104	1	3.1	0.102624	2.97498	0.530271	1.18884	0.630509	1.34836
Mol_1565	1104	1	2.6	0.102624	1.94684	0.685798	1.86426	0.630509	1.86528
Mol_1566	1104	1	3.9	0.102624	3.83958	0.66856	1.38992	0.630509	1.3333
Mol_1570	1104	1	3.3	0.102624	3.3557	0.718675	1.45954	0.630509	1.33261
Mol_1571	1104	1	1.9	0.102624	2.08506	0.680144	1.43963	0.630509	1.37178
Mol_1572	1104	1	2.76	0.102624	2.42066	0.730732	1.58066	0.630509	1.47353
Mol_1573	1104	1	2.2	0.102624	3.06787	0.694336	2.20398	0.630509	2.27604
Mol_1574	1104	1	2.36	0.102624	1.32002	0.770787	2.43544	0.630509	2.68901
Mol_1578	1104	1	3.5	0.102624	3.44546	0.827253	1.59691	0.630509	1.33245
Mol_1579	1104	1	1.6	0.102624	1.09558	0.724859	1.70706	0.630509	1.64872
Mol_1580	1104	1	2.042	0.102624	2.12984	0.701133	1.44019	0.630509	1.33841
Mol_1581	1104	1	2.247	0.102624	2.50378	0.75431	1.56193	0.630509	1.41163
Mol_1582	1104	1	2.7	0.102624	2.97312	0.491111	1.24207	0.630509	1.42252
Mol_1583	1104	1	1.5	0.102624	1.93495	0.496397	1.48155	0.630509	1.56664
Mol_1584	1104	1	1.69	0.102624	1.82595	0.496339	1.13508	0.630509	1.35195
Mol_1585	1104	1	2.31	0.102624	2.62779	0.48209	1.28699	0.630509	1.45573
Mol_1586	1104	1	0.44	0.102624	0.761681	0.39467	1.21295	0.630509	1.45885
Mol_1587	1104	1	2.62	0.102624	2.93936	0.558052	1.37404	0.630509	1.45698
Mol_1588	1104	1	3.32	0.102624	3.1138	0.655514	1.41608	0.630509	1.38218
Mol_1589	1104	1	4	0.102624	4.22715	0.708677	1.49419	0.630509	1.3936
Mol_1590	1104	2	1.091	0.0725659	1.37189	0.654157	1.79719	0.630509	1.76789
Mol_1592	1104	1	2.6	0.102624	1.67776	0.608991	2.4416	0.630509	2.39844
Mol_1593	1104	1	1.96	0.102624	1.90075	0.470898	1.05524	0.630509	1.33312
Mol_1594	1104	1	3.04	0.102624	2.66843	0.502115	1.38245	0.630509	1.50235
Mol_1597	1104	1	4.27	0.102624	3.18811	0.492197	3.50533	0.630509	2.80086
Mol_1598	1104	1	3.2	0.102624	2.4081	0.576698	2.18488	0.630509	2.11744
Mol_1600	1104	2	1.44	0.0725659	1.37189	0.654157	1.71043	0.630509	1.67449
Mol_1601	1104	1	1.586	0.102624	1.57398	0.680117	1.40274	0.630509	1.32889
Mol_1602	1104	1	1.569	0.102624	1.57398	0.680117	1.40261	0.630509	1.32874
Mol_1603	1104	1	1.81	0.102624	1.7596	0.686899	1.41497	0.630509	1.3319
Mol_1604	1104	2	2.88	0.0725659	2.55775	0.435044	1.5792	0.630509	1.79926
Mol_1605	1104	1	3.3	0.102624	2.74025	0.529739	1.71833	0.630509	1.72277
Mol_1606	1104	1	2.67	0.102624	2.82059	0.615629	1.33539	0.630509	1.35722
Mol_1608	1104	1	2.1	0.102624	2.24635	0.442877	1.04367	0.630509	1.35564
Mol_1609	1104	1	2.203	0.102624	2.07232	0.411777	0.970827	0.630509	1.35018
Mol_1610	1104	1	1.63	0.102624	1.33018	0.594308	1.39849	0.630509	1.44176
Mol_1611	1104	1	1.35	0.102624	1.33018	0.594308	1.27179	0.630509	1.3292
Mol_1612	1104	1	3.5	0.102624	2.70424	0.760102	2.05951	0.630509	2.12514
Mol_1613	1104	1	3.68	0.102624	3.15039	0.566079	1.66176	0.630509	1.68149
Mol_1614	1104	1	4.25	0.102624	3.63063	0.738613	1.83494	0.630509	1.81119
Mol_1615	1104	1	4.15	0.102624	3.19004	0.667234	2.41885	0.630509	2.48773
Mol_1617	1104	1	2.8	0.102624	3.24529	0.61305	1.56519	0.630509	1.5781
Mol_1618	1104	1	2.9	0.102624	2.86525	0.392429	0.879401	0.630509	1.33022
Mol_1619	1104	1	1.56	0.102624	1.91144	1.0073	1.85002	0.630509	1.48405
Mol_1620	1104	1	3.45	0.102624	2.80037	0.665934	1.85781	0.630509	1.85949
Mol_1621	1104	1	3.31	0.102624	2.43856	0.507077	2.59478	0.630509	2.28383
Mol_1622	1104	1	2.63	0.102624	2.4039	0.532116	1.25466	0.630509	1.393
Mol_1625	1104	1	3.06	0.102624	2.50627	0.489269	1.72427	0.630509	1.71434
Mol_1626	1104	1	2.55	0.102624	2.45053	0.479092	1.08532	0.630509	1.34115
Mol_1627	1104	1	2.704	0.102624	2.48872	0.690804	1.46638	0.630509	1.387
Mol_1628	1104	1	2.317	0.102624	2.28193	0.626647	1.32429	0.630509	1.33025
Mol_1629	1104	2	1.7695	0.0725659	1.55875	0.671867	1.78059	0.630509	1.72452
Mol_1630	1104	1	2.78	0.102624	2.85874	0.505449	1.12713	0.630509	1.3365
Mol_1631	1104	1	2.908	0.102624	3.23088	0.686108	1.52188	0.630509	1.45983
Mol_1632	1104	1	0.42	0.102624	0.849021	0.689805	1.60981	0.630509	1.5602
Mol_1633	1104	2	3.4915	0.0725659	3.42592	0.394039	1.22276	0.630509	1.67406
Mol_1634	1104	1	1.59	0.102624	2.00261	0.484399	1.43706	0.630509	1.54283
Mol_1635	1104	1	3.597	0.102624	3.20767	0.675447	1.56197	0.630509	1.51935
Mol_1637	1104	1	2.674	0.102624	2.48872	0.690804	1.45379	0.630509	1.37188
Mol_1638	1104	1	4.4	0.102624	3.70049	0.678044	1.93176	0.630509	1.94414
Mol_1644	1104	1	1.8	0.102624	1.42629	0.624331	1.49827	0.630509	1.50436
Mol_1645	1104	1	3.3	0.102624	3.53514	0.771187	1.5722	0.630509	1.39825
Mol_1646	1104	1	1.6	0.102624	1.62245	0.433827	0.970896	0.630509	1.32934
Mol_1647	1104	1	3.84	0.102624	3.63864	0.742593	1.52539	0.630509	1.3797
Mol_1648	1104	1	2.272	0.102624	2.50378	0.75431	1.5512	0.630509	1.39627
Mol_1649	1104	1	1.23	0.102624	1.16322	0.732638	1.47955	0.630509	1.33431
Mol_1650	1104	1	1.7	0.102624	1.41543	0.573736	1.36011	0.630509	1.43056
Mol_1653	1104	1	3	0.102624	3.29517	0.763626	1.59075	0.630509	1.43828
Mol_1654	1104	1	3.295	0.102624	3.1331	0.583617	1.29211	0.630509	1.36167
Mol_1655	1104	1	2.9	0.102624	2.65759	0.712456	1.50591	0.630509	1.40261
Mol_1657	1104	1	1.88	0.102624	1.98097	0.613151	1.31511	0.630509	1.34153
Mol_1658	1104	1	1.85	0.102624	1.93267	0.50591	1.12922	0.630509	1.3373
Mol_1659	1104	1	2.68	0.102624	2.01655	0.617471	1.8856	0.630509	1.88231
Mol_1660	1104	1	3	0.102624	2.49616	0.630873	1.64818	0.630509	1.64799
Mol_1661	1104	1	1.31	0.102624	1.54077	0.501347	1.21312	0.630509	1.39568
Mol_1662	1104	1	1.12	0.102624	1.46878	0.568275	1.41619	0.630509	1.4817
Mol_1663	1104	1	2.54	0.102624	1.39845	0.43697	4.38874	0.630509	2.9677
Mol_1664	1104	1	3	0.102624	1.77975	0.510823	3.97831	0.630509	3.20148
Mol_1665	1104	1	1.467	0.102624	1.90492	0.697426	1.62429	0.630509	1.56991
Mol_1666	1104	1	2.12	0.102624	2.8587	0.563597	2.07879	0.630509	2.01501
Mol_1667	1104	1	3	0.102624	2.98132	0.655447	1.36691	0.630509	1.32914
Mol_1668	1104	1	2.137	0.102624	2.40928	0.360002	1.08168	0.630509	1.42194
Mol_1669	1104	1	2.102	0.102624	2.01195	0.43999	1.00383	0.630509	1.3389
Mol_1672	1104	1	1.71	0.102624	1.93254	0.355652	0.980273	0.630509	1.39099
Mol_1673	1104	1	1.75	0.102624	1.93254	0.355652	0.916225	0.630509	1.37061
Mol_1674	1104	1	1.8	0.102624	1.93254	0.355652	0.853952	0.630509	1.3508
Mol_1675	1104	1	1.481	0.102624	1.50607	0.67836	1.40074	0.630509	1.3295
Mol_1676	1104	1	2.023	0.102624	2.12984	0.701133	1.44395	0.630509	1.34306
Mol_1677	1104	1	2.217	0.102624	2.07232	0.411777	0.982195	0.630509	1.35503
Mol_1678	1104	1	2.06	0.102624	1.93254	0.355652	0.848739	0.630509	1.34914
Mol_1679	1104	1	1.489	0.102624	1.50607	0.67836	1.40037	0.630509	1.32907
Mol_1680	1104	1	1.6	0.102624	1.99697	0.391455	1.38735	0.630509	1.5269
Mol_1682	1104	1	0.85	0.102624	1.81064	0.483114	3.04868	0.630509	2.48938
Mol_1683	1104	1	-0.11	0.102624	0.390287	0.555922	1.61153	0.630509	1.6435
Mol_1684	1104	1	-0.18	0.102624	0.741528	0.52473	2.69305	0.630509	2.39679
Mol_1685	1104	1	2.03	0.102624	2.42788	0.433567	1.39007	0.630509	1.52782
Mol_1689	1104	1	3.6	0.102624	3.13181	0.541029	1.55483	0.630509	1.60441
Mol_1690	1104	1	3.5	0.102624	2.88134	0.826619	1.87405	0.630509	1.81009
Mol_1691	1104	1	3.38	0.102624	2.83755	0.507378	1.69016	0.630509	1.6988
Mol_1692	1104	1	3.25	0.102624	3.16997	0.613363	1.3104	0.630509	1.33676
Mol_1694	1104	2	2.422	0.0725659	2.34135	0.458829	1.37214	0.630509	1.67684
Mol_1697	1104	1	2.356	0.102624	2.12315	0.455267	1.14602	0.630509	1.3969
Mol_1698	1104	1	1.892	0.102624	2.0693	0.470124	1.11687	0.630509	1.36824
Mol_1699	1104	1	2.77	0.102624	2.66101	0.689395	1.42832	0.630509	1.34365
Mol_1701	1104	1	3	0.102624	3.80106	0.759031	2.06702	0.630509	2.13579
Mol_1702	1104	1	2.97	0.102624	2.76053	0.717711	1.49781	0.630509	1.38389
Mol_1703	1104	1	3.5	0.102624	2.94101	0.6584	1.7313	0.630509	1.7217
Mol_1704	1104	1	3.5	0.102624	3.17749	0.684906	1.52031	0.630509	1.45953
Mol_1705	1104	1	3.54	0.102624	4.23159	0.708933	1.919	0.630509	1.93027
Mol_1706	1104	1	3.9	0.102624	3.6942	0.518347	1.21799	0.630509	1.38198
Mol_1707	1104	1	3.5	0.102624	3.21976	0.486644	1.24451	0.630509	1.42748
Mol_1708	1104	1	3.19	0.102624	3.68274	0.792297	1.74564	0.630509	1.63407
Mol_1709	1104	1	3.5	0.102624	3.76911	0.591071	1.36958	0.630509	1.41979
Mol_1710	1104	1	4.1	0.102624	3.76061	0.443025	1.28281	0.630509	1.47357
Mol_1711	1104	1	3.52	0.102624	2.85061	0.461655	2.07969	0.630509	1.89228
Mol_1712	1104	1	3.5	0.102624	2.86784	0.571247	1.84521	0.630509	1.83133
Mol_1713	1104	1	3.15	0.102624	3.65185	0.805216	1.76238	0.630509	1.64547
Mol_1715	1104	1	1.454	0.102624	1.97378	0.699281	1.706	0.630509	1.6685
Mol_1716	1104	1	2.3	0.102624	2.50241	0.471616	1.14087	0.630509	1.38023
Mol_1718	1104	1	1.4	0.102624	1.9105	0.749414	1.72962	0.630509	1.65648
Mol_1719	1104	1	2.62	0.102624	2.6149	0.48305	1.07167	0.630509	1.32874
Mol_1720	1104	1	1.164	0.102624	1.20587	0.592964	1.27153	0.630509	1.33091
Mol_1721	1104	1	1.23	0.102624	1.20587	0.592964	1.26987	0.630509	1.32944
Mol_1722	1104	1	2.65	0.102624	2.97583	0.742824	1.58514	0.630509	1.46223
Mol_1723	1104	1	3	0.102624	3.25666	0.653644	1.44091	0.630509	1.41156
Mol_1731	1104	1	0.5	0.102624	1.00786	0.737325	1.71886	0.630509	1.65311
Mol_1734	1104	1	1.9	0.102624	2.26542	0.339775	1.32115	0.630509	1.49665
Mol_1735	1104	1	2.1	0.102624	2.26542	0.339775	0.86134	0.630509	1.36312
Mol_1736	1104	1	1.7	0.102624	1.88619	0.32625	0.868915	0.630509	1.37231
Mol_1737	1104	1	1.7	0.102624	1.88619	0.32625	0.868915	0.630509	1.37231
Mol_1739	1104	1	1.9	0.102624	1.91479	0.285096	0.587888	0.630509	1.32898
Mol_1742	1104	2	2.35	0.0725659	2.49945	0.558634	1.58522	0.630509	1.69675
Mol_1744	1104	1	3.5	0.102624	3.14928	0.579569	1.42999	0.630509	1.48341
Mol_1751	1104	1	0.2	0.102624	1.04071	0.599536	2.26292	0.630509	2.21766
Mol_1752	1104	1	3.8	0.102624	3.83858	0.677739	1.40078	0.630509	1.33058
Mol_1753	1104	1	0.94	0.102624	0.523571	0.413346	1.43152	0.630509	1.54681
Mol_1754	1104	1	0.6	0.102624	0.15544	0.423087	1.49797	0.630509	1.57727
Mol_1755	1104	1	1	0.102624	2.36666	0.522769	4.56455	0.630509	3.67785
Mol_1756	1104	1	3.06	0.102624	2.27427	0.694494	2.06303	0.630509	2.10519
Mol_1757	1104	1	2.66	0.102624	2.80197	0.661974	1.39917	0.630509	1.35406
Mol_1759	1104	1	1.26	0.102624	1.22399	0.425564	0.955003	0.630509	1.33034
Mol_1761	1104	1	2.69	0.102624	2.65841	0.555445	1.20739	0.630509	1.32996
Mol_1762	1104	1	2.2	0.102624	2.08551	0.355559	0.836117	0.630509	1.34519
Mol_1763	1104	1	2.5	0.102624	2.08551	0.355559	1.46375	0.630509	1.54478
Mol_1764	1104	1	2.1	0.102624	2.08549	0.335055	0.731071	0.630509	1.32897
Mol_1765	1104	1	2.2	0.102624	2.08549	0.335055	0.788533	0.630509	1.3452
Mol_1766	1104	1	1.41	0.102624	1.1842	0.61347	1.3698	0.630509	1.39283
Mol_1767	1104	1	2.369	0.102624	2.07109	0.568425	1.36544	0.630509	1.44033
Mol_1768	1104	1	2.8	0.102624	2.71471	0.271165	0.592734	0.630509	1.33785
Mol_1769	1104	1	2.35	0.102624	2.07109	0.568425	1.34848	0.630509	1.42654
Mol_1771	1104	1	1.31	0.102624	1.1842	0.61347	1.32308	0.630509	1.34861
Mol_1772	1104	1	2.9	0.102624	3.02445	0.447641	1.03785	0.630509	1.34818
Mol_1773	1104	1	1.54	0.102624	1.52184	0.437096	0.97751	0.630509	1.32912
Mol_1774	1104	1	0.44	0.102624	0.761681	0.39467	1.21295	0.630509	1.45885
Mol_1775	1104	1	0.42	0.102624	0.761681	0.39467	1.25554	0.630509	1.47554
Mol_1776	1104	1	0.62	0.102624	0.716214	0.535925	1.18738	0.630509	1.34035
Mol_1777	1104	2	3.07	0.0725659	3.07405	0.590725	1.60442	0.630509	1.66868
Mol_1780	1104	3	3.355	0.0592498	2.95892	0.595417	2.0337	0.630509	2.06649
Mol_1781	1104	2	2.528	0.0725659	1.96487	0.643825	2.0718	0.630509	2.0675
Mol_1782	1104	1	3.3	0.102624	3.53061	0.729088	1.52066	0.630509	1.39559
Mol_1783	1104	2	3.9235	0.0725659	3.31491	0.713894	2.15478	0.630509	2.13449
Mol_1788	1104	1	0.4	0.102624	1.38806	0.599795	2.63701	0.630509	2.55659
Mol_1789	1104	1	2.25	0.102624	1.89831	0.549318	1.40001	0.630509	1.48427
Mol_1790	1104	1	3.5	0.102624	3.4362	0.678874	1.40521	0.630509	1.33382
Mol_1791	1104	1	3.5	0.102624	3.28584	0.674032	1.44428	0.630509	1.38639
Mol_1792	1104	1	2.16	0.102624	2.47174	0.521668	1.32386	0.630509	1.45093
Mol_1793	1104	1	3.5	0.102624	2.87544	0.551731	1.84001	0.630509	1.81932
Mol_1794	1104	1	2.29	0.102624	2.13124	0.595027	1.308	0.630509	1.3604
Mol_1795	1104	1	2.99	0.102624	2.35322	0.567161	1.85623	0.630509	1.8387
Mol_1796	1104	1	3.02	0.102624	2.82483	0.532025	1.23151	0.630509	1.37661
Mol_1797	1104	1	4.01	0.102624	3.53793	0.65983	1.62893	0.630509	1.60899
Mol_1798	1104	1	2.32	0.102624	2.06372	0.499436	1.23518	0.630509	1.41131
Mol_1799	1104	1	3.74	0.102624	3.5074	0.686635	1.46928	0.630509	1.39675
Mol_1800	1104	1	3.98	0.102624	3.10367	0.629977	2.2954	0.630509	2.29459
Mol_1801	1104	1	3.5	0.102624	2.75241	0.507328	2.20426	0.630509	2.03163
Mol_1802	1104	1	3.29	0.102624	3.14887	0.644895	1.37463	0.630509	1.35376
Mol_1803	1104	1	3.5	0.102624	2.92417	0.43101	1.85587	0.630509	1.74575
Mol_1804	1104	1	2.67	0.102624	2.46254	0.5669	1.29246	0.630509	1.38284
Mol_1807	1104	1	2.6	0.102624	2.32923	0.470273	1.21181	0.630509	1.42092
Mol_1808	1104	1	3.08	0.102624	3.35354	0.676236	1.4788	0.630509	1.42281
Mol_1809	1104	1	2.62	0.102624	2.57562	0.578103	1.24739	0.630509	1.33118
Mol_1810	1104	1	2.7	0.102624	2.65841	0.555445	1.20857	0.630509	1.33088
Mol_1811	1104	1	1.92	0.102624	1.79939	0.548007	1.21697	0.630509	1.347
Mol_1812	1104	1	1.65	0.102624	1.68661	0.608927	1.29664	0.630509	1.33039
Mol_1813	1104	1	2.36	0.102624	2.32841	0.646087	1.35368	0.630509	1.32996
Mol_1814	1104	1	0.935	0.102624	0.818121	0.536065	1.19528	0.630509	1.34589
Mol_1815	1104	1	1.717	0.102624	1.76022	0.477454	1.06459	0.630509	1.33105
Mol_1816	1104	1	1.725	0.102624	1.76022	0.477454	1.06322	0.630509	1.33026
Mol_1817	1104	1	1.91	0.102624	1.79939	0.548007	1.21312	0.630509	1.34409
Mol_1818	1104	1	1.62	0.102624	1.68661	0.608927	1.30081	0.630509	1.33428
Mol_1819	1104	1	2.39	0.102624	2.32841	0.646087	1.35702	0.630509	1.33348
Mol_1820	1104	1	0.919	0.102624	0.818121	0.536065	1.18922	0.630509	1.3415
Mol_1821	1104	1	3.6	0.102624	3.40807	0.661176	1.41713	0.630509	1.37504
Mol_1823	1104	1	2.84	0.102624	2.65199	0.485528	1.15147	0.630509	1.37316
Mol_1824	1104	1	0.6	0.102624	0.586009	0.706412	1.43988	0.630509	1.32895
Mol_1825	1104	1	2.32	0.102624	1.3613	0.64362	2.45812	0.630509	2.48469
Mol_1827	1104	1	3.02	0.102624	2.21686	0.753635	2.07096	0.630509	2.13999
Mol_1828	1104	1	1.66	0.102624	1.6036	0.795875	1.5592	0.630509	1.33271
Mol_1829	1104	1	2.5	0.102624	2.44805	0.313788	0.684835	0.630509	1.3321
Mol_1830	1104	1	3.5	0.102624	3.02824	0.447243	1.55469	0.630509	1.60863
Mol_1831	1104	1	2.2	0.102624	2.27902	0.46804	1.05577	0.630509	1.33656
Mol_1833	1104	1	2.67	0.102624	2.669	0.510604	1.12473	0.630509	1.32871
Mol_1834	1104	1	3.5	0.102624	2.42156	0.465794	3.71721	0.630509	2.7915
Mol_1835	1104	1	3.5	0.102624	3.36748	0.74748	1.51078	0.630509	1.35079
Mol_1836	1104	1	4.25	0.102624	3.7106	0.64912	1.7023	0.630509	1.69464
Mol_1837	1104	1	3.16	0.102624	3.49194	0.539848	1.36732	0.630509	1.46728
Mol_1839	1104	1	2.55	0.102624	2.7376	0.70949	1.4789	0.630509	1.37297
Mol_1840	1104	1	2.09	0.102624	1.7135	0.735268	1.61001	0.630509	1.50699
Mol_1841	1104	2	3.5	0.0725659	3.42881	0.750221	1.84505	0.630509	1.67503
Mol_1842	1104	1	3.2	0.102624	3.3657	0.616965	1.34364	0.630509	1.36324
Mol_1843	1104	1	2.381	0.102624	2.14926	0.732623	1.5254	0.630509	1.39625
Mol_1844	1104	1	2.09	0.102624	1.60809	0.652884	1.6351	0.630509	1.6208
Mol_1845	1104	1	0.94	0.102624	0.653396	0.694128	1.50776	0.630509	1.43202
Mol_1846	1104	1	-0.54	0.102624	0.219775	0.572574	2.11553	0.630509	2.05474
Mol_1847	1104	1	3.34	0.102624	3.07776	0.560406	1.32384	0.630509	1.4152
Mol_1848	1104	1	3.5	0.102624	2.96025	0.553015	1.67784	0.630509	1.69512
Mol_1849	1104	1	2.64	0.102624	2.58061	0.605195	1.29367	0.630509	1.33314
Mol_1850	1104	1	3.27	0.102624	3.24061	0.57197	1.23543	0.630509	1.32979
Mol_1851	1104	1	1.1	0.102624	2.71327	0.896327	3.29356	0.630509	4.60214
Mol_1852	1104	3	0.426667	0.0592498	2.29622	0.579917	6.98291	0.630509	6.26525
Mol_1853	1104	1	3.5	0.102624	3.52424	0.806631	1.57034	0.630509	1.32944
Mol_1854	1104	1	0.36	0.102624	1.08662	0.737216	1.96723	0.630509	1.99275
Mol_1855	1104	2	3.1	0.0725659	2.53689	0.640511	2.07065	0.630509	2.06747
Mol_1858	1104	1	2.99	0.102624	2.7913	0.54852	1.25927	0.630509	1.37836
Mol_1859	1104	1	2.6	0.102624	2.4293	0.63177	1.36715	0.630509	1.36535
Mol_1860	1104	1	2.05	0.102624	2.11327	0.496785	1.10654	0.630509	1.33374
Mol_1861	1104	1	3.5	0.102624	3.48303	0.652022	1.36173	0.630509	1.32907
Mol_1862	1104	1	3.5	0.102624	2.86039	0.481711	1.95048	0.630509	1.84325
Mol_1863	1104	1	2.89	0.102624	2.21529	0.513247	1.99375	0.630509	1.90127
Mol_1864	1104	1	2.189	0.102624	1.76725	0.598662	1.52647	0.630509	1.55242
Mol_1865	1104	1	1.773	0.102624	1.64669	0.638886	1.3611	0.630509	1.34877
Mol_1866	1104	1	1.329	0.102624	1.34989	0.580545	1.24917	0.630509	1.32925
Mol_1867	1104	1	3.5	0.102624	3.06873	0.504954	1.47877	0.630509	1.56263
Mol_1868	1104	1	3.5	0.102624	3.14527	0.683278	1.54188	0.630509	1.48697
Mol_1869	1104	1	2.98	0.102624	2.31186	0.541427	1.94252	0.630509	1.89016
Mol_1870	1104	1	2.58	0.102624	1.88649	0.542906	1.99961	0.630509	1.93361
Mol_1871	1104	1	2.674	0.102624	2.75436	0.686234	1.41819	0.630509	1.33683
Mol_1872	1104	2	3.576	0.0725659	2.96855	0.681455	2.1427	0.630509	2.13275
Mol_1875	1104	2	1.135	0.0725659	1.29503	0.556382	1.58683	0.630509	1.70086
Mol_1876	1104	2	1.16	0.0725659	1.29503	0.556382	1.57491	0.630509	1.69159
Mol_1877	1104	1	0.2	0.102624	0.586009	0.706412	1.58898	0.630509	1.51611
Mol_1878	1104	1	2.392	0.102624	2.14926	0.732623	1.53026	0.630509	1.40281
Mol_1884	1104	1	3.3	0.102624	2.68458	0.713036	1.82128	0.630509	1.80505
Mol_1885	1104	1	2.68	0.102624	3.01802	0.703868	1.55146	0.630509	1.47241
Mol_1886	1104	1	2.47	0.102624	3.21073	0.628212	2.0203	0.630509	2.0188
Mol_1890	1104	1	2.67	0.102624	2.79531	0.66236	1.39464	0.630509	1.34845
Mol_1893	1104	1	3.5	0.102624	3.39272	0.709794	1.45578	0.630509	1.34318
Mol_1898	1104	1	3	0.102624	2.00837	0.517439	2.97381	0.630509	2.56546
Mol_1899	1104	1	2	0.102624	1.41543	0.573736	1.75617	0.630509	1.75851
Mol_1901	1104	1	2.444	0.102624	2.28914	0.453771	1.07033	0.630509	1.35887
Mol_1902	1104	1	2.1	0.102624	2.02746	0.632463	1.3383	0.630509	1.33532
Mol_1903	1104	1	3.7	0.102624	3.11509	0.741766	1.79844	0.630509	1.75901
Mol_1904	1104	1	4	0.102624	3.66283	0.629672	1.47077	0.630509	1.47168
Mol_1905	1104	1	1.7	0.102624	1.78281	0.313042	0.703993	0.630509	1.33733
Mol_1906	1104	1	3.29	0.102624	3.36102	0.786162	1.54869	0.630509	1.33505
Mol_1907	1104	1	1.889	0.102624	1.62074	0.699912	1.50409	0.630509	1.41921
Mol_1908	1104	1	3.24	0.102624	3.02575	0.474336	1.15626	0.630509	1.38644
Mol_1909	1104	1	3.4	0.102624	3.08849	0.690004	1.5186	0.630509	1.45075
Mol_1910	1104	2	2.9845	0.0725659	2.91975	0.416523	1.27471	0.630509	1.67393
Mol_1911	1104	2	2.155	0.0725659	1.83989	0.472293	1.60748	0.630509	1.79354
Mol_1912	1104	1	2.168	0.102624	1.87719	0.374056	1.13318	0.630509	1.43507
Mol_1913	1104	1	2.147	0.102624	1.87719	0.374056	1.09111	0.630509	1.42026
Mol_1914	1104	2	2.085	0.0725659	1.83989	0.472293	1.51958	0.630509	1.74422
Mol_1915	1104	1	3.5	0.102624	3.16471	0.552291	1.38454	0.630509	1.47009
Mol_1916	1104	1	4.47	0.102624	3.13074	0.767667	3.04301	0.630509	3.5846
Mol_1917	1104	1	3.17	0.102624	2.50704	0.793548	1.90279	0.630509	1.8815
Mol_1920	1104	1	1.3	0.102624	1.60844	0.706934	1.53559	0.630509	1.44836
Mol_1921	1104	1	3.2	0.102624	2.59606	0.772908	1.83318	0.630509	1.78745
Mol_1922	1104	1	2.9	0.102624	2.57046	0.705844	1.54788	0.630509	1.46529
Mol_1923	1104	1	1.8	0.102624	1.83437	0.694692	1.42453	0.630509	1.33019
Mol_1924	1104	1	1.8	0.102624	2.14237	0.427752	1.27657	0.630509	1.47613
Mol_1925	1104	1	2.1	0.102624	2.37147	0.37193	1.09209	0.630509	1.4214
Mol_1926	1104	1	2.9	0.102624	3.10211	0.543125	1.25336	0.630509	1.38008
Mol_1927	1104	1	2.5	0.102624	2.82773	0.467374	1.28603	0.630509	1.4638
Mol_1928	1104	1	2.5	0.102624	2.06775	0.632299	1.56513	0.630509	1.5637
Mol_1929	1104	1	2.9	0.102624	2.63717	0.50943	1.2556	0.630509	1.41559
Mol_1930	1104	1	2.3	0.102624	2.79346	0.725121	1.69684	0.630509	1.63497
Mol_1931	1104	1	2.5	0.102624	2.24759	0.455603	1.16939	0.630509	1.40884
Mol_1932	1104	1	2.7	0.102624	2.58372	0.378513	0.889123	0.630509	1.34571
Mol_1933	1104	1	2.5	0.102624	2.4947	0.477467	1.06059	0.630509	1.32874
Mol_1934	1104	1	2.7	0.102624	2.61581	0.426462	0.972895	0.630509	1.33762
Mol_1935	1104	1	0.68	0.102624	0.676177	0.546921	1.19086	0.630509	1.32872
Mol_1937	1104	1	2.409	0.102624	2.87094	0.546309	1.54725	0.630509	1.59709
Mol_1938	1104	1	1.392	0.102624	1.34419	0.53644	1.17616	0.630509	1.33158
Mol_1940	1104	1	1.531	0.102624	1.79915	0.391034	1.10728	0.630509	1.41914
Mol_1941	1104	1	1.5	0.102624	1.09684	0.60908	1.51414	0.630509	1.53313
Mol_1942	1104	1	-0.2	0.102624	0.538196	0.700865	1.98665	0.630509	2.01408
Mol_1943	1104	1	2.47	0.102624	2.68099	0.640076	1.3977	0.630509	1.3847
Mol_1944	1104	1	3.5	0.102624	3.03074	0.738136	1.68481	0.630509	1.60567
Mol_1945	1104	1	1.79	0.102624	1.60401	0.589958	1.31381	0.630509	1.37221
Mol_1946	1104	1	2.61	0.102624	2.79544	0.622267	1.3603	0.630509	1.37196
Mol_1947	1104	1	3.5	0.102624	3.71974	0.453548	1.129	0.630509	1.38944
Mol_1948	1104	1	3.8	0.102624	3.37638	0.46068	1.44925	0.630509	1.55441
Mol_1950	1104	2	3.0685	0.0725659	1.95965	0.724262	2.97767	0.630509	3.21509
Mol_1951	1104	1	2.8	0.102624	3.12499	0.376066	1.20933	0.630509	1.46154
Mol_1952	1104	1	1.9	0.102624	2.17731	0.642945	1.44074	0.630509	1.42542
Mol_1953	1104	1	2.6	0.102624	2.24883	0.600149	1.45193	0.630509	1.48381
Mol_1957	1104	1	3.5	0.102624	2.61084	0.746743	2.203	0.630509	2.32308
Mol_1958	1104	1	0.79	0.102624	1.57914	0.687146	2.07207	0.630509	2.11194
Mol_1959	1104	1	1.34	0.102624	1.06203	0.364311	1.09771	0.630509	1.42589
Mol_1961	1104	1	0.79	0.102624	1.57914	0.687146	2.07207	0.630509	2.11194
Mol_1962	1104	1	3.5	0.102624	1.56442	0.615029	6.25675	0.630509	6.04075
Mol_1963	1104	1	3.5	0.102624	2.56035	0.537705	2.70136	0.630509	2.4392
Mol_1964	1104	1	2.17	0.102624	2.75892	0.648613	1.76848	0.630509	1.76491
Mol_1965	1104	1	2.73	0.102624	2.80472	0.702619	1.44007	0.630509	1.33573
Mol_1966	1104	1	2.5	0.102624	2.17229	0.736715	1.57977	0.630509	1.46378
Mol_1967	1104	1	0.37	0.102624	1.13953	0.657573	2.05441	0.630509	2.07349
Mol_1968	1104	1	0.962	0.102624	0.905595	0.604226	1.29166	0.630509	1.33271
Mol_1970	1104	1	1.98	0.102624	1.98903	0.478603	1.06297	0.630509	1.32881
Mol_1971	1104	1	2.53	0.102624	2.24687	0.445939	1.19714	0.630509	1.42952
Mol_1972	1104	1	3	0.102624	2.90866	0.526269	1.16882	0.630509	1.3392
Mol_1973	1104	1	2.065	0.102624	2.53486	0.69995	1.65599	0.630509	1.60637
Mol_1974	1104	1	2.252	0.102624	1.42526	0.743199	2.10815	0.630509	2.18835
Mol_1980	1104	1	3.699	0.102624	3.70475	0.680745	1.40352	0.630509	1.32875
Mol_1981	1104	1	1.7	0.102624	0.257559	0.850277	3.06072	0.630509	3.94558
Mol_1986	1104	1	0.35	0.102624	0.41185	0.458826	1.0317	0.630509	1.33352
Mol_1987	1104	1	0.56	0.102624	0.698737	0.516554	1.17191	0.630509	1.35291
Mol_1988	1104	1	0.82	0.102624	1.04156	0.477977	1.16897	0.630509	1.39044
Mol_1989	1104	1	0.58	0.102624	0.572732	0.843252	1.61364	0.630509	1.32877
Mol_1990	1104	1	1.74	0.102624	1.81823	0.722862	1.46808	0.630509	1.3364
Mol_1991	1104	1	2.21	0.102624	2.08567	0.533934	1.19479	0.630509	1.34815
Mol_1992	1104	1	0.57	0.102624	0.847082	0.768399	1.58717	0.630509	1.42527
Mol_1994	1104	2	3.5	0.0725659	3.01048	0.753354	2.05579	0.630509	1.97004
Mol_1999	1104	1	1.7	0.102624	2.10113	0.544148	1.45765	0.630509	1.53108
Mol_2000	1104	1	3.6	0.102624	3.35145	0.760598	1.56553	0.630509	1.4064
Mol_2001	1104	1	4.25	0.102624	3.73269	0.735923	1.72685	0.630509	1.66529
Mol_2002	1104	1	2.93	0.102624	2.88661	0.745208	1.49377	0.630509	1.33107
Mol_2004	1104	1	2.488	0.102624	1.92421	0.773843	1.79449	0.630509	1.72848
Mol_2005	1104	1	3.77	0.102624	3.37831	0.665831	1.55488	0.630509	1.52167
Mol_2006	1104	1	2.6	0.102624	2.06664	0.567249	1.66814	0.630509	1.68649
Mol_2007	1104	1	1.46	0.102624	1.18954	0.660057	1.45729	0.630509	1.42071
Mol_2008	1104	1	2.143	0.102624	2.65913	0.640066	1.66848	0.630509	1.66375
Mol_2009	1104	1	0.8	0.102624	1.38736	0.569362	1.76181	0.630509	1.76262
Mol_2010	1104	2	2.025	0.0725659	1.93879	0.433006	1.32012	0.630509	1.678
Mol_2011	1104	1	2.8	0.102624	2.53104	0.507992	1.25997	0.630509	1.41969
Mol_2012	1104	1	2.2	0.102624	2.6996	0.570146	1.61495	0.630509	1.64264
Mol_2013	1104	1	3.9	0.102624	3.82154	0.794953	1.56042	0.630509	1.33645
Mol_2014	1104	2	3.55	0.0725659	2.71712	0.737214	2.46142	0.630509	2.54113
Mol_2015	1104	1	1.653	0.102624	1.94003	0.732967	1.55251	0.630509	1.43233
Mol_2017	1104	1	1.65	0.102624	1.53668	0.452279	1.04036	0.630509	1.34486
Mol_2018	1104	1	3.5	0.102624	2.91911	0.571961	1.74984	0.630509	1.75311
Mol_2019	1104	1	2.44	0.102624	2.3316	0.388158	0.904291	0.630509	1.34348
Mol_2022	1104	1	1.96	0.102624	2.2168	0.677423	1.47056	0.630509	1.41165
Mol_2023	1104	1	1.39	0.102624	2.3208	0.752715	2.26649	0.630509	2.41838
Mol_2024	1104	1	2.2	0.102624	2.28518	0.355441	0.812688	0.630509	1.33783
Mol_2025	1104	1	2.3	0.102624	2.28518	0.355441	0.784839	0.630509	1.32898
Mol_2026	1104	1	2.6	0.102624	2.40238	0.355674	0.938929	0.630509	1.37782
Mol_2027	1104	1	2.4	0.102624	2.40238	0.355674	0.784593	0.630509	1.32871
Mol_2032	1104	1	2.67	0.102624	2.45052	0.613626	1.36627	0.630509	1.38929
Mol_2033	1104	1	2.81	0.102624	3.14892	0.632843	1.47571	0.630509	1.47317
Mol_2036	1104	1	2.5	0.102624	2.27274	0.762047	1.55848	0.630509	1.39366
Mol_2037	1104	1	3.01	0.102624	2.49511	0.511583	1.63304	0.630509	1.66214
Mol_2040	1104	1	3.4	0.102624	2.51906	0.699542	2.22305	0.630509	2.30478
Mol_2041	1104	1	3.5	0.102624	2.10766	0.659176	3.60281	0.630509	3.76694
Mol_2042	1104	1	3.06	0.102624	2.14436	0.679207	2.30996	0.630509	2.38318
Mol_2043	1104	1	2.5	0.102624	2.57562	0.578103	1.25299	0.630509	1.3359
Mol_2045	1104	1	2.21	0.102624	2.46976	0.654685	1.44408	0.630509	1.41357
Mol_2046	1104	1	2.5	0.102624	1.68373	0.683039	2.12085	0.630509	2.16673
Mol_2047	1104	1	3.58	0.102624	3.05107	0.676194	1.70285	0.630509	1.68057
Mol_2048	1104	1	1.2	0.102624	1.14334	0.616842	1.3116	0.630509	1.33274
Mol_2049	1104	1	3.17	0.102624	2.81032	0.64273	1.50398	0.630509	1.49141
Mol_2050	1104	1	3	0.102624	1.84565	0.78418	2.62559	0.630509	3.00465
Mol_2051	1104	1	1.732	0.102624	1.96843	0.687093	1.47176	0.630509	1.39901
Mol_2052	1104	1	1.6	0.102624	1.52184	0.437096	0.992636	0.630509	1.33639
Mol_2053	1104	1	1.6	0.102624	1.52184	0.437096	0.992636	0.630509	1.33639
Mol_2054	1104	1	3	0.102624	2.54598	0.561758	1.54329	0.630509	1.58796
Mol_2055	1104	1	3.61	0.102624	2.31199	0.824684	2.83032	0.630509	3.44775
Mol_2056	1104	1	1.156	0.102624	0.875026	0.494406	1.25532	0.630509	1.428
Mol_2057	1104	1	0.5	0.102624	0.849021	0.689805	1.54441	0.630509	1.48192
Mol_2058	1104	1	3.75	0.102624	3.21992	0.65162	1.69167	0.630509	1.6821
Mol_2059	1104	1	1.76	0.102624	1.84104	0.763784	1.52187	0.630509	1.33696
Mol_2061	1104	1	3.5	0.102624	3.85452	0.795082	1.65512	0.630509	1.48678
Mol_2063	1104	1	1.8	0.102624	1.31695	0.54312	1.57963	0.630509	1.62218
Mol_2068	1104	1	0.42	0.102624	1.336	0.689337	2.29862	0.630509	2.38401
Mol_2069	1104	1	3.2	0.102624	2.621	0.696124	1.77123	0.630509	1.75035
Mol_2071	1104	1	2.749	0.102624	2.55164	0.69049	1.45823	0.630509	1.3777
Mol_2072	1104	1	2.756	0.102624	2.55164	0.69049	1.46117	0.630509	1.38123
Mol_2073	1104	1	2.192	0.102624	2.26736	0.458222	1.03489	0.630509	1.33585
Mol_2074	1104	2	3.15	0.0725659	0.963023	0.727932	6.3238	0.630509	7.68421
Mol_2075	1104	1	4.25	0.102624	4.68746	0.68308	1.6119	0.630509	1.5694
Mol_2077	1104	1	3.5	0.102624	3.06132	0.645718	1.58269	0.630509	1.57074
Mol_2078	1104	1	2.47	0.102624	2.69778	0.598464	1.35043	0.630509	1.39396
Mol_2079	1104	1	2.35	0.102624	2.61165	0.540288	1.29634	0.630509	1.41481
Mol_2080	1104	1	3.55	0.102624	3.14434	0.58497	1.49633	0.630509	1.53568
Mol_2081	1104	1	2.23	0.102624	2.22944	0.584609	1.25528	0.630509	1.3287
Mol_2082	1104	1	2.36	0.102624	2.33192	0.580839	1.25018	0.630509	1.3297
Mol_2083	1104	1	3.66	0.102624	2.83038	0.575764	2.27863	0.630509	2.19437
Mol_2084	1104	1	3.62	0.102624	2.978	0.555641	1.87362	0.630509	1.8471
Mol_2085	1104	1	0.6	0.102624	1.07813	0.708207	1.67007	0.630509	1.61623
Mol_2086	1104	1	2.52	0.102624	2.57678	0.671938	1.39433	0.630509	1.33276
Mol_2087	1104	1	3.47	0.102624	2.69273	0.712293	2.04318	0.630509	2.08856
Mol_2088	1104	2	2.0545	0.0725659	1.54743	0.685481	2.02483	0.630509	1.99205
Mol_2089	1104	1	3.5	0.102624	3.07959	0.947559	1.82711	0.630509	1.551
Mol_2090	1104	1	0.92	0.102624	1.718	0.775145	2.06067	0.630509	2.12964
Mol_2091	1104	1	3.16	0.102624	2.94032	0.580535	1.3201	0.630509	1.3894
Mol_2092	1104	2	3.818	0.0725659	3.46327	0.693263	1.8933	0.630509	1.82692
Mol_2093	1104	2	4	0.0725659	3.39292	0.696366	2.14682	0.630509	2.13219
Mol_2094	1104	2	2.6465	0.0725659	2.11923	0.67438	2.04074	0.630509	2.01832
Mol_2096	1104	1	1.87	0.102624	1.83541	0.348567	0.771025	0.630509	1.33021
Mol_2097	1104	1	1.86	0.102624	1.83541	0.348567	0.76859	0.630509	1.32946
Mol_2100	1104	1	3.35	0.102624	3.02526	0.654493	1.48818	0.630509	1.46134
Mol_2101	1104	1	3.24	0.102624	2.83215	0.692469	1.59362	0.630509	1.53792
Mol_2102	1104	1	1.1	0.102624	1.65024	0.794972	1.79511	0.630509	1.7095
Mol_2103	1104	1	2.4	0.102624	2.30023	0.420519	0.968346	0.630509	1.34123
Mol_2104	1104	1	1.4	0.102624	0.813144	0.568312	1.76107	0.630509	1.76187
Mol_2105	1104	1	4.25	0.102624	4.27603	0.525061	1.15278	0.630509	1.32956
Mol_2106	1104	1	1.2	0.102624	1.65024	0.794972	1.71595	0.630509	1.58367
Mol_2107	1104	1	2.36	0.102624	2.6632	0.728616	1.55658	0.630509	1.44433
Mol_2108	1104	1	1.65	0.102624	2.0476	0.712944	1.6042	0.630509	1.52753
Mol_2110	1104	1	2.6	0.102624	2.28427	0.641559	1.46672	0.630509	1.45408
Mol_2111	1104	1	2.99	0.102624	2.75345	0.543133	1.27898	0.630509	1.39908
Mol_2112	1104	1	2.62	0.102624	2.50899	0.549509	1.2158	0.630509	1.3442
Mol_2113	1104	1	2.4	0.102624	1.86395	0.674938	1.71051	0.630509	1.69012
Mol_2114	1104	1	2.92	0.102624	3.29146	0.660362	1.532	0.630509	1.50225
Mol_2115	1104	1	3.27	0.102624	3.8095	0.70768	1.73202	0.630509	1.69478
Mol_2116	1104	1	3.1	0.102624	3.22232	0.77869	1.54757	0.630509	1.34752
Mol_2117	1104	1	3.5	0.102624	3.59979	0.741032	1.49563	0.630509	1.34123
Mol_2118	1104	1	3.9	0.102624	3.67223	0.54383	1.27308	0.630509	1.39395
Mol_2120	1104	1	2.7	0.102624	2.45397	0.603708	1.36951	0.630509	1.40484
Mol_2121	1104	1	2.99	0.102624	2.03023	0.615926	2.52001	0.630509	2.48727
Mol_2122	1104	1	1.75	0.102624	1.98206	0.749319	1.54543	0.630509	1.39644
Mol_2124	1104	1	1.63	0.102624	0.826853	0.731961	2.07647	0.630509	2.14
Mol_2125	1104	1	3.8	0.102624	3.50365	0.479317	1.25534	0.630509	1.43916
Mol_2126	1104	1	2.5	0.102624	3.05833	0.577431	1.71078	0.630509	1.72078
Mol_2129	1104	1	2.6	0.102624	2.1652	0.64197	1.57561	0.630509	1.56648
Mol_2130	1104	1	3.8	0.102624	3.58953	0.711555	1.49053	0.630509	1.38442
Mol_2133	1104	1	2.5	0.102624	2.82306	0.536557	1.35365	0.630509	1.45997
Mol_2135	1104	1	3.4	0.102624	3.3905	0.463494	1.03245	0.630509	1.32882
Mol_2137	1104	1	1	0.102624	1.83062	0.640383	2.18502	0.630509	2.19644
Mol_2138	1104	1	2	0.102624	2.88612	0.683534	2.24778	0.630509	2.31629
Mol_2139	1104	1	1.7	0.102624	2.34875	0.691622	1.85891	0.630509	1.85806
Mol_2141	1104	1	1.5	0.102624	1.78861	0.723634	1.54281	0.630509	1.43347
Mol_2142	1104	1	1.992	0.102624	2.01945	0.505718	1.11697	0.630509	1.32965
Mol_2143	1104	1	2.64	0.102624	2.78347	0.724065	1.48349	0.630509	1.35459
Mol_2147	1104	1	2.64	0.102624	2.78347	0.724065	1.48349	0.630509	1.35459
Mol_2150	1104	1	1.783	0.102624	1.97264	0.396516	0.99951	0.630509	1.37394
Mol_2151	1104	1	2.086	0.102624	2.62612	0.515026	1.68292	0.630509	1.69562
Mol_2152	1104	1	1.171	0.102624	0.712784	0.587926	1.56448	0.630509	1.59278
Mol_2155	1104	1	3.23	0.102624	3.05957	0.56146	1.26225	0.630509	1.36524
Mol_2156	1104	1	3.36	0.102624	2.37588	0.948485	2.26793	0.630509	2.54681
Mol_2157	1104	1	1.686	0.102624	1.48175	0.655948	1.41573	0.630509	1.38117
Mol_2158	1104	1	3.086	0.102624	3.0774	0.264319	0.521991	0.630509	1.3288
Mol_2159	1104	1	1.149	0.102624	0.976325	0.510089	1.18105	0.630509	1.36621
Mol_2160	1104	1	2.434	0.102624	2.03631	0.669064	1.56323	0.630509	1.52762
Mol_2161	1104	1	2.4	0.102624	2.13559	0.702126	1.50464	0.630509	1.41664
Mol_2163	1104	1	2.5	0.102624	2.24738	0.257039	0.98081	0.630509	1.40897
Mol_2164	1104	1	0.9	0.102624	1.1505	0.80647	1.61793	0.630509	1.40763
Mol_2165	1104	1	1.2	0.102624	1.70451	0.796866	1.75833	0.630509	1.64884
Mol_2166	1104	1	3.5	0.102624	2.61795	0.761546	2.18412	0.630509	2.30724
Mol_2167	1104	1	1	0.102624	1.73347	0.608138	2.0209	0.630509	2.00533
Mol_2168	1104	1	1.5	0.102624	1.50967	0.634075	1.33431	0.630509	1.32882
Mol_2173	1104	1	2.8	0.102624	1.38142	0.71508	3.41936	0.630509	3.85972
Mol_2175	1104	1	1.8	0.102624	1.70451	0.796866	1.56509	0.630509	1.34017
Mol_2176	1104	1	1.943	0.102624	1.62926	0.700894	1.53219	0.630509	1.45251
Mol_2177	1104	1	4.25	0.102624	3.64496	0.642227	1.79041	0.630509	1.78912
Mol_2178	1104	1	3.8	0.102624	3.18542	0.585204	1.80772	0.630509	1.80375
Mol_2179	1104	1	1.6	0.102624	1.52198	0.629979	1.33556	0.630509	1.33636
Mol_2181	1104	1	2.134	0.102624	1.90366	0.486196	1.19004	0.630509	1.39543
Mol_2182	1104	1	2.764	0.102624	2.46178	0.684119	1.50589	0.630509	1.44358
Mol_2184	1104	1	0.883	0.102624	1.40196	0.534457	1.64004	0.630509	1.66743
Mol_2186	1104	1	4.14	0.102624	3.33083	0.764413	2.07732	0.630509	2.15222
Mol_2187	1104	1	2.95	0.102624	3.02816	0.74943	1.50306	0.630509	1.33639
Mol_2188	1104	1	1.749	0.102624	1.4571	0.65272	1.46244	0.630509	1.43587
Mol_2189	1104	1	3.48	0.102624	3.25873	0.536649	1.25757	0.630509	1.39029
Mol_2190	1104	1	2.56	0.102624	2.25226	0.543885	1.34554	0.630509	1.44782
Mol_2191	1104	1	2.09	0.102624	3.22427	0.409356	4.75376	0.630509	2.94685
Mol_2192	1104	1	3.01	0.102624	3.05911	0.430533	0.96887	0.630509	1.33174
Mol_2193	1104	2	1.45	0.0725659	1.02325	0.792734	2.04008	0.630509	1.8977
Mol_2194	1104	1	3.576	0.102624	3.70475	0.680745	1.42137	0.630509	1.34955
Mol_2195	1104	1	2.016	0.102624	2.53486	0.69995	1.70544	0.630509	1.66731
Mol_2196	1104	1	1.544	0.102624	1.97378	0.699281	1.61862	0.630509	1.56102
Mol_2197	1104	1	-1.21	0.102624	2.63359	0.460987	35.7859	0.630509	19.9093
Mol_2198	1104	1	1.953	0.102624	2.26146	0.650059	1.47104	0.630509	1.44838
Mol_2199	1104	1	2.2	0.102624	2.13376	0.78843	1.55097	0.630509	1.33422
Mol_2201	1104	1	3.5	0.102624	3.03501	0.515198	1.54062	0.630509	1.60065
Mol_2202	1104	1	3.25	0.102624	2.4934	0.546411	2.14859	0.630509	2.04868
Mol_2203	1104	2	3.563	0.0725659	3.16911	0.702812	1.93297	0.630509	1.86379
Mol_2204	1104	1	2.456	0.102624	2.28504	0.723198	1.49062	0.630509	1.36546
Mol_2205	1104	1	3.262	0.102624	2.80552	0.749963	1.68356	0.630509	1.59078
Mol_2206	1104	1	2.91	0.102624	2.63996	0.547065	1.31292	0.630509	1.42042
Mol_2207	1104	1	3.2	0.102624	3.3233	0.477699	1.0943	0.630509	1.34782
Mol_2208	1104	1	2.76	0.102624	2.81209	0.526181	1.1585	0.630509	1.33212
Mol_2209	1104	1	3.5	0.102624	3.48352	0.583849	1.25442	0.630509	1.32905
Mol_2210	1104	1	4	0.102624	4.03066	0.682443	1.40693	0.630509	1.32989
Mol_2211	1104	1	1.894	0.102624	1.75571	0.580916	1.27748	0.630509	1.35276
Mol_2212	1104	1	1.57	0.102624	2.07119	0.698775	1.68626	0.630509	1.64463
Mol_2217	1104	1	4.25	0.102624	3.99336	0.759214	1.56748	0.630509	1.41155
Mol_2218	1104	1	3.9	0.102624	3.41397	0.613802	1.61608	0.630509	1.62581
Mol_2219	1104	1	0.08	0.102624	-0.0137205	0.545487	1.20307	0.630509	1.33975
Mol_2220	1104	1	-0.01	0.102624	-0.164812	0.546238	1.2298	0.630509	1.35885
Mol_2221	1104	1	0.67	0.102624	0.868488	0.414095	1.04061	0.630509	1.37826
Mol_2222	1104	1	4.25	0.102624	2.84903	0.686126	3.49577	0.630509	3.79728
Mol_2223	1104	1	1.04	0.102624	1.27078	0.534953	1.26256	0.630509	1.39569
Mol_2224	1104	1	1.47	0.102624	1.65894	0.473637	1.13241	0.630509	1.3736
Mol_2225	1104	1	2.2	0.102624	3.00158	0.579806	2.20294	0.630509	2.13684
Mol_2226	1104	1	2.2	0.102624	3.03353	0.61645	2.22091	0.630509	2.20253
Mol_2227	1104	1	2.9	0.102624	2.97095	0.444058	1.00435	0.630509	1.33504
Mol_2228	1104	1	2.9	0.102624	2.94528	0.530008	1.16422	0.630509	1.33128
Mol_2229	1104	1	2.7	0.102624	2.81335	0.425494	0.98675	0.630509	1.34486
Mol_2230	1104	1	2.6	0.102624	2.71515	0.50071	1.13241	0.630509	1.34538
Mol_2235	1104	1	2.4	0.102624	2.71491	0.584851	1.40064	0.630509	1.45343
Mol_2238	1104	1	1.2	0.102624	1.37355	0.675542	1.42898	0.630509	1.36658
Mol_2239	1104	1	1.4	0.102624	1.50709	0.563223	1.23728	0.630509	1.34313
Mol_2241	1104	1	-0.509	0.102624	0.106766	0.922845	1.92519	0.630509	1.8056
Mol_2242	1104	1	2.72	0.102624	3.35355	0.501369	1.90561	0.630509	1.83354
Mol_2244	1104	1	3.35	0.102624	3.16928	0.46051	1.1031	0.630509	1.36978
Mol_2245	1104	1	1.513	0.102624	1.85093	0.693614	1.54048	0.630509	1.47234
Mol_2246	1104	1	3.115	0.102624	2.86333	0.659085	1.44481	0.630509	1.40837
Mol_2247	1104	1	2.949	0.102624	2.41386	0.730358	1.74077	0.630509	1.68889
Mol_2248	1104	1	2.781	0.102624	2.26659	0.681912	1.68969	0.630509	1.66152
Mol_2249	1104	1	4	0.102624	3.68609	0.656274	1.48213	0.630509	1.45264
Mol_2250	1104	1	2.931	0.102624	2.7096	0.69718	1.47723	0.630509	1.39036
Mol_2251	1104	1	2.746	0.102624	2.56261	0.721266	1.49239	0.630509	1.371
Mol_2252	1104	1	2.2	0.102624	2.33921	0.433105	1.01964	0.630509	1.35308
Mol_2254	1104	1	1.5	0.102624	1.40276	0.703469	1.44515	0.630509	1.3406
Mol_2255	1104	1	3.9	0.102624	3.30008	0.760391	1.8231	0.630509	1.78136
Mol_2256	1104	1	4.25	0.102624	4.2556	0.566107	1.22419	0.630509	1.32874
Mol_2257	1104	1	3.9	0.102624	3.61553	0.610374	1.40575	0.630509	1.43049
Mol_2268	1104	2	2.13	0.0725659	2.30568	0.352391	1.22572	0.630509	1.70747
Mol_2276	1104	1	2.11	0.102624	2.44551	0.368308	1.23158	0.630509	1.47028
Mol_2277	1104	1	2.15	0.102624	2.44551	0.368308	1.13854	0.630509	1.43854
Mol_2282	1104	1	2.776	0.102624	2.46178	0.684119	1.5138	0.630509	1.45289
Mol_2285	1104	2	2.25	0.0725659	3.3578	0.515557	3.77922	0.630509	3.21218
Mol_2293	1104	1	0.16	0.102624	0.58074	0.664504	1.58035	0.630509	1.55135
Mol_2294	1104	1	3	0.102624	3.87807	0.694728	2.22209	0.630509	2.29842
Mol_2295	1104	1	3.5	0.102624	2.59833	0.670033	2.29346	0.630509	2.35126
Mol_2296	1104	1	2.76	0.102624	2.38443	0.611142	1.48719	0.630509	1.50611
Mol_2297	1104	1	3.26	0.102624	2.73532	0.556155	1.652	0.630509	1.67494
Mol_2298	1104	1	3.5	0.102624	3.37759	0.66486	1.39737	0.630509	1.34755
Mol_2299	1104	1	2.58	0.102624	3.08401	0.475356	1.61839	0.630509	1.6482
Mol_2300	1104	1	3.2	0.102624	3.03727	0.359965	0.897757	0.630509	1.36201
Mol_2301	1104	1	3.5	0.102624	3.33471	0.680578	1.43274	0.630509	1.36307
Mol_2302	1104	1	1.32	0.102624	1.76529	0.455391	1.49353	0.630509	1.57809
Mol_2303	1104	1	2.24	0.102624	2.41411	0.62702	1.36185	0.630509	1.36683
Mol_2311	1104	1	1.49	0.102624	1.05724	0.723551	1.64202	0.630509	1.56425
Mol_2312	1104	1	2.034	0.102624	2.19736	0.712133	1.47389	0.630509	1.36227
Mol_2313	1104	1	2.085	0.102624	2.19736	0.712133	1.46003	0.630509	1.34458
Mol_2315	1104	1	1.49	0.102624	1.05724	0.723551	1.64202	0.630509	1.56425
Mol_2316	1104	1	-0.6	0.102624	-0.608292	0.616238	1.30652	0.630509	1.32879
Mol_2320	1104	1	3.1	0.102624	2.49593	0.629146	1.78754	0.630509	1.78765
Mol_2322	1104	1	1.91	0.102624	1.48943	0.67354	1.58803	0.630509	1.55117
Mol_2323	1104	1	2.53	0.102624	2.49331	0.795262	1.55699	0.630509	1.3304
Mol_2324	1104	1	4.25	0.102624	4.36814	0.618805	1.3287	0.630509	1.34626
Mol_2325	1104	1	1.82	0.102624	2.04439	0.502363	1.20888	0.630509	1.39203
Mol_2326	1104	1	3.46	0.102624	2.99301	0.502132	1.54114	0.630509	1.60299
Mol_2329	1104	1	1.7	0.102624	1.95565	0.564357	1.32376	0.630509	1.41091
Mol_2331	1104	1	3.3	0.102624	2.91026	0.544795	1.44297	0.630509	1.51975
Mol_2332	1104	1	1.85	0.102624	1.92693	0.616912	1.31527	0.630509	1.33615
Mol_2333	1104	1	2.4	0.102624	2.98368	0.636824	1.75845	0.630509	1.7572
Mol_2335	1104	1	2.6	0.102624	1.95556	0.509431	1.92265	0.630509	1.85104
Mol_2337	1104	1	2.41	0.102624	1.43656	0.840242	2.28117	0.630509	2.52052
Mol_2338	1104	1	3.5	0.102624	2.42656	0.835237	2.43005	0.630509	2.77795
Mol_2339	1104	1	2.63	0.102624	1.43656	0.840242	2.61879	0.630509	3.1201
Mol_2340	1104	1	2.987	0.102624	2.6649	0.671409	1.50506	0.630509	1.45919
Mol_2342	1104	1	3.5	0.102624	3.3417	0.586065	1.29417	0.630509	1.36022
Mol_2343	1104	1	-0.68	0.102624	-0.553545	0.754482	1.51826	0.630509	1.34882
Mol_2344	1104	1	3.42	0.102624	3.62345	0.784775	1.57648	0.630509	1.38077
Mol_2345	1104	1	1.83	0.102624	1.95797	0.80059	1.57527	0.630509	1.3493
Mol_2346	1104	1	1.51	0.102624	2.28165	0.663151	2.05491	0.630509	2.07762
Mol_2348	1104	1	3.5	0.102624	3.0617	0.5387	1.50723	0.630509	1.57032
Mol_2353	1104	1	2.269	0.102624	1.7004	0.593437	1.72884	0.630509	1.73534
Mol_2354	1104	1	3.075	0.102624	3.97866	0.687368	2.27712	0.630509	2.35577
Mol_2360	1104	1	2.25	0.102624	2.96808	0.443157	2.30248	0.630509	1.97724
Mol_2361	1104	1	3.61	0.102624	3.39404	0.717375	1.50008	0.630509	1.38737
Mol_2362	1104	1	2.8	0.102624	2.85045	0.655337	1.36931	0.630509	1.33191
Mol_2364	1104	1	2.83	0.102624	2.89456	0.447023	1.00832	0.630509	1.33395
Mol_2366	1104	1	1.73	0.102624	1.6718	0.659999	1.37715	0.630509	1.33296
Mol_2369	1104	2	1.405	0.0725659	2.25313	0.726151	2.49035	0.630509	2.57338
Mol_2370	1104	1	3.61	0.102624	3.73434	0.856229	1.6392	0.630509	1.34815
Mol_2372	1104	1	2.067	0.102624	1.33191	0.573395	2.05828	0.630509	2.00833
Mol_2373	1104	1	1.84	0.102624	1.17712	0.558454	1.91547	0.630509	1.88137
Mol_2374	1104	1	2.51	0.102624	2.0488	0.638986	1.60219	0.630509	1.59623
Mol_2375	1104	1	2.08	0.102624	1.88989	0.642557	1.39091	0.630509	1.37416
Mol_2379	1104	1	1.52	0.102624	1.42752	0.102829	0.404389	0.630509	1.33946
Mol_2380	1104	1	-0.01	0.102624	1.6165	0.583284	5.14102	0.630509	4.65603
Mol_2381	1104	1	3.9	0.102624	3.74422	0.663636	1.40617	0.630509	1.35923
Mol_2382	1104	1	2.06	0.102624	1.8644	0.423998	1.05437	0.630509	1.37683
Mol_2383	1104	1	3.9	0.102624	3.65078	0.693367	1.48604	0.630509	1.40682
Mol_2386	1104	1	-1.79	0.102624	-0.903655	0.806981	2.1735	0.630509	2.31679
Mol_2387	1104	2	3.5045	0.0725659	4.24775	0.772369	2.33239	0.630509	2.36345
Mol_2388	1104	1	2.4	0.102624	2.69566	0.504541	1.28496	0.630509	1.43865
Mol_2389	1104	1	2.37	0.102624	3.3514	0.393881	3.98298	0.630509	2.54008
Mol_2391	1104	1	3	0.102624	2.4297	0.5168	1.74519	0.630509	1.73777
Mol_2392	1104	1	3.5	0.102624	3.75745	0.536594	1.28755	0.630509	1.41206
Mol_2393	1104	1	3	0.102624	2.91404	0.400315	0.917096	0.630509	1.338
Mol_2394	1104	1	2.02	0.102624	2.11619	0.596534	1.28787	0.630509	1.34034
Mol_2395	1104	1	0.78	0.102624	1.42077	0.549025	1.8756	0.630509	1.8451
Mol_2401	1104	1	1.446	0.102624	2.24015	0.617155	2.13579	0.630509	2.12192
Mol_2405	1104	1	1.89	0.102624	2.1293	0.534299	1.26863	0.630509	1.40073
Mol_2409	1104	1	0.81	0.102624	1.57914	0.687146	2.03907	0.630509	2.07274
Mol_2410	1104	1	0.81	0.102624	1.57914	0.687146	2.03907	0.630509	2.07274
Mol_2411	1104	1	1.941	0.102624	2.00482	0.486323	1.08668	0.630509	1.33383
Mol_2413	1104	1	0.71	0.102624	0.206604	0.787076	1.75029	0.630509	1.64742
Mol_2414	1104	1	4.25	0.102624	4.33347	0.821317	1.59281	0.630509	1.33747
Mol_2416	1104	1	3.5	0.102624	2.44834	0.378851	4.6956	0.630509	2.71973
Mol_2417	1104	1	0.5	0.102624	-0.272125	0.754944	2.02783	0.630509	2.07853
Mol_2418	1104	1	1.918	0.102624	2.00482	0.486323	1.09401	0.630509	1.33819
Mol_2419	1104	1	1.2	0.102624	1.53718	0.539626	1.3731	0.630509	1.4717
Mol_2420	1104	1	2.5	0.102624	2.83854	0.559182	1.39551	0.630509	1.47285
Mol_2421	1104	1	1.724	0.102624	1.50067	0.763441	1.55859	0.630509	1.39143
Mol_2422	1104	1	0.67	0.102624	1.074	0.705689	1.60255	0.630509	1.53398
Mol_2423	1104	1	3.4	0.102624	3.27855	0.743527	1.5032	0.630509	1.34726
Mol_2424	1104	1	2.6	0.102624	2.44015	0.688149	1.44104	0.630509	1.36084
Mol_2425	1104	1	3.13	0.102624	3.00657	0.49226	1.1211	0.630509	1.34787
Mol_2426	1104	1	3.5	0.102624	3.54741	0.544428	1.19022	0.630509	1.33153
Mol_2428	1104	1	2.914	0.102624	3.01512	0.734145	1.48689	0.630509	1.34157
Mol_2429	1104	1	1.286	0.102624	0.753601	0.567918	1.66665	0.630509	1.68521
Mol_2430	1104	2	3.525	0.0725659	3.35526	0.555136	1.59001	0.630509	1.70489
Mol_2431	1104	1	0.783	0.102624	0.27039	0.601765	1.64616	0.630509	1.6592
Mol_2433	1104	1	0.572	0.102624	0.511063	0.574406	1.24386	0.630509	1.33337
Mol_2434	1104	5	2.335	0.0458947	2.4306	0.423486	1.75352	0.630509	2.13432
Mol_2435	1104	2	2.715	0.0725659	2.88779	0.484392	1.47325	0.630509	1.70621
Mol_2436	1104	1	3.46	0.102624	3.39344	0.632606	1.33747	0.630509	1.33428
Mol_2437	1104	1	3.5	0.102624	3.38551	0.538594	1.19864	0.630509	1.34519
Mol_2438	1104	1	3.5	0.102624	3.39344	0.632606	1.34613	0.630509	1.34299
Mol_2439	1104	1	3.87	0.102624	3.53248	0.523669	1.35671	0.630509	1.47199
Mol_2440	1104	1	2.74	0.102624	2.75101	0.522984	1.14796	0.630509	1.32886
Mol_2441	1104	1	2.5	0.102624	2.47825	0.526825	1.15563	0.630509	1.3293
Mol_2442	1104	1	2.32	0.102624	2.47825	0.526825	1.19989	0.630509	1.3602
Mol_2443	1104	1	2.79	0.102624	2.74781	0.568956	1.23175	0.630509	1.33094
Mol_2444	1104	1	2.92	0.102624	2.74781	0.568956	1.2748	0.630509	1.366
Mol_2446	1104	1	2.6	0.102624	2.37307	0.506122	1.21678	0.630509	1.39347
Mol_2447	1104	1	0.7	0.102624	1.21266	0.709439	1.70497	0.630509	1.65926
Mol_2454	1104	1	2.1	0.102624	0.880718	0.674535	3.02822	0.630509	3.19851
Mol_2459	1104	1	2.2	0.102624	2.0715	0.502766	1.14255	0.630509	1.34947
Mol_2461	1104	1	2.662	0.102624	3.10066	0.801049	1.71299	0.630509	1.57072
Mol_2462	1104	1	3.4	0.102624	3.55541	0.328773	0.824735	0.630509	1.35908
Mol_2463	1104	1	0.61	0.102624	0.206604	0.787076	1.6771	0.630509	1.53337
Mol_2464	1104	1	3.11	0.102624	3.21851	0.429548	0.992113	0.630509	1.34351
Mol_2466	1104	1	2.651	0.102624	3.10066	0.801049	1.72061	0.630509	1.58301
Mol_2468	1104	1	2.6	0.102624	1.71734	0.499855	2.6634	0.630509	2.30858
Mol_2469	1104	1	1.12	0.102624	1.31466	0.297162	0.837385	0.630509	1.37636
Mol_2470	1104	1	1.98	0.102624	2.69961	0.558011	2.04176	0.630509	1.98001
Mol_2471	1104	1	1.21	0.102624	1.23538	0.551459	1.19987	0.630509	1.32951
Mol_2472	1104	1	1.58	0.102624	1.65894	0.473637	1.06674	0.630509	1.33654
Mol_2473	1104	1	1.35	0.102624	1.65894	0.473637	1.26557	0.630509	1.44875
Mol_2474	1104	1	0.75	0.102624	1.20348	0.62115	1.58065	0.630509	1.58735
Mol_2475	1104	1	1.1	0.102624	0.984439	0.451785	1.04065	0.630509	1.3455
Mol_2476	1104	1	2.38	0.102624	2.35684	0.567219	1.22688	0.630509	1.32938
Mol_2477	1104	1	0.592	0.102624	0.31258	0.657317	1.45964	0.630509	1.4269
Mol_2478	1104	1	2.58	0.102624	2.61722	0.716055	1.45431	0.630509	1.33045
Mol_2480	1104	1	2.484	0.102624	2.39722	0.653986	1.37313	0.630509	1.33818
Mol_2481	1104	1	2.256	0.102624	3.25231	0.692301	2.45548	0.630509	2.57717
Mol_2482	1104	1	2.9	0.102624	3.47736	0.56623	1.74421	0.630509	1.74797
Mol_2483	1104	1	2.354	0.102624	1.83899	0.658671	1.67697	0.630509	1.66229
Mol_2484	1104	1	1.499	0.102624	1.56797	0.602869	1.29166	0.630509	1.33469
Mol_2485	1104	1	2.009	0.102624	2.04559	0.672231	1.39267	0.630509	1.33039
Mol_2486	1104	1	2.12	0.102624	2.12443	0.637736	1.33983	0.630509	1.32873
Mol_2488	1104	1	2.49	0.102624	2.57379	0.516694	1.14925	0.630509	1.33753
Mol_2489	1104	1	-0.5	0.102624	-0.129941	0.666684	1.53715	0.630509	1.50094
Mol_2490	1104	2	3.45	0.0725659	2.75838	0.762788	2.26807	0.630509	2.27028
Mol_2491	1104	1	2.29	0.102624	2.28674	0.734471	1.47785	0.630509	1.32872
Mol_2496	1104	1	3.29	0.102624	3.03208	0.474236	1.20194	0.630509	1.41237
Mol_2499	1104	1	1.45	0.102624	1.65906	0.370992	0.982148	0.630509	1.38368
Mol_2500	1104	1	2.18	0.102624	2.5759	0.521214	1.43294	0.630509	1.52583
Mol_2501	1104	1	1.66	0.102624	1.83263	0.527979	1.21033	0.630509	1.36619
Mol_2502	1104	1	1.81	0.102624	2.35959	0.527758	1.69871	0.630509	1.70861
Mol_2504	1104	1	3.779	0.102624	2.8444	0.736048	2.28609	0.630509	2.42731
Mol_2505	1104	1	2.2	0.102624	2.56626	0.69614	1.56375	0.630509	1.49742
Mol_2506	1104	1	2.4	0.102624	2.46787	0.777129	1.53707	0.630509	1.3345
Mol_2507	1104	1	3.25	0.102624	3.03208	0.474236	1.15963	0.630509	1.38843
Mol_2509	1104	1	3.3	0.102624	3.57336	0.684743	1.48889	0.630509	1.42269
Mol_2511	1104	1	1.871	0.102624	1.75003	0.704645	1.45197	0.630509	1.34711
Mol_2513	1104	2	2.65	0.0725659	2.6815	0.748982	1.8398	0.630509	1.6699
Mol_2514	1104	1	3.7	0.102624	3.02707	0.77694	1.9081	0.630509	1.89824
Mol_2515	1104	2	3.771	0.0725659	2.80285	0.725819	2.69741	0.630509	2.84755
Mol_2518	1104	1	3.63	0.102624	4.13352	0.839662	1.7892	0.630509	1.64758
Mol_2519	1104	1	3.3	0.102624	3.49148	0.423803	1.04959	0.630509	1.37482
Mol_2521	1104	1	3.19	0.102624	3.28601	0.471553	1.06937	0.630509	1.3403
Mol_2524	1104	1	1.146	0.102624	0.828455	0.770109	1.60935	0.630509	1.45553
Mol_2525	1104	1	1.812	0.102624	1.71796	0.643985	1.35997	0.630509	1.33983
Mol_2526	1104	1	2.22	0.102624	2.98343	0.799906	2.0171	0.630509	2.06175
Mol_2527	1104	1	-0.32	0.102624	0.483899	0.700935	2.08975	0.630509	2.14152
Mol_2530	1104	1	3	0.102624	3.25207	0.419462	1.11839	0.630509	1.40862
Mol_2531	1104	1	3.5	0.102624	3.11703	0.75574	1.63425	0.630509	1.51317
Mol_2547	1104	1	0.15	0.102624	-0.00552467	0.534276	1.21066	0.630509	1.35913
Mol_2548	1104	1	3.22	0.102624	3.41658	0.421781	1.05163	0.630509	1.37731
Mol_2553	1104	1	2.19	0.102624	2.93037	0.589227	2.05232	0.630509	2.01812
Mol_2554	1104	1	2.23	0.102624	3.01292	0.528475	2.25515	0.630509	2.09964
Mol_2556	1104	1	2.6	0.102624	2.60256	0.572071	1.23429	0.630509	1.32871
Mol_2557	1104	1	2.33	0.102624	2.72375	0.484308	1.40459	0.630509	1.5237
Mol_2561	1104	1	1.41	0.102624	1.32032	0.604188	1.29826	0.630509	1.33882
Mol_2563	1104	1	3.45	0.102624	3.1589	0.74734	1.57074	0.630509	1.43528
Mol_2564	1104	1	2.63	0.102624	2.79704	0.484416	1.13377	0.630509	1.3638
Mol_2565	1104	1	3.17	0.102624	3.42687	0.505991	1.24488	0.630509	1.41169
Mol_2572	1104	1	2.64	0.102624	1.91918	0.684281	1.96337	0.630509	1.98219
Mol_2573	1104	1	1.24	0.102624	1.57035	0.651848	1.48955	0.630509	1.46596
Mol_2574	1104	1	3.2	0.102624	1.93067	0.658822	3.22755	0.630509	3.35517
Mol_2577	1104	1	2.31	0.102624	2.31981	0.628862	1.32628	0.630509	1.32883
Mol_13	1105	2	2	0.0725659	2.31377	0.576485	1.7285	0.630509	1.79248
Mol_15	1105	1	2.7	0.102624	1.76474	0.810084	2.24056	0.630509	2.42886
Mol_19	1105	1	2.1	0.102624	2.09597	0.631077	1.3296	0.630509	1.32872
Mol_41	1105	1	4	0.102624	3.40223	0.718132	1.80223	0.630509	1.77812
Mol_47	1105	2	0.5	0.0725659	0.211421	0.728926	1.8904	0.630509	1.7734
Mol_95	1105	1	3.6	0.102624	3.60297	0.705228	1.43805	0.630509	1.32872
Mol_103	1105	1	4	0.102624	3.76908	0.788857	1.59082	0.630509	1.39577
Mol_111	1105	1	0.546	0.102624	0.501207	0.812746	1.57884	0.630509	1.33123
Mol_127	1105	2	0.4	0.0725659	0.433099	0.905398	2.02776	0.630509	1.67003
Mol_130	1105	1	3.4	0.102624	3.2727	0.821543	1.59992	0.630509	1.34908
Mol_147	1105	1	2.204	0.102624	1.92538	0.648149	1.44798	0.630509	1.42634
Mol_157	1105	1	3.3	0.102624	2.81352	0.837555	1.77561	0.630509	1.62636
Mol_167	1105	1	3.5	0.102624	2.83994	0.676572	1.87336	0.630509	1.87667
Mol_169	1105	1	4.2	0.102624	3.11284	0.699304	2.63822	0.630509	2.81524
Mol_172	1105	1	3.7	0.102624	3.12227	0.704109	1.7731	0.630509	1.74849
Mol_180	1105	1	2.31	0.102624	2.23377	0.713309	1.45491	0.630509	1.33601
Mol_189	1105	1	2.9	0.102624	3.66912	0.691404	2.03739	0.630509	2.07271
Mol_199	1105	1	0.5	0.102624	0.15586	0.677147	1.52745	0.630509	1.47766
Mol_201	1105	1	-1.069	0.102624	-0.620352	0.864525	1.77281	0.630509	1.58187
Mol_203	1105	1	1.7	0.102624	2.16646	0.663674	1.62567	0.630509	1.60237
Mol_218	1105	1	4	0.102624	4.01798	0.876004	1.65137	0.630509	1.32911
Mol_235	1105	1	2.8	0.102624	2.64437	0.689757	1.44179	0.630509	1.35917
Mol_265	1105	1	2.8	0.102624	1.79221	0.734282	2.41945	0.630509	2.60612
Mol_269	1105	1	1.2	0.102624	2.27644	0.715351	2.58417	0.630509	2.78608
Mol_310	1105	1	2.405	0.102624	2.04773	0.86444	1.72347	0.630509	1.48924
Mol_313	1105	1	3.6	0.102624	3.42086	0.703275	1.46777	0.630509	1.36907
Mol_329	1105	1	3.9	0.102624	3.74283	0.71946	1.48147	0.630509	1.35977
Mol_343	1105	1	2.4	0.102624	2.2871	0.655053	1.38077	0.630509	1.34474
Mol_345	1105	1	0.81	0.102624	0.658244	0.785921	1.56296	0.630509	1.35767
Mol_350	1105	1	2.13	0.102624	2.09763	0.396003	0.887272	0.630509	1.33002
Mol_359	1105	1	2.5	0.102624	2.41028	0.741189	1.4941	0.630509	1.33883
Mol_368	1105	1	3.8	0.102624	2.84108	0.605173	2.54419	0.630509	2.48521
Mol_416	1105	1	1.9	0.102624	1.21538	0.782714	1.92283	0.630509	1.91822
Mol_418	1105	2	0.23	0.0725659	0.227263	0.514931	1.46948	0.630509	1.66866
Mol_425	1105	1	1.3	0.102624	0.898727	0.6659	1.56351	0.630509	1.53122
Mol_433	1105	1	3.6	0.102624	3.3422	0.711939	1.51287	0.630509	1.41229
Mol_439	1105	1	3.9	0.102624	3.37227	0.682327	1.70484	0.630509	1.67898
Mol_453	1105	1	4.25	0.102624	4.03882	0.748515	1.53622	0.630509	1.3848
Mol_480	1105	1	3.8	0.102624	2.67845	0.651754	2.84159	0.630509	2.91076
Mol_500	1105	1	1.497	0.102624	1.96478	0.794601	1.7284	0.630509	1.60392
Mol_553	1105	1	4.2	0.102624	4.32824	0.690881	1.43516	0.630509	1.34939
Mol_556	1105	1	4.25	0.102624	4.0806	0.688034	1.4442	0.630509	1.3648
Mol_557	1105	1	3.9	0.102624	3.64326	0.70309	1.50174	0.630509	1.41161
Mol_558	1105	1	4.25	0.102624	3.63203	0.711083	1.82376	0.630509	1.80901
Mol_564	1105	1	4.25	0.102624	4.48042	0.720842	1.51058	0.630509	1.39548
Mol_565	1105	1	4.25	0.102624	4.47736	0.693993	1.47599	0.630509	1.39372
Mol_566	1105	1	4	0.102624	4.2294	0.688703	1.47032	0.630509	1.39489
Mol_567	1105	1	4.25	0.102624	4.41991	0.73646	1.50711	0.630509	1.36501
Mol_569	1105	1	2.4	0.102624	2.19385	0.663236	1.42634	0.630509	1.38216
Mol_604	1105	1	2.726	0.102624	2.97242	0.875138	1.68983	0.630509	1.40508
Mol_605	1105	1	1.792	0.102624	2.43035	0.843911	1.90045	0.630509	1.84121
Mol_606	1105	1	1.218	0.102624	1.95472	0.842841	1.99514	0.630509	2.01134
Mol_618	1105	1	2.7	0.102624	2.83747	0.805533	1.58311	0.630509	1.35247
Mol_671	1105	1	3.7	0.102624	3.28288	0.697462	1.60604	0.630509	1.54753
Mol_686	1105	1	1.425	0.102624	1.48002	0.524387	1.15582	0.630509	1.33251
Mol_796	1105	1	1.5	0.102624	1.54867	0.605673	1.29285	0.630509	1.33168
Mol_799	1105	1	1.6	0.102624	1.47584	0.606843	1.31243	0.630509	1.34809
Mol_809	1105	1	1.7	0.102624	1.35605	0.506259	1.34732	0.630509	1.4775
Mol_826	1105	1	2	0.102624	2.29396	0.556949	1.34767	0.630509	1.43739
Mol_827	1105	1	3.6	0.102624	3.38274	0.515721	1.22304	0.630509	1.38807
Mol_838	1105	1	4	0.102624	3.70359	0.701463	1.52208	0.630509	1.43921
Mol_855	1105	1	1.738	0.102624	1.87984	0.648315	1.37977	0.630509	1.35401
Mol_862	1105	1	3.04	0.102624	2.73666	0.566846	1.36859	0.630509	1.44443
Mol_874	1105	1	1.207	0.102624	1.47224	0.669299	1.46544	0.630509	1.41719
Mol_880	1105	1	3.06	0.102624	2.50574	0.662894	1.72708	0.630509	1.71509
Mol_887	1105	1	1.332	0.102624	1.47464	0.577834	1.27446	0.630509	1.35429
Mol_889	1105	1	2.4	0.102624	2.54617	0.718185	1.47658	0.630509	1.35558
Mol_893	1105	1	1.013	0.102624	1.27804	0.591363	1.36685	0.630509	1.41706
Mol_904	1105	1	1.089	0.102624	1.6695	0.613947	1.74982	0.630509	1.75254
Mol_910	1105	1	3.8	0.102624	2.72381	0.632057	2.78065	0.630509	2.78539
Mol_911	1105	1	2.676	0.102624	2.84618	0.476284	1.122	0.630509	1.36513
Mol_916	1105	1	2.8	0.102624	2.90346	0.554734	1.22192	0.630509	1.34217
Mol_931	1105	2	1.035	0.0725659	1.1092	0.605771	1.63669	0.630509	1.67558
Mol_936	1105	2	1.65	0.0725659	0.846386	0.586095	2.53666	0.630509	2.48089
Mol_941	1105	1	1.49	0.102624	1.57833	0.652461	1.37122	0.630509	1.33852
Mol_945	1105	1	2.18	0.102624	2.17413	0.746385	1.49366	0.630509	1.32875
Mol_948	1105	2	0.26	0.0725659	0.773077	0.759977	2.08125	0.630509	1.99975
Mol_949	1105	2	0.815	0.0725659	0.985161	0.753372	1.87021	0.630509	1.70507
Mol_953	1105	1	3	0.102624	3.29886	0.46456	1.24135	0.630509	1.44104
Mol_959	1105	1	1.28	0.102624	0.892408	0.797277	1.67659	0.630509	1.51765
Mol_978	1105	1	4.25	0.102624	3.60363	0.695328	1.85628	0.630509	1.85418
Mol_992	1105	1	4.1	0.102624	3.84013	0.625121	1.40676	0.630509	1.41364
Mol_996	1105	1	-3.95	0.102624	0.585793	1.03299	11.4542	0.630509	27.2045
Mol_999	1105	1	-3.33	0.102624	1.03155	1.00787	11.1532	0.630509	25.2547
Mol_1004	1105	1	2.9	0.102624	2.33236	0.671833	1.74754	0.630509	1.73396
Mol_1005	1105	1	2.49	0.102624	1.56276	0.597095	2.48154	0.630509	2.41006
Mol_1029	1105	2	1.065	0.0725659	1.48148	0.585773	1.84886	0.630509	1.88681
Mol_1034	1105	1	2.8	0.102624	2.39154	0.564435	1.48313	0.630509	1.53854
Mol_1035	1105	1	2.8	0.102624	3.26135	0.741035	1.68037	0.630509	1.59641
Mol_1046	1105	2	0.845	0.0725659	1.126	0.574898	1.69712	0.630509	1.76797
Mol_1070	1105	1	1.6	0.102624	1.52337	0.363295	0.826289	0.630509	1.33609
Mol_1072	1105	1	0.4	0.102624	1.5409	0.483325	3.85821	0.630509	2.96584
Mol_1074	1105	1	1.7	0.102624	1.93007	0.398308	1.05617	0.630509	1.39528
Mol_1089	1105	2	0.885	0.0725659	1.126	0.574898	1.66553	0.630509	1.74171
Mol_1099	1105	1	-2.83	0.102624	-0.0711305	1.0405	5.33644	0.630509	10.9017
Mol_1109	1105	1	3.5	0.102624	3.89986	0.529642	1.44488	0.630509	1.5298
Mol_1112	1105	1	-1.24	0.102624	-0.699067	0.605415	1.68838	0.630509	1.69673
Mol_1114	1105	1	1.86	0.102624	1.34909	0.516646	1.62497	0.630509	1.65701
Mol_1125	1105	1	0.86	0.102624	0.684726	0.484579	1.14005	0.630509	1.36734
Mol_1137	1105	3	1.06667	0.0592498	2.34537	0.450663	5.563	0.630509	3.92569
Mol_1140	1105	1	0.68	0.102624	1.07713	0.58561	1.48689	0.630509	1.52707
Mol_1175	1105	1	4.78	0.102624	3.72797	0.698002	2.56378	0.630509	2.72071
Mol_1259	1105	1	3.5	0.102624	3.70559	0.610622	1.35421	0.630509	1.38187
Mol_1278	1105	1	1.8	0.102624	2.18146	0.541974	1.42976	0.630509	1.51171
Mol_1320	1105	1	1.6	0.102624	1.24113	0.574918	1.43391	0.630509	1.49069
Mol_1403	1105	1	-1.83	0.102624	-1.44996	0.573431	1.4562	0.630509	1.51036
Mol_1468	1105	1	3.5	0.102624	3.41372	0.689555	1.42388	0.630509	1.33807
Mol_1507	1105	1	1.96	0.102624	1.65204	0.459013	1.24807	0.630509	1.44799
Mol_1513	1105	1	1.79	0.102624	1.5036	0.474207	1.23637	0.630509	1.43187
Mol_1607	1105	1	3.3	0.102624	2.83485	0.528914	1.54528	0.630509	1.60083
Mol_1656	1105	1	2.9	0.102624	2.85611	0.583048	1.25552	0.630509	1.33113
Mol_1687	1105	1	3.7	0.102624	3.30574	0.627087	1.52105	0.630509	1.52421
Mol_1717	1105	1	2.5	0.102624	2.35402	0.57634	1.27356	0.630509	1.35551
Mol_1778	1105	1	3.75	0.102624	3.6384	0.654501	1.37963	0.630509	1.34437
Mol_1880	1105	1	1.1	0.102624	0.956185	0.563844	1.2528	0.630509	1.35472
Mol_1889	1105	5	0.47	0.0458947	0.252835	0.550906	2.06638	0.630509	2.18214
Mol_1949	1105	1	3.5	0.102624	3.47417	0.663422	1.37906	0.630509	1.32954
Mol_1969	1105	1	2.68	0.102624	2.55587	0.664875	1.39787	0.630509	1.34809
Mol_2003	1105	1	1.57	0.102624	2.4791	0.713256	2.2614	0.630509	2.36818
Mol_2067	1105	1	1.6	0.102624	1.7577	0.737284	1.50447	0.630509	1.35999
Mol_2119	1105	1	2.4	0.102624	2.4447	0.543751	1.18861	0.630509	1.33122
Mol_2123	1105	1	2.4	0.102624	2.4447	0.543751	1.18861	0.630509	1.33122
Mol_2127	1105	1	2.5	0.102624	2.41408	0.507449	1.13311	0.630509	1.33799
Mol_2128	1105	1	1.5	0.102624	2.1908	0.542391	1.99388	0.630509	1.92891
Mol_2134	1105	1	2.6	0.102624	2.92818	0.611704	1.44317	0.630509	1.46417
Mol_2136	1105	1	2.1	0.102624	1.96885	0.583791	1.27916	0.630509	1.35034
Mol_2148	1105	1	3.37	0.102624	2.30102	0.58787	2.91395	0.630509	2.76593
Mol_2149	1105	1	1.793	0.102624	1.54207	0.53835	1.28424	0.630509	1.4079
Mol_2153	1105	1	3.01	0.102624	3.13395	0.884472	1.67047	0.630509	1.34803
Mol_2185	1105	1	3.5	0.102624	3.22092	0.57383	1.35553	0.630509	1.42667
Mol_2236	1105	1	3.05	0.102624	0.685953	0.871309	5.32662	0.630509	8.3578
Mol_2253	1105	1	1.8	0.102624	2.11669	0.762681	1.60103	0.630509	1.45484
Mol_2286	1105	1	0.18	0.102624	0.0822695	0.654228	1.37585	0.630509	1.34072
Mol_2287	1105	1	0.47	0.102624	0.456372	0.526889	1.15522	0.630509	1.32894
Mol_2288	1105	1	-0.31	0.102624	-0.633265	0.659748	1.49293	0.630509	1.46014
Mol_2289	1105	1	0.02	0.102624	-0.420663	0.660706	1.59672	0.630509	1.57294
Mol_2290	1105	1	0.83	0.102624	0.312228	0.788737	1.7633	0.630509	1.66589
Mol_2291	1105	1	0.67	0.102624	0.979643	0.636395	1.45612	0.630509	1.44929
Mol_2292	1105	1	0	0.102624	0.000550881	0.493998	1.09304	0.630509	1.3287
Mol_2336	1105	1	1.45	0.102624	2.65395	0.817985	2.66681	0.630509	3.15177
Mol_2341	1105	1	1.22	0.102624	2.39457	1.03114	2.46108	0.630509	3.0639
Mol_2347	1105	1	2.3	0.102624	1.83858	0.713312	1.65842	0.630509	1.59648
Mol_2367	1105	1	1.38	0.102624	2.21846	0.694506	2.15181	0.630509	2.21291
Mol_2385	1105	1	2.06	0.102624	1.9455	0.29603	0.694284	0.630509	1.34519
Mol_2390	1105	1	4.25	0.102624	3.43051	0.74786	2.09594	0.630509	2.17336
Mol_2397	1105	1	3.5	0.102624	3.01345	0.508292	1.57851	0.630509	1.62645
Mol_2400	1105	2	2.162	0.0725659	1.60092	0.765306	2.12902	0.630509	2.0646
Mol_2407	1105	1	1.6	0.102624	1.9647	0.543924	1.41033	0.630509	1.49599
Mol_2412	1105	1	3.3	0.102624	4.0489	0.56623	2.099	0.630509	2.0341
Mol_2415	1105	1	2.3	0.102624	2.50237	0.53379	1.23928	0.630509	1.38021
Mol_2455	1105	1	2.4	0.102624	2.35133	0.545587	1.19246	0.630509	1.33168
Mol_2456	1105	1	2.5	0.102624	2.35133	0.545587	1.22561	0.630509	1.3565
Mol_2457	1105	1	2.9	0.102624	2.8732	0.433611	0.970997	0.630509	1.32961
Mol_2460	1105	1	2.2	0.102624	2.17497	0.487494	1.08168	0.630509	1.32949
Mol_2465	1105	1	4.25	0.102624	3.89213	0.286918	1.36997	0.630509	1.48979
Mol_2467	1105	1	2.3	0.102624	3.40408	0.649569	2.80223	0.630509	2.86187
Mol_2479	1105	1	3.5	0.102624	3.21332	0.601384	1.39634	0.630509	1.43207
Mol_2492	1105	1	0.4	0.102624	1.21864	0.706669	2.11104	0.630509	2.1716
Mol_2493	1105	1	-0.3	0.102624	-0.0599684	0.75737	1.55818	0.630509	1.40117
Mol_2497	1105	1	2.818	0.102624	3.14003	0.477987	1.28852	0.630509	1.45914
Mol_2503	1105	1	1.093	0.102624	0.604297	0.415745	1.62036	0.630509	1.62909
Mol_2510	1105	2	2.96	0.0725659	2.66466	0.643104	1.79363	0.630509	1.77836
Mol_2512	1105	1	1.588	0.102624	1.25053	0.761272	1.61127	0.630509	1.47194
Mol_2516	1105	1	1.4	0.102624	1.86019	0.704765	1.65058	0.630509	1.59506
Mol_2517	1105	1	2.1	0.102624	2.17021	0.52812	1.16597	0.630509	1.3349
Mol_2520	1105	1	2.6	0.102624	2.68467	0.6337	1.34255	0.630509	1.33772
Mol_2522	1105	1	3.5	0.102624	3.59566	0.658797	1.38202	0.630509	1.34021
Mol_2523	1105	1	3.5	0.102624	3.60955	0.627376	1.3391	0.630509	1.3438
Mol_2528	1105	1	2.88	0.102624	2.66464	0.640465	1.4005	0.630509	1.38704
Mol_2529	1105	1	1.79	0.102624	1.57315	0.500152	1.19888	0.630509	1.38785
Mol_2532	1105	1	3.26	0.102624	3.12642	0.706125	1.45718	0.630509	1.35115
Mol_2540	1105	1	2.8	0.102624	2.913	0.360714	0.846557	0.630509	1.34476
Mol_2541	1105	1	2.9	0.102624	2.69095	0.460894	1.12975	0.630509	1.38367
Mol_2543	1105	1	1.69	0.102624	2.51826	0.555114	2.31832	0.630509	2.19154
Mol_2544	1105	1	1.6	0.102624	1.49744	0.624178	1.33238	0.630509	1.34193
Mol_2549	1105	1	3.486	0.102624	3.88414	0.660034	1.55525	0.630509	1.52808
Mol_2550	1105	1	1	0.102624	1.96404	0.724482	2.34974	0.630509	2.4976
Mol_2551	1105	1	2.609	0.102624	2.18782	0.357381	1.48341	0.630509	1.55181
Mol_2552	1105	1	2.1	0.102624	1.78837	0.609549	1.42651	0.630509	1.45085
Mol_2555	1105	1	3.6	0.102624	3.38632	0.630832	1.38657	0.630509	1.38613
Mol_2558	1105	1	4.25	0.102624	4.09152	0.797831	1.57883	0.630509	1.36029
Mol_2559	1105	1	4.25	0.102624	4.09152	0.797831	1.57883	0.630509	1.36029
Mol_2562	1105	1	1.28	0.102624	1.87267	0.772161	1.82152	0.630509	1.7705
Mol_2567	1105	1	2.6	0.102624	2.76258	0.691844	1.4469	0.630509	1.36195
Mol_2568	1105	1	4.25	0.102624	4.05243	0.652788	1.40834	0.630509	1.3778
Mol_2569	1105	1	1.45	0.102624	3.0198	0.788135	3.5307	0.630509	4.42811
Mol_2575	1105	1	2.65	0.102624	1.47998	0.697903	2.83312	0.630509	3.05048
Mol_2576	1105	1	1	0.102624	1.87431	0.676909	2.23211	0.630509	2.29015
Mol_2578	1105	1	3.82	0.102624	3.36987	0.71298	1.64804	0.630509	1.58354
Mol_2579	1105	1	3.5	0.102624	2.30699	0.914362	2.54464	0.630509	3.1188
Mol_2580	1105	1	0.3	0.102624	1.15709	0.480781	2.65613	0.630509	2.25263
Mol_2581	1105	1	3.3	0.102624	3.34321	0.696804	1.4282	0.630509	1.33105
Mol_2582	1105	1	3.24	0.102624	2.61334	0.501945	1.88765	0.630509	1.82262
Mol_2583	1105	1	2.36	0.102624	1.99162	0.521995	1.39493	0.630509	1.49938
Mol_2585	1105	1	3.5	0.102624	2.3477	0.561619	3.32128	0.630509	2.99871
Mol_2586	1105	1	1.73	0.102624	1.10014	0.695967	1.83463	0.630509	1.82768
Mol_2587	1105	1	3.63	0.102624	3.27607	0.643127	1.49944	0.630509	1.48626
Mol_2589	1105	1	2.8	0.102624	2.72788	0.429746	0.97472	0.630509	1.33525
Mol_2590	1105	1	3.5	0.102624	2.83391	0.474786	2.03925	0.630509	1.88673
Mol_2591	1105	1	2.68	0.102624	2.55041	0.548345	1.22127	0.630509	1.34983
Mol_2592	1105	1	3.31	0.102624	2.70033	0.538297	1.81689	0.630509	1.79619
Mol_2593	1105	1	1.88	0.102624	1.5504	0.469437	1.29085	0.630509	1.46534
Mol_2594	1105	1	3.5	0.102624	1.8695	0.879313	3.37407	0.630509	4.67242
Mol_2595	1105	1	4	0.102624	3.87045	0.473178	1.0894	0.630509	1.34981
Mol_2596	1105	1	3.5	0.102624	1.57648	0.866511	4.10428	0.630509	5.98223
Mol_2597	1105	1	3.25	0.102624	2.18394	0.738452	2.5252	0.630509	2.75811
Mol_2598	1105	1	3.5	0.102624	2.20648	0.735486	3.02575	0.630509	3.43312
Mol_2599	1105	1	2.66	0.102624	1.99162	0.521995	1.96567	0.630509	1.89057
Mol_2600	1105	1	2.44	0.102624	2.3477	0.561619	1.22995	0.630509	1.33942
Mol_2602	1105	1	2.8	0.102624	3.32812	0.714825	1.72419	0.630509	1.6795
Mol_2603	1105	1	4.25	0.102624	4.35577	0.777639	1.54315	0.630509	1.34277
Mol_2606	1105	1	1.65	0.102624	0.501326	0.787013	2.6108	0.630509	2.98822
Mol_2607	1105	1	3	0.102624	2.70546	0.377384	1.14375	0.630509	1.43782
Mol_2608	1105	1	3.3	0.102624	3.29144	0.697774	1.42772	0.630509	1.3288
Mol_2609	1105	1	3.5	0.102624	2.71005	0.773046	2.05019	0.630509	2.11355
Mol_2610	1105	1	2.63	0.102624	2.62635	0.531204	1.16276	0.630509	1.32872
Mol_2611	1105	1	3.04	0.102624	2.85135	0.565989	1.27949	0.630509	1.37347
Mol_2612	1105	1	2.8	0.102624	3.05779	0.800789	1.61456	0.630509	1.41229
Mol_2613	1105	1	2.82	0.102624	2.49711	0.409976	1.22651	0.630509	1.45983
Mol_2614	1105	1	1.32	0.102624	1.81858	0.562329	1.61073	0.630509	1.64136
Mol_2615	1105	1	1.7	0.102624	2.28205	0.506192	1.77748	0.630509	1.7548
Mol_2616	1105	1	1.65	0.102624	2.6908	0.749353	2.46209	0.630509	2.69116
Mol_2617	1105	1	2.18	0.102624	2.35162	0.496889	1.15827	0.630509	1.36575
Mol_2618	1105	1	1.76	0.102624	2.3416	0.485171	1.7943	0.630509	1.75414
Mol_2619	1105	1	1.45	0.102624	1.82184	0.343364	1.33877	0.630509	1.50261
Mol_2621	1105	1	2.18	0.102624	2.59595	0.455886	1.43276	0.630509	1.54632
Mol_2627	1105	1	2.2	0.102624	2.28089	0.387783	0.886151	0.630509	1.33693
Mol_2629	1105	1	3.5	0.102624	2.35737	0.649813	2.90408	0.630509	2.97081
Mol_2631	1105	1	3.6	0.102624	2.91405	0.629171	1.92095	0.630509	1.9205
Mol_2632	1105	1	3.5	0.102624	3.89802	0.458399	1.39869	0.630509	1.52795
Mol_2633	1105	1	2.5	0.102624	2.54167	0.402773	0.905116	0.630509	1.33089
Mol_2634	1105	1	1.6	0.102624	2.01649	0.484279	1.44386	0.630509	1.54688
Mol_2636	1105	1	1.9	0.102624	2.17272	0.435093	1.16876	0.630509	1.42225
Mol_2637	1105	1	-0.74	0.102624	0.729631	0.690504	3.68233	0.630509	4.04517
Mol_2639	1105	1	1.94	0.102624	1.56481	0.508535	1.39299	0.630509	1.50575
Mol_2640	1105	1	4.2	0.102624	2.78104	0.761914	3.24803	0.630509	3.86108
Mol_2641	1105	1	2.03	0.102624	1.56481	0.508535	1.53922	0.630509	1.60088
Mol_2647	1105	1	3.5	0.102624	3.34737	0.72591	1.48845	0.630509	1.358
Mol_2648	1105	1	2.097	0.102624	2.09375	0.381173	0.848464	0.630509	1.32872
Mol_2649	1105	1	2.348	0.102624	2.17776	0.812457	1.59892	0.630509	1.36516
Mol_2650	1105	1	2.966	0.102624	1.59494	0.784078	3.07085	0.630509	3.69299
Mol_2651	1105	2	2.501	0.0725659	2.47661	0.425239	1.28436	0.630509	1.6694
Mol_2652	1105	1	2.764	0.102624	2.82173	0.55148	1.20433	0.630509	1.3329
Mol_2653	1105	1	2.763	0.102624	2.93974	0.523209	1.2052	0.630509	1.36799
Mol_2654	1105	1	2.456	0.102624	2.51095	0.542282	1.18776	0.630509	1.3325
Mol_2655	1105	1	2.317	0.102624	2.30593	0.617449	1.3085	0.630509	1.32886
Mol_2656	1105	1	1.607	0.102624	1.85313	0.627624	1.40114	0.630509	1.4049
Mol_2657	1105	1	2.119	0.102624	1.95789	0.597245	1.31241	0.630509	1.36135
Mol_2658	1105	1	1.747	0.102624	1.40353	0.299558	1.28725	0.630509	1.47708
Mol_2659	1105	1	2.023	0.102624	1.92839	0.587995	1.27383	0.630509	1.33996
Mol_2660	1105	1	3.5	0.102624	4.1668	0.70127	1.88459	0.630509	1.88792
Mol_2661	1105	1	3.5	0.102624	3.43182	0.706817	1.4449	0.630509	1.33455
Mol_2663	1105	1	2.71	0.102624	1.84053	0.730926	2.18061	0.630509	2.27952
Mol_2666	1105	1	0.63	0.102624	0.760087	0.571859	1.2598	0.630509	1.34999
Mol_2669	1105	1	1.42	0.102624	1.40479	0.102624	0.0109897	0.630509	1.329
Mol_2671	1105	1	2.145	0.102624	2.34698	0.686254	1.45467	0.630509	1.38001
Mol_2672	1105	1	2.093	0.102624	2.34698	0.686254	1.47985	0.630509	1.40983
Mol_2673	1105	1	3.7	0.102624	2.47406	0.666586	3.07416	0.630509	3.21899
Mol_2674	1105	1	3.5	0.102624	3.58361	0.646801	1.36191	0.630509	1.3375
Mol_2675	1105	1	2.4	0.102624	2.43386	0.708729	1.44403	0.630509	1.33015
Mol_2677	1105	1	2.6	0.102624	2.95539	0.672698	1.53142	0.630509	1.48756
Mol_2678	1105	1	1.7	0.102624	2.36613	0.541907	1.93747	0.630509	1.8868
Mol_2681	1105	1	1.9	0.102624	2.7116	0.560264	2.26333	0.630509	2.15715
Mol_2682	1105	1	3.1	0.102624	3.08336	0.593313	1.27001	0.630509	1.32905
Mol_2683	1105	1	3.5	0.102624	3.1363	0.731638	1.59761	0.630509	1.49508
Mol_2684	1105	1	2.5	0.102624	3.85454	0.504465	4.71801	0.630509	3.63636
Mol_2685	1105	1	2.5	0.102624	3.79721	0.478333	4.73958	0.630509	3.44517
Mol_2690	1105	1	3.68	0.102624	2.47406	0.666586	3.01943	0.630509	3.15782
Mol_2693	1105	1	2.48	0.102624	3.01959	0.735648	1.74842	0.630509	1.6949
Mol_2694	1105	1	2.9	0.102624	3.12742	0.738612	1.53076	0.630509	1.39375
Mol_2695	1105	1	2.41	0.102624	2.32681	0.757594	1.51428	0.630509	1.33741
Mol_2697	1105	1	1.6	0.102624	1.8456	0.252674	0.955919	0.630509	1.40457
Mol_2698	1105	1	2.1	0.102624	2.05551	0.533928	1.17114	0.630509	1.33119
Mol_2699	1105	1	3.2	0.102624	3.35503	0.556624	1.2466	0.630509	1.35893
Mol_2700	1105	1	3.2	0.102624	3.01023	0.509401	1.19185	0.630509	1.374
Mol_2702	1105	1	3.02	0.102624	2.94008	0.568592	1.23826	0.630509	1.33674
Mol_2703	1105	1	2.22	0.102624	1.94253	0.538313	1.30838	0.630509	1.42554
Mol_2704	1105	1	0.78	0.102624	0.491207	0.55767	1.34372	0.630509	1.4336
Mol_2705	1105	1	1.07	0.102624	1.03921	0.527395	1.15752	0.630509	1.3299
Mol_2706	1105	2	1.51	0.0725659	1.0174	0.798833	2.09291	0.630509	1.97385
Mol_2707	1105	1	-0.88	0.102624	0.382762	0.757676	2.89718	0.630509	3.33424
Mol_2708	1105	1	-0.46	0.102624	0.45536	0.757304	2.23837	0.630509	2.38254
Mol_2709	1105	1	3.4	0.102624	2.94785	0.752483	1.68213	0.630509	1.58583
Mol_2710	1105	1	4.1	0.102624	2.9998	0.760335	2.5587	0.630509	2.85112
Mol_2712	1105	1	2.1	0.102624	3.94937	0.657155	5.32891	0.630509	5.63034
Mol_2713	1105	1	3.5	0.102624	3.15268	0.590374	1.43784	0.630509	1.48042
Mol_2718	1105	6	3.35833	0.0418959	3.02494	0.477736	2.18122	0.630509	2.35335
Mol_2719	1105	1	3.4	0.102624	3.85469	0.637572	1.59385	0.630509	1.58873
Mol_2720	1105	2	3.388	0.0725659	2.96176	0.624942	1.8925	0.630509	1.89716
Mol_2721	1105	1	2.468	0.102624	2.128	0.623102	1.46608	0.630509	1.4741
Mol_2730	1105	1	1.35	0.102624	1.56035	0.429719	1.08038	0.630509	1.38435
Mol_2731	1105	1	1.92	0.102624	1.58576	0.621723	1.45956	0.630509	1.46922
Mol_2732	1105	1	1.06	0.102624	1.20687	0.588623	1.29304	0.630509	1.35583
[truncated: 6,531 more rows]

## Sheet: hPPB RF-BV
MolID	Month	N	Measurement	MeasError	Prediction	PredError RF-BV	KL RF-BV	PredError RF-TS	KL RF-BV
[truncated: 5,569 more rows]

[truncated: 1 more sheets: hPPB SVM-D2M-EUC]
